# Supplementary material for: Synthesis and crystal structure of (E)-2-benzyl-1,3-di­phenyl­iso­thio­uronium iodide
Source: Acta Crystallogr E Crystallogr Commun. 2022 Jan 1;78(Pt 1):51–3. doi: 10.1107/S2056989021013086 (PMC8739197; doi:10.1107/S2056989021013086)
Supplement: Supplementary file 1 [file e-78-00051-sup1.cif]

##############################################################################
#                                                                            #
# This CIF contains the data in a paper accepted for publication in          #
# Acta Crystallographica Section E. It conforms to the requirements of       #
# Notes for Authors for Acta Crystallographica Section E, and has been       #
# peer reviewed under the auspices of the IUCr Commission on Journals.       #
#                                                                            #
# Full details of the Crystallographic Information File format               #
# are given in the paper "The Crystallographic Information File (CIF):       #
# a New Standard Archive File for Crystallography" by S. R. Hall, F. H.      #
# Allen and I. D. Brown [Acta Cryst. (1991), A47, 655-685].                  #
#                                                                            #
# The current version of the core CIF dictionary is obtainable from          #
# ftp://ftp.iucr.org/pub/cif_core.dic.                                       #
#                                                                            #
# Software is freely available for graphical display of the structure(s)     #
# in this CIF. For information consult the CIF software page                 #
# http://www.iucr.org/resources/cif/software.                                #
#                                                                            #
# This file may be used for bona fide research purposes within the           #
# scientific community so long as proper attribution is given to the journal # 
# article from which it was obtained.                                        #
#                                                                            #
##############################################################################
data_I
_audit_creation_method     'SHELXL-2014/7'
_journal_date_recd_electronic     2021-11-01
_journal_date_accepted     2021-12-09
_journal_name_full     'Acta Crystallographica, Section E'
_journal_year     2022
_journal_volume     78
_journal_issue      1
_journal_page_first     0
_journal_page_last     0
_journal_paper_category     GO
_journal_paper_doi     10.1107/S2056989021013086
_journal_coeditor_code     HB7997
_publ_contact_author_name     'Chee-Hun Kwak'
_publ_contact_author_address
;
School of Chemical Engineering, College of Engineering,
Chonnam National University, Gwangju, 61186, South Korea
;
_publ_contact_author_email     'chkwak@sunchon.ac.kr'
_publ_contact_author_fax     '82617503308'
_publ_contact_author_phone     '82617503636'
_publ_section_title
;
Synthesis and crystal structure of
(<i>E</i>)-2-benzyl-1,3-diphenylisothiouronium iodide
;
_publ_section_title_footnote     .
loop_
    _publ_author_name
    _publ_author_footnote
    _publ_author_address
    'Kang, Sungmin' .
;
School of Chemical Engineering, College of Engineering, Chonnam National,
University, Gwangju, 61186,
South Korea
;
    'Kim, Taek Hyeon'
;
Additional correspondence author, email: thkim@jnu.ac.kr.
;
;
School of Chemical Engineering, College of Engineering, Chonnam National,
University, Gwangju, 61186,
South Korea
;
    'Kwak, Chee-Hun' .
;
Department of Chemistry Education, Sunchon National University, 255 Jungang-ro,
Sunchon, 57922,
South Korea
;
_publ_section_synopsis
;
The title compound, a salt form of
(<i>E</i>)-2-benzyl-1,3-diphenylisothiouronium iodide, was prepared by the
reaction of 1,3-diphenylthiourea and benzyl iodide. In the crystal, N---H...I
hydrogen bonds link the components into [100] chains.
;
_chemical_name_systematic
;
<i>N</i>-[(Benzylsulfanyl)(phenylamino)methylidene]anilinium iodide
;
_chemical_name_common
;
(<i>E</i>)-2-Benzyl-1,3-diphenylisothiouronium iodide
;
_chemical_formula_moiety     'C20 H19 N2 S +, I -'
_chemical_formula_sum     'C20 H19 I N2 S'
_chemical_formula_iupac     'C20 H19 N2 S +, I -'
_chemical_formula_weight     446.33
_chemical_melting_point     ?
_space_group_crystal_system     triclinic
_space_group_name_H-M_alt     'P -1'
_space_group_name_Hall     '-P 1'
loop_
    _space_group_symop_operation_xyz
    'x, y, z'
    '-x, -y, -z'
_cell_length_a     8.6382(3)
_cell_length_b     9.8182(3)
_cell_length_c     12.1922(4)
_cell_angle_alpha     77.2839(12)
_cell_angle_beta     85.1708(11)
_cell_angle_gamma     74.7224(10)
_cell_volume     972.66(6)
_cell_formula_units_Z     2
_cell_measurement_reflns_used     9837
_cell_measurement_theta_min     2.45
_cell_measurement_theta_max     28.33
_cell_measurement_temperature     223(2)
_exptl_crystal_description     Block
_exptl_crystal_colour     colourless
_exptl_crystal_size_max     0.270
_exptl_crystal_size_mid     0.210
_exptl_crystal_size_min     0.150
_exptl_crystal_density_diffrn     1.524
_exptl_crystal_density_meas     ?
_exptl_crystal_density_method     ?
_exptl_crystal_F_000     444
_exptl_absorpt_coefficient_mu     1.757
_exptl_absorpt_correction_type     multi-scan
_exptl_absorpt_process_details
;
(SADABS; Bruker, 2016)
;
_exptl_absorpt_correction_T_min     0.6487
_exptl_absorpt_correction_T_max     0.7457
_diffrn_ambient_temperature     223(2)
_diffrn_source     ?
_diffrn_radiation_type     MoK\a
_diffrn_radiation_wavelength     0.71073
_diffrn_measurement_device_type     'PHOTON 100 CMOS'
_diffrn_measurement_method     '\f and \w scans'
_diffrn_detector_area_resol_mean     ?
_diffrn_reflns_number     31969
_diffrn_reflns_av_R_equivalents     0.0231
_diffrn_reflns_av_unetI/netI     0.0131
_diffrn_reflns_theta_min     2.197
_diffrn_reflns_theta_max     28.343
_diffrn_reflns_theta_full     25.242
_diffrn_measured_fraction_theta_max     0.999
_diffrn_measured_fraction_theta_full     1.000
_diffrn_reflns_limit_h_min     -11
_diffrn_reflns_limit_h_max     11
_diffrn_reflns_limit_k_min     -13
_diffrn_reflns_limit_k_max     13
_diffrn_reflns_limit_l_min     -16
_diffrn_reflns_limit_l_max     16
_refine_special_details     ?
_reflns_number_total     4853
_reflns_number_gt     4594
_reflns_threshold_expression     'I > 2\s(I)'
_refine_ls_structure_factor_coef     Fsqd
_refine_ls_matrix_type     full
_refine_ls_R_factor_all     0.0271
_refine_ls_R_factor_gt     0.0253
_refine_ls_wR_factor_gt     0.0612
_refine_ls_wR_factor_ref     0.0625
_refine_ls_goodness_of_fit_ref     1.092
_refine_ls_restrained_S_all     1.092
_refine_ls_number_reflns     4853
_refine_ls_number_parameters     225
_refine_ls_number_restraints     0
_refine_ls_hydrogen_treatment     mixed
_refine_ls_weighting_scheme     calc
_refine_ls_weighting_details
              'w=1/[\s^2^(Fo^2^)+(0.0253P)^2^+0.8267P] where P=(Fo^2^+2Fc^2^)/3'
_atom_sites_solution_hydrogens     mixed
_atom_sites_solution_primary     direct
_atom_sites_solution_secondary     ?
_refine_ls_shift/su_max     0.001
_refine_ls_shift/su_mean     0.000
_refine_diff_density_max     1.434
_refine_diff_density_min     -1.035
_refine_ls_extinction_method     none
_refine_ls_extinction_coef     .
loop_
    _atom_type_symbol
    _atom_type_description
    _atom_type_scat_dispersion_real
    _atom_type_scat_dispersion_imag
    _atom_type_scat_source
    'C' 'C' 0.0033 0.0016
                         'International Tables Vol C Tables 4.2.6.8 and 6.1.1.4'
    'H' 'H' 0.0000 0.0000
                         'International Tables Vol C Tables 4.2.6.8 and 6.1.1.4'
    'N' 'N' 0.0061 0.0033
                         'International Tables Vol C Tables 4.2.6.8 and 6.1.1.4'
    'S' 'S' 0.1246 0.1234
                         'International Tables Vol C Tables 4.2.6.8 and 6.1.1.4'
    'I' 'I' -0.4742 1.8119
                         'International Tables Vol C Tables 4.2.6.8 and 6.1.1.4'
_computing_data_collection
;
APEX2 (Bruker, 2016)
;
_computing_cell_refinement
;
SAINT (Bruker, 2016)
;
_computing_data_reduction
;
SAINT (Bruker, 2016)
;
_computing_structure_solution
;
SHELXTL (Sheldrick, 2008)
;
_computing_structure_refinement
;
<i>SHELXL2014/7</i> (Sheldrick, 2015)
;
_computing_molecular_graphics
;
Ortep-3 for Windows (Farrugia, 2012) and Mercury (Macrae <i>et al.</i>,
2020)
;
_computing_publication_material
;
SHELXTL ((Sheldrick, 2008))
;
loop_
    _atom_site_type_symbol
    _atom_site_label
    _atom_site_fract_x
    _atom_site_fract_y
    _atom_site_fract_z
    _atom_site_U_iso_or_equiv
    _atom_site_adp_type
    _atom_site_calc_flag
    _atom_site_occupancy
    _atom_site_disorder_assembly
    _atom_site_disorder_group
    I I1 0.26986(2) 0.34036(2) 0.87755(2) 0.04395(6) Uani d 1 . .
    C C1 0.3315(2) 0.4161(2) 0.28202(17) 0.0316(4) Uani d 1 . .
    C C2 0.1753(3) 0.4055(3) 0.3116(2) 0.0421(5) Uani d 1 . .
    H H2 0.1020 0.4181 0.2552 0.051 Uiso calc 1 . .
    C C3 0.1274(4) 0.3766(3) 0.4237(2) 0.0581(7) Uani d 1 . .
    H H3 0.0216 0.3697 0.4430 0.070 Uiso calc 1 . .
    C C4 0.2340(5) 0.3578(3) 0.5072(2) 0.0648(8) Uani d 1 . .
    H H4 0.2012 0.3380 0.5833 0.078 Uiso calc 1 . .
    C C5 0.3880(4) 0.3682(3) 0.4786(2) 0.0594(7) Uani d 1 . .
    H H5 0.4609 0.3550 0.5355 0.071 Uiso calc 1 . .
    C C6 0.4373(3) 0.3982(2) 0.3666(2) 0.0434(5) Uani d 1 . .
    H H6 0.5427 0.4064 0.3479 0.052 Uiso calc 1 . .
    C C7 0.3883(2) 0.4451(2) 0.16100(17) 0.0330(4) Uani d 1 . .
    H H7A 0.4058 0.3566 0.1320 0.040 Uiso calc 1 . .
    H H7B 0.4917 0.4696 0.1574 0.040 Uiso calc 1 . .
    S S1 0.24895(6) 0.59022(5) 0.07051(4) 0.03231(10) Uani d 1 . .
    C C8 0.2092(2) 0.72734(19) 0.14740(14) 0.0252(3) Uani d 1 . .
    N N1 0.32455(19) 0.75297(18) 0.19789(14) 0.0278(3) Uani d 1 . .
    H H1N 0.415(3) 0.724(3) 0.177(2) 0.036(6) Uiso d 1 . .
    C C9 0.3042(2) 0.82793(19) 0.28816(15) 0.0267(3) Uani d 1 . .
    C C10 0.2028(2) 0.7956(2) 0.37864(17) 0.0337(4) Uani d 1 . .
    H H10 0.1474 0.7243 0.3814 0.040 Uiso calc 1 . .
    C C11 0.1841(3) 0.8703(3) 0.46533(18) 0.0426(5) Uani d 1 . .
    H H11 0.1147 0.8502 0.5270 0.051 Uiso calc 1 . .
    C C12 0.2668(3) 0.9740(3) 0.46136(19) 0.0444(5) Uani d 1 . .
    H H12 0.2526 1.0250 0.5198 0.053 Uiso calc 1 . .
    C C13 0.3700(3) 1.0030(2) 0.3723(2) 0.0421(5) Uani d 1 . .
    H H13 0.4272 1.0727 0.3708 0.051 Uiso calc 1 . .
    C C14 0.3903(2) 0.9300(2) 0.28442(18) 0.0343(4) Uani d 1 . .
    H H14 0.4612 0.9493 0.2236 0.041 Uiso calc 1 . .
    N N2 0.05644(19) 0.80281(17) 0.14673(14) 0.0276(3) Uani d 1 . .
    H H2N -0.010(3) 0.765(3) 0.134(2) 0.034(6) Uiso d 1 . .
    C C15 -0.0057(2) 0.94592(19) 0.16504(15) 0.0259(3) Uani d 1 . .
    C C16 0.0742(2) 1.0527(2) 0.12339(16) 0.0310(4) Uani d 1 . .
    H H16 0.1723 1.0316 0.0832 0.037 Uiso calc 1 . .
    C C17 0.0078(3) 1.1909(2) 0.14165(18) 0.0380(4) Uani d 1 . .
    H H17 0.0622 1.2636 0.1148 0.046 Uiso calc 1 . .
    C C18 -0.1379(3) 1.2225(2) 0.19912(19) 0.0422(5) Uani d 1 . .
    H H18 -0.1816 1.3161 0.2122 0.051 Uiso calc 1 . .
    C C19 -0.2187(3) 1.1169(2) 0.2371(2) 0.0427(5) Uani d 1 . .
    H H19 -0.3192 1.1396 0.2743 0.051 Uiso calc 1 . .
    C C20 -0.1536(2) 0.9773(2) 0.22119(18) 0.0349(4) Uani d 1 . .
    H H20 -0.2086 0.9051 0.2479 0.042 Uiso calc 1 . .
loop_
    _atom_site_aniso_label
    _atom_site_aniso_U_11
    _atom_site_aniso_U_22
    _atom_site_aniso_U_33
    _atom_site_aniso_U_12
    _atom_site_aniso_U_13
    _atom_site_aniso_U_23
    I1 0.02782(7) 0.04822(9) 0.06798(11) -0.01720(6) 0.01189(6) -0.03314(7)
    C1 0.0347(10) 0.0226(8) 0.0376(10) -0.0046(7) -0.0028(8) -0.0091(7)
    C2 0.0428(12) 0.0421(11) 0.0462(12) -0.0177(9) 0.0024(9) -0.0122(9)
    C3 0.0661(17) 0.0529(15) 0.0582(16) -0.0274(13) 0.0190(13) -0.0102(12)
    C4 0.099(2) 0.0473(15) 0.0396(13) -0.0139(15) 0.0082(14) -0.0006(11)
    C5 0.079(2) 0.0483(14) 0.0424(13) 0.0001(13) -0.0211(13) -0.0048(11)
    C6 0.0419(12) 0.0377(11) 0.0474(12) 0.0001(9) -0.0127(10) -0.0102(9)
    C7 0.0294(9) 0.0298(9) 0.0393(10) -0.0018(7) -0.0002(8) -0.0136(8)
    S1 0.0365(2) 0.0321(2) 0.0301(2) -0.00373(18) -0.00340(18) -0.01509(18)
    C8 0.0254(8) 0.0257(8) 0.0253(8) -0.0059(6) 0.0010(6) -0.0083(6)
    N1 0.0199(7) 0.0326(8) 0.0330(8) -0.0045(6) 0.0014(6) -0.0146(6)
    C9 0.0231(8) 0.0283(8) 0.0294(8) -0.0030(6) -0.0050(6) -0.0104(7)
    C10 0.0331(9) 0.0385(10) 0.0329(9) -0.0115(8) -0.0011(7) -0.0117(8)
    C11 0.0459(12) 0.0521(13) 0.0331(10) -0.0119(10) 0.0023(9) -0.0172(9)
    C12 0.0509(13) 0.0452(12) 0.0415(11) -0.0055(10) -0.0079(10) -0.0237(10)
    C13 0.0450(12) 0.0372(11) 0.0514(13) -0.0139(9) -0.0106(10) -0.0167(9)
    C14 0.0322(9) 0.0348(10) 0.0393(10) -0.0110(8) -0.0029(8) -0.0106(8)
    N2 0.0229(7) 0.0292(8) 0.0338(8) -0.0063(6) -0.0039(6) -0.0122(6)
    C15 0.0253(8) 0.0262(8) 0.0257(8) -0.0028(6) -0.0054(6) -0.0070(6)
    C16 0.0321(9) 0.0324(9) 0.0274(8) -0.0074(7) -0.0021(7) -0.0043(7)
    C17 0.0489(12) 0.0300(9) 0.0353(10) -0.0118(9) -0.0066(9) -0.0025(8)
    C18 0.0523(13) 0.0287(10) 0.0416(11) 0.0008(9) -0.0057(9) -0.0108(8)
    C19 0.0368(11) 0.0405(11) 0.0460(12) 0.0010(9) 0.0052(9) -0.0143(9)
    C20 0.0300(9) 0.0342(10) 0.0406(10) -0.0071(8) 0.0024(8) -0.0105(8)
_geom_special_details
;
 All esds (except the esd in the dihedral angle between two l.s. planes)
 are estimated using the full covariance matrix.  The cell esds are taken
 into account individually in the estimation of esds in distances, angles
 and torsion angles; correlations between esds in cell parameters are only
 used when they are defined by crystal symmetry.  An approximate (isotropic)
 treatment of cell esds is used for estimating esds involving l.s. planes.
;
loop_
    _geom_bond_atom_site_label_1
    _geom_bond_atom_site_label_2
    _geom_bond_site_symmetry_2
    _geom_bond_distance
    _geom_bond_publ_flag
    C1 C6 . 1.386(3) ?
    C1 C2 . 1.392(3) ?
    C1 C7 . 1.505(3) ?
    C2 C3 . 1.383(4) ?
    C2 H2 . 0.9400 ?
    C3 C4 . 1.381(5) ?
    C3 H3 . 0.9400 ?
    C4 C5 . 1.371(5) ?
    C4 H4 . 0.9400 ?
    C5 C6 . 1.388(4) ?
    C5 H5 . 0.9400 ?
    C6 H6 . 0.9400 ?
    C7 S1 . 1.823(2) ?
    C7 H7A . 0.9800 ?
    C7 H7B . 0.9800 ?
    S1 C8 . 1.7513(18) ?
    C8 N1 . 1.319(2) ?
    C8 N2 . 1.332(2) ?
    N1 C9 . 1.428(2) ?
    N1 H1N . 0.80(3) ?
    C9 C10 . 1.384(3) ?
    C9 C14 . 1.388(3) ?
    C10 C11 . 1.390(3) ?
    C10 H10 . 0.9400 ?
    C11 C12 . 1.381(3) ?
    C11 H11 . 0.9400 ?
    C12 C13 . 1.374(4) ?
    C12 H12 . 0.9400 ?
    C13 C14 . 1.391(3) ?
    C13 H13 . 0.9400 ?
    C14 H14 . 0.9400 ?
    N2 C15 . 1.426(2) ?
    N2 H2N . 0.81(3) ?
    C15 C16 . 1.386(3) ?
    C15 C20 . 1.391(3) ?
    C16 C17 . 1.386(3) ?
    C16 H16 . 0.9400 ?
    C17 C18 . 1.383(3) ?
    C17 H17 . 0.9400 ?
    C18 C19 . 1.376(4) ?
    C18 H18 . 0.9400 ?
    C19 C20 . 1.388(3) ?
    C19 H19 . 0.9400 ?
    C20 H20 . 0.9400 ?
loop_
    _geom_angle_atom_site_label_1
    _geom_angle_atom_site_label_2
    _geom_angle_atom_site_label_3
    _geom_angle_site_symmetry_1
    _geom_angle_site_symmetry_3
    _geom_angle
    _geom_angle_publ_flag
    C6 C1 C2 . . 118.9(2) ?
    C6 C1 C7 . . 119.46(19) ?
    C2 C1 C7 . . 121.67(19) ?
    C3 C2 C1 . . 120.3(2) ?
    C3 C2 H2 . . 119.8 ?
    C1 C2 H2 . . 119.8 ?
    C4 C3 C2 . . 120.4(3) ?
    C4 C3 H3 . . 119.8 ?
    C2 C3 H3 . . 119.8 ?
    C5 C4 C3 . . 119.6(3) ?
    C5 C4 H4 . . 120.2 ?
    C3 C4 H4 . . 120.2 ?
    C4 C5 C6 . . 120.6(3) ?
    C4 C5 H5 . . 119.7 ?
    C6 C5 H5 . . 119.7 ?
    C1 C6 C5 . . 120.2(2) ?
    C1 C6 H6 . . 119.9 ?
    C5 C6 H6 . . 119.9 ?
    C1 C7 S1 . . 113.83(13) ?
    C1 C7 H7A . . 108.8 ?
    S1 C7 H7A . . 108.8 ?
    C1 C7 H7B . . 108.8 ?
    S1 C7 H7B . . 108.8 ?
    H7A C7 H7B . . 107.7 ?
    C8 S1 C7 . . 101.66(9) ?
    N1 C8 N2 . . 124.53(16) ?
    N1 C8 S1 . . 121.30(14) ?
    N2 C8 S1 . . 114.14(13) ?
    C8 N1 C9 . . 126.22(16) ?
    C8 N1 H1N . . 118.0(19) ?
    C9 N1 H1N . . 115.7(19) ?
    C10 C9 C14 . . 121.18(18) ?
    C10 C9 N1 . . 119.87(17) ?
    C14 C9 N1 . . 118.93(17) ?
    C9 C10 C11 . . 119.0(2) ?
    C9 C10 H10 . . 120.5 ?
    C11 C10 H10 . . 120.5 ?
    C12 C11 C10 . . 120.3(2) ?
    C12 C11 H11 . . 119.9 ?
    C10 C11 H11 . . 119.9 ?
    C13 C12 C11 . . 120.3(2) ?
    C13 C12 H12 . . 119.9 ?
    C11 C12 H12 . . 119.9 ?
    C12 C13 C14 . . 120.5(2) ?
    C12 C13 H13 . . 119.8 ?
    C14 C13 H13 . . 119.8 ?
    C9 C14 C13 . . 118.8(2) ?
    C9 C14 H14 . . 120.6 ?
    C13 C14 H14 . . 120.6 ?
    C8 N2 C15 . . 127.80(16) ?
    C8 N2 H2N . . 117.4(18) ?
    C15 N2 H2N . . 114.8(18) ?
    C16 C15 C20 . . 120.73(17) ?
    C16 C15 N2 . . 121.30(17) ?
    C20 C15 N2 . . 117.89(17) ?
    C17 C16 C15 . . 119.28(19) ?
    C17 C16 H16 . . 120.4 ?
    C15 C16 H16 . . 120.4 ?
    C18 C17 C16 . . 120.3(2) ?
    C18 C17 H17 . . 119.8 ?
    C16 C17 H17 . . 119.8 ?
    C19 C18 C17 . . 120.0(2) ?
    C19 C18 H18 . . 120.0 ?
    C17 C18 H18 . . 120.0 ?
    C18 C19 C20 . . 120.7(2) ?
    C18 C19 H19 . . 119.7 ?
    C20 C19 H19 . . 119.7 ?
    C19 C20 C15 . . 118.9(2) ?
    C19 C20 H20 . . 120.5 ?
    C15 C20 H20 . . 120.5 ?
loop_
    _geom_torsion_atom_site_label_1
    _geom_torsion_atom_site_label_2
    _geom_torsion_atom_site_label_3
    _geom_torsion_atom_site_label_4
    _geom_torsion_site_symmetry_1
    _geom_torsion_site_symmetry_2
    _geom_torsion_site_symmetry_3
    _geom_torsion_site_symmetry_4
    _geom_torsion
    _geom_torsion_publ_flag
    C6 C1 C2 C3 . . . . -0.5(3) ?
    C7 C1 C2 C3 . . . . 179.0(2) ?
    C1 C2 C3 C4 . . . . 0.0(4) ?
    C2 C3 C4 C5 . . . . 0.1(4) ?
    C3 C4 C5 C6 . . . . 0.3(4) ?
    C2 C1 C6 C5 . . . . 0.9(3) ?
    C7 C1 C6 C5 . . . . -178.6(2) ?
    C4 C5 C6 C1 . . . . -0.8(4) ?
    C6 C1 C7 S1 . . . . -134.43(17) ?
    C2 C1 C7 S1 . . . . 46.1(2) ?
    C1 C7 S1 C8 . . . . 49.53(16) ?
    C7 S1 C8 N1 . . . . 41.74(18) ?
    C7 S1 C8 N2 . . . . -140.01(15) ?
    N2 C8 N1 C9 . . . . 22.1(3) ?
    S1 C8 N1 C9 . . . . -159.85(15) ?
    C8 N1 C9 C10 . . . . 46.0(3) ?
    C8 N1 C9 C14 . . . . -135.6(2) ?
    C14 C9 C10 C11 . . . . 1.9(3) ?
    N1 C9 C10 C11 . . . . -179.70(19) ?
    C9 C10 C11 C12 . . . . -0.6(3) ?
    C10 C11 C12 C13 . . . . -0.8(4) ?
    C11 C12 C13 C14 . . . . 1.0(4) ?
    C10 C9 C14 C13 . . . . -1.7(3) ?
    N1 C9 C14 C13 . . . . 179.86(18) ?
    C12 C13 C14 C9 . . . . 0.3(3) ?
    N1 C8 N2 C15 . . . . 21.8(3) ?
    S1 C8 N2 C15 . . . . -156.34(15) ?
    C8 N2 C15 C16 . . . . 38.5(3) ?
    C8 N2 C15 C20 . . . . -144.78(19) ?
    C20 C15 C16 C17 . . . . 2.2(3) ?
    N2 C15 C16 C17 . . . . 178.92(17) ?
    C15 C16 C17 C18 . . . . -1.1(3) ?
    C16 C17 C18 C19 . . . . -0.9(3) ?
    C17 C18 C19 C20 . . . . 1.8(4) ?
    C18 C19 C20 C15 . . . . -0.7(3) ?
    C16 C15 C20 C19 . . . . -1.4(3) ?
    N2 C15 C20 C19 . . . . -178.16(18) ?
loop_
    _geom_hbond_atom_site_label_D
    _geom_hbond_atom_site_label_H
    _geom_hbond_atom_site_label_A
    _geom_hbond_site_symmetry_A
    _geom_hbond_distance_DH
    _geom_hbond_distance_HA
    _geom_hbond_distance_DA
    _geom_hbond_angle_DHA
    N1 H1N I1 2_666 0.80(3) 2.69(3) 3.4781(17) 171(2)
    N2 H2N I1 2_566 0.80(3) 2.73(3) 3.5242(17) 169(2)
_shelx_space_group_comment
;
The symmetry employed for this shelxl refinement is uniquely defined
by the following loop, which should always be used as a source of
symmetry information in preference to the above space-group names.
They are only intended as comments.
;
_shelx_estimated_absorpt_T_min     0.648
_shelx_estimated_absorpt_T_max     0.779
_shelx_hkl_file
;
  -1   0   0    4.71    0.13
  -1   0   0    4.63    0.12
  -1   0   0    4.58    0.14
  -1   0   0    4.66    0.12
  -1   0   0    4.68    0.13
   1   0   0    4.81    0.14
   1   0   0    4.74    0.14
   1   0   0    3.86    0.12
  -2   0   0  895.69   22.21
   2   0   0  949.65   22.28
  -3   0   0   46.74    1.25
  -3   0   0   49.79    1.21
  -3   0   0   50.81    1.24
  -3   0   0   49.84    1.27
  -3   0   0   48.75    1.23
  -3   0   0   49.39    1.21
   3   0   0   47.51    1.26
   3   0   0   50.06    1.21
   3   0   0   49.19    1.20
   3   0   0   49.73    1.26
  -4   0   0  200.51    4.90
  -4   0   0  201.24    4.95
  -4   0   0  197.61    4.82
  -4   0   0  189.18    4.79
  -4   0   0  206.38    4.92
  -4   0   0  199.27    4.87
   4   0   0  193.43    4.82
   4   0   0  197.95    4.86
   4   0   0  194.19    4.81
   4   0   0  201.52    4.84
   4   0   0  196.77    4.81
  -5   0   0    6.03    0.22
  -5   0   0    6.17    0.22
  -5   0   0    6.24    0.29
  -5   0   0    6.12    0.26
  -5   0   0    5.80    0.23
   5   0   0    6.25    0.21
   5   0   0    5.94    0.20
   5   0   0    6.21    0.27
   5   0   0    6.32    0.30
  -6   0   0   64.95    1.59
  -6   0   0   65.48    1.72
  -6   0   0   60.46    1.65
  -6   0   0   62.79    1.68
  -6   0   0   62.52    1.59
  -6   0   0   64.29    1.61
   6   0   0   63.97    1.58
   6   0   0   62.12    1.71
   6   0   0   62.62    1.66
  -7   0   0   38.16    1.02
  -7   0   0   37.63    1.03
  -7   0   0   37.57    1.10
   7   0   0   39.09    1.16
   7   0   0   38.09    1.09
   7   0   0   39.08    1.01
  -8   0   0   18.89    0.67
  -8   0   0   18.81    0.58
  -8   0   0   19.17    0.59
   8   0   0   19.53    0.57
   8   0   0   19.05    0.73
  -9   0   0   26.06    0.87
  -9   0   0   25.58    0.75
  -9   0   0   25.95    0.88
   9   0   0   24.27    0.92
   9   0   0   25.75    0.74
 -10   0   0    2.59    0.37
 -10   0   0    2.44    0.23
 -10   0   0    2.45    0.35
 -10   0   0    2.83    0.28
 -10   0   0    2.68    0.32
  10   0   0    3.27    0.40
 -11   0   0    9.03    0.40
 -11   0   0    8.63    0.57
 -11   0   0   10.08    0.48
  11   0   0   10.79    0.66
  11   0   0   10.02    0.41
  10  -1   0    4.47    0.47
 -10   1   0    4.56    0.27
 -10   1   0    5.17    0.41
 -10   1   0    4.77    0.34
 -10   1   0    3.76    0.45
   9  -1   0   16.99    0.53
   9  -1   0   17.16    0.75
  -9   1   0   17.32    0.67
  -9   1   0   16.77    0.56
  -9   1   0   17.87    0.71
  -9   1   0   17.59    0.56
  -9   1   0   16.45    0.55
   8  -1   0    6.36    0.26
   8  -1   0    6.26    0.40
  -8   1   0    6.35    0.28
  -8   1   0    6.54    0.28
  -8   1   0    6.42    0.36
  -8   1   0    6.27    0.29
   7  -1   0   53.32    1.62
   7  -1   0   64.44    1.55
   7  -1   0   62.45    1.73
   7  -1   0   63.16    1.56
  -7   1   0   63.91    1.79
  -7   1   0   62.83    1.59
  -7   1   0   62.62    1.66
  -7   1   0   62.33    1.57
  -7   1   0   55.86    1.89
   6  -1   0    0.22    0.06
   6  -1   0    0.18    0.10
   6  -1   0    0.32    0.10
   6  -1   0    0.18    0.06
  -6   1   0    0.16    0.10
  -6   1   0    0.20    0.07
  -6   1   0    0.41    0.13
  -6   1   0    0.32    0.08
  -6   1   0    0.41    0.10
   5  -1   0  116.57    2.92
   5  -1   0  117.07    2.80
   5  -1   0  115.41    2.80
   5  -1   0  114.46    2.87
   5  -1   0  116.68    2.86
  -5   1   0  112.24    2.86
  -5   1   0  112.62    2.91
  -5   1   0  114.76    2.89
  -5   1   0  113.91    2.80
  -5   1   0  116.56    2.84
   4  -1   0    4.75    0.17
   4  -1   0    4.83    0.18
   4  -1   0    4.74    0.22
   4  -1   0    4.88    0.25
   4  -1   0    4.68    0.21
  -4   1   0    4.65    0.19
  -4   1   0    4.76    0.24
  -4   1   0    4.75    0.18
  -4   1   0    5.11    0.21
  -4   1   0    4.84    0.23
  -4   1   0    4.98    0.21
   3  -1   0   53.34    1.42
   3  -1   0   55.80    1.36
   3  -1   0   54.11    1.34
   3  -1   0   54.42    1.39
   3  -1   0   54.45    1.38
  -3   1   0   55.65    1.39
  -3   1   0   55.08    1.35
  -3   1   0   54.42    1.42
  -3   1   0   55.47    1.38
  -3   1   0   53.25    1.40
  -3   1   0   56.65    1.36
   2  -1   0   36.38    0.92
   2  -1   0   36.69    0.92
   2  -1   0   36.82    0.95
   2  -1   0   35.95    0.91
   2  -1   0   36.88    0.94
  -2   1   0   37.14    0.94
  -2   1   0   36.14    0.91
  -2   1   0   36.99    0.92
  -2   1   0   36.77    0.92
  -2   1   0   36.70    0.95
   1  -1   0  239.70    5.97
   1  -1   0  236.63    5.95
   1  -1   0  251.48    6.06
   1  -1   0  235.40    6.03
   1  -1   0  244.64    6.00
   1  -1   0  253.40    5.84
  -1   1   0  245.50    6.06
  -1   1   0  245.04    5.95
  -1   1   0  252.56    6.00
  -1   1   0  237.36    6.05
   0   1   0   70.91    1.81
  -1  -1   0    5.23    0.15
  -1  -1   0    5.44    0.16
   1   1   0    4.97    0.15
  -2  -1   0  440.53   10.75
  -2  -1   0  445.96   10.83
  -2  -1   0  428.53   10.75
   2   1   0  462.98   10.86
   2   1   0  436.92   10.77
   2   1   0  458.97   10.88
   2   1   0  437.67   10.76
  -3  -1   0   32.13    0.81
  -3  -1   0   32.95    0.79
  -3  -1   0   32.28    0.82
   3   1   0   32.95    0.85
   3   1   0   32.04    0.81
   3   1   0   31.67    0.83
   3   1   0   31.74    0.85
  -4  -1   0  156.08    4.03
  -4  -1   0  161.02    4.03
  -4  -1   0  170.11    4.18
  -4  -1   0  169.84    4.13
  -4  -1   0  172.61    4.07
   4   1   0  169.80    4.06
   4   1   0  171.62    4.08
   4   1   0  159.36    4.05
   4   1   0  166.41    4.03
  -5  -1   0    6.36    0.23
  -5  -1   0    6.38    0.22
  -5  -1   0    6.20    0.27
  -5  -1   0    6.33    0.20
   5   1   0    6.34    0.23
   5   1   0    6.33    0.28
   5   1   0    6.23    0.29
   5   1   0    6.24    0.26
  -6  -1   0  199.71    4.75
  -6  -1   0  199.63    4.85
  -6  -1   0  196.87    4.81
  -6  -1   0  196.87    4.78
  -6  -1   0  197.44    4.84
   6   1   0  197.04    4.88
   6   1   0  199.86    4.77
   6   1   0  198.32    4.89
   6   1   0  195.79    4.84
  -7  -1   0    3.13    0.18
  -7  -1   0    3.30    0.23
  -7  -1   0    2.93    0.15
  -7  -1   0    3.02    0.18
  -7  -1   0    2.72    0.22
   7   1   0    2.89    0.25
   7   1   0    2.98    0.17
   7   1   0    2.96    0.25
   7   1   0    2.94    0.23
  -8  -1   0   85.98    2.32
  -8  -1   0   87.92    2.22
  -8  -1   0   88.37    2.22
   8   1   0   88.96    2.22
   8   1   0   90.39    2.32
   8   1   0   88.67    2.37
  -9  -1   0    0.01    0.11
  -9  -1   0    0.01    0.09
  -9  -1   0    0.17    0.14
  -9  -1   0    0.15    0.13
  -9  -1   0    0.25    0.12
   9   1   0    0.04    0.09
   9   1   0    0.00    0.13
   9   1   0    0.10    0.12
 -10  -1   0   42.05    1.15
 -10  -1   0   42.09    1.31
 -10  -1   0   41.57    1.29
 -10  -1   0   42.76    1.31
 -10  -1   0   41.28    1.15
  10   1   0   42.54    1.36
 -11  -1   0    0.98    0.24
 -11  -1   0    1.25    0.18
 -11  -1   0    1.16    0.17
 -11  -1   0    1.07    0.23
  11   1   0    1.50    0.30
  11   1   0    1.49    0.25
  10  -2   0    7.81    0.58
  10  -2   0    7.94    0.34
 -10   2   0    7.97    0.50
 -10   2   0    7.24    0.45
 -10   2   0    8.26    0.36
 -10   2   0    8.71    0.37
   9  -2   0    0.36    0.18
  -9   2   0    0.45    0.12
  -9   2   0    0.10    0.15
  -9   2   0    0.35    0.13
  -9   2   0    0.43    0.20
  -9   2   0    0.32    0.11
   8  -2   0   13.07    0.44
   8  -2   0   12.98    0.62
  -8   2   0   13.04    0.57
  -8   2   0   12.92    0.47
  -8   2   0   13.06    0.53
  -8   2   0   13.16    0.45
  -8   2   0   12.53    0.42
   7  -2   0    0.27    0.09
   7  -2   0    0.36    0.15
   7  -2   0    0.32    0.08
   7  -2   0    0.24    0.10
  -7   2   0    0.32    0.16
  -7   2   0    0.30    0.09
  -7   2   0    0.25    0.11
  -7   2   0    0.30    0.08
  -7   2   0    0.36    0.13
   6  -2   0   26.66    0.82
   6  -2   0   27.45    0.81
   6  -2   0   26.97    0.73
   6  -2   0   26.97    0.75
   6  -2   0   26.04    0.87
  -6   2   0   26.21    0.81
  -6   2   0   27.45    0.72
  -6   2   0   27.07    0.75
  -6   2   0   26.72    0.89
  -6   2   0   26.72    0.84
  -6   2   0   26.87    0.80
   5  -2   0    0.59    0.10
   5  -2   0    0.73    0.14
   5  -2   0    0.64    0.09
   5  -2   0    0.65    0.09
   5  -2   0    0.59    0.11
  -5   2   0    0.64    0.12
  -5   2   0    0.60    0.10
  -5   2   0    0.75    0.08
  -5   2   0    0.62    0.12
  -5   2   0    1.03    0.16
  -5   2   0    0.65    0.10
   4  -2   0   71.11    1.86
   4  -2   0   70.38    1.80
   4  -2   0   71.67    1.78
   4  -2   0   70.68    1.76
   4  -2   0   70.50    1.82
  -4   2   0   73.48    1.86
  -4   2   0   70.87    1.82
  -4   2   0   67.25    1.79
  -4   2   0   71.14    1.73
  -4   2   0   73.06    1.84
  -4   2   0   70.45    1.76
   3  -2   0   29.39    0.78
   3  -2   0   26.99    0.81
   3  -2   0   29.19    0.75
   3  -2   0   29.15    0.77
   3  -2   0   29.15    0.81
  -3   2   0   28.98    0.76
  -3   2   0   28.23    0.82
  -3   2   0   28.89    0.78
  -3   2   0   29.37    0.72
  -3   2   0   29.83    0.81
   2  -2   0  167.56    4.09
   2  -2   0  162.44    4.25
   2  -2   0  169.31    4.19
   2  -2   0  159.21    4.01
   2  -2   0  167.10    4.18
  -2   2   0  163.58    4.13
  -2   2   0  169.27    4.00
  -2   2   0  165.33    4.15
  -2   2   0  165.16    4.15
  -2   2   0  167.40    4.09
   1  -2   0  949.03   22.81
  -1   2   0  928.40   22.59
  -1   2   0  956.00   22.83
  -1   2   0  945.57   22.58
  -1   2   0  922.66   22.72
   0  -2   0   20.64    0.50
   0  -2   0   19.38    0.51
   0  -2   0   20.41    0.54
   0   2   0   18.78    0.50
   0   2   0   19.26    0.54
   0   2   0   19.10    0.51
   0   2   0   18.94    0.50
  -1  -2   0  603.22   14.94
  -1  -2   0  615.68   14.85
   1   2   0  624.94   14.88
  -2  -2   0    2.20    0.10
  -2  -2   0    2.36    0.11
  -2  -2   0    2.28    0.10
   2   2   0    2.29    0.11
   2   2   0    2.36    0.10
   2   2   0    2.32    0.12
  -3  -2   0  117.20    2.88
  -3  -2   0  113.92    2.89
  -3  -2   0  119.01    2.83
  -3  -2   0  120.20    2.84
   3   2   0  117.98    2.94
   3   2   0  117.21    2.92
   3   2   0  114.76    2.83
   3   2   0  114.19    2.85
  -4  -2   0    7.52    0.25
  -4  -2   0    7.25    0.25
  -4  -2   0    7.56    0.27
   4   2   0    7.43    0.26
   4   2   0    7.32    0.28
   4   2   0    7.46    0.27
   4   2   0    7.40    0.26
  -5  -2   0  103.96    2.58
  -5  -2   0  102.30    2.53
  -5  -2   0  103.43    2.49
  -5  -2   0  104.31    2.54
   5   2   0  100.42    2.60
   5   2   0  100.92    2.57
   5   2   0  104.08    2.54
   5   2   0  108.19    2.59
  -6  -2   0   21.72    0.57
  -6  -2   0   21.95    0.62
  -6  -2   0   22.46    0.67
  -6  -2   0   21.50    0.67
  -6  -2   0   21.89    0.62
   6   2   0   21.45    0.70
   6   2   0   22.10    0.63
   6   2   0   21.07    0.68
   6   2   0   22.20    0.67
  -7  -2   0   33.69    0.98
  -7  -2   0   33.14    0.91
  -7  -2   0   32.94    0.91
  -7  -2   0   35.73    0.99
  -7  -2   0   33.96    0.86
  -7  -2   0   32.89    0.98
   7   2   0   33.12    1.03
   7   2   0   33.94    0.92
   7   2   0   33.17    1.00
   7   2   0   33.66    0.99
  -8  -2   0   52.14    1.50
  -8  -2   0   54.22    1.41
  -8  -2   0   54.48    1.35
  -8  -2   0   53.44    1.41
   8   2   0   53.62    1.57
   8   2   0   53.85    1.53
   8   2   0   55.26    1.42
   8   2   0   54.28    1.50
  -9  -2   0    2.75    0.39
  -9  -2   0    3.86    0.23
  -9  -2   0    3.35    0.30
  -9  -2   0    2.77    0.36
   9   2   0    3.60    0.30
   9   2   0    3.70    0.24
   9   2   0    3.74    0.31
 -10  -2   0   22.66    0.83
 -10  -2   0   21.93    0.70
 -10  -2   0   22.63    0.82
 -10  -2   0   22.43    0.69
 -10  -2   0   22.61    0.83
  10   2   0   21.96    0.85
 -11  -2   0    0.54    0.16
 -11  -2   0    0.28    0.13
 -11  -2   0    0.35    0.24
  11   2   0    0.66    0.17
  11   2   0    0.64    0.24
  10  -3   0    1.95    0.33
  10  -3   0    1.90    0.23
 -10   3   0    1.92    0.30
 -10   3   0    1.84    0.24
 -10   3   0    2.16    0.24
   9  -3   0   20.31    0.88
   9  -3   0   21.98    0.64
  -9   3   0   20.66    0.84
  -9   3   0   20.54    0.61
  -9   3   0   21.37    0.71
  -9   3   0   21.04    0.66
  -9   3   0   21.83    0.80
   8  -3   0   16.07    0.55
   8  -3   0   16.44    0.52
   8  -3   0   16.08    0.72
  -8   3   0   16.70    0.70
  -8   3   0   16.80    0.75
  -8   3   0   16.63    0.60
  -8   3   0   16.18    0.49
  -8   3   0   16.34    0.63
  -8   3   0   16.65    0.54
   7  -3   0   53.55    1.60
   7  -3   0   53.66    1.44
   7  -3   0   55.36    1.51
   7  -3   0   55.47    1.41
  -7   3   0   52.85    1.50
  -7   3   0   53.49    1.42
  -7   3   0   54.26    1.36
  -7   3   0   53.75    1.49
   6  -3   0   48.64    1.31
   6  -3   0   49.67    1.45
   6  -3   0   49.47    1.38
   6  -3   0   51.17    1.36
   6  -3   0   51.51    1.29
  -6   3   0   49.01    1.37
  -6   3   0   48.14    1.35
  -6   3   0   48.09    1.42
  -6   3   0   49.70    1.24
  -6   3   0   48.50    1.30
   5  -3   0   52.92    1.45
   5  -3   0   55.86    1.42
   5  -3   0   52.67    1.50
   5  -3   0   53.02    1.39
   5  -3   0   54.20    1.37
  -5   3   0   51.79    1.49
  -5   3   0   53.81    1.37
  -5   3   0   50.44    1.41
  -5   3   0   52.54    1.45
  -5   3   0   52.18    1.31
  -5   3   0   54.92    1.47
   4  -3   0   84.96    2.19
   4  -3   0   85.78    2.14
   4  -3   0   84.67    2.12
   4  -3   0   86.27    2.22
   4  -3   0   88.03    2.16
  -4   3   0   87.78    2.23
  -4   3   0   84.93    2.20
  -4   3   0   84.58    2.06
  -4   3   0   84.33    2.12
  -4   3   0   82.08    2.15
   3  -3   0   68.04    1.80
   3  -3   0   72.21    1.77
   3  -3   0   68.93    1.76
   3  -3   0   69.51    1.74
   3  -3   0   69.88    1.82
  -3   3   0   70.49    1.82
  -3   3   0   68.03    1.76
  -3   3   0   70.97    1.74
  -3   3   0   70.07    1.81
   2  -3   0  188.96    4.77
   2  -3   0  197.50    4.78
   2  -3   0  195.42    4.59
   2  -3   0  190.70    4.82
   2  -3   0  192.69    4.69
   2  -3   0  183.18    4.64
  -2   3   0  189.29    4.66
  -2   3   0  185.22    4.67
  -2   3   0  190.09    4.73
  -2   3   0  194.22    4.71
   1  -3   0    5.59    0.23
   1  -3   0    5.66    0.21
   1  -3   0    5.29    0.20
   1  -3   0    5.46    0.20
  -1   3   0    5.53    0.22
  -1   3   0    5.55    0.20
  -1   3   0    5.64    0.20
  -1   3   0    5.47    0.25
   0  -3   0  423.23   10.73
   0  -3   0  425.03   10.69
   0   3   0  447.76   10.82
   0   3   0  443.33   10.71
   0   3   0  454.83   11.01
   0   3   0  438.61   10.73
  -1  -3   0  180.81    4.38
  -1  -3   0  174.39    4.27
   1   3   0  167.28    4.25
   1   3   0  174.11    4.25
   1   3   0  166.36    4.27
  -2  -3   0  351.25    9.01
  -2  -3   0  375.34    9.03
  -2  -3   0  380.46    9.14
   2   3   0  357.55    9.12
   2   3   0  372.64    9.23
   2   3   0  371.14    8.99
  -3  -3   0    3.23    0.14
  -3  -3   0    3.22    0.15
  -3  -3   0    3.11    0.15
   3   3   0    3.35    0.17
   3   3   0    3.10    0.15
  -4  -3   0   81.68    2.07
  -4  -3   0   84.57    2.06
  -4  -3   0   82.50    2.07
   4   3   0   80.72    2.09
   4   3   0   83.02    2.07
   4   3   0   86.21    2.06
   4   3   0   84.03    2.09
  -5  -3   0   12.21    0.41
  -5  -3   0   12.02    0.38
  -5  -3   0   12.20    0.40
  -5  -3   0   11.63    0.38
   5   3   0   11.72    0.40
   5   3   0   11.86    0.40
   5   3   0   11.79    0.43
   5   3   0   12.19    0.40
  -6  -3   0   68.02    1.75
  -6  -3   0   67.99    1.78
  -6  -3   0   72.19    1.80
  -6  -3   0   69.54    1.68
  -6  -3   0   68.60    1.75
   6   3   0   66.62    1.82
   6   3   0   70.26    1.77
   6   3   0   69.59    1.79
   6   3   0   67.59    1.79
  -7  -3   0   23.89    0.70
  -7  -3   0   23.60    0.75
  -7  -3   0   23.91    0.70
  -7  -3   0   23.55    0.76
  -7  -3   0   25.21    0.76
  -7  -3   0   24.40    0.63
   7   3   0   23.77    0.76
   7   3   0   23.24    0.79
   7   3   0   24.82    0.73
   7   3   0   25.02    0.77
  -8  -3   0   31.49    0.98
  -8  -3   0   31.17    0.81
  -8  -3   0   31.67    0.89
  -8  -3   0   31.03    0.90
   8   3   0   31.22    0.92
   8   3   0   31.79    0.98
   8   3   0   32.24    0.98
   8   3   0   31.25    1.02
  -9  -3   0   21.90    0.69
  -9  -3   0   22.45    0.79
  -9  -3   0   22.16    0.68
  -9  -3   0   22.31    0.77
   9   3   0   22.39    0.72
   9   3   0   21.78    0.84
   9   3   0   23.37    0.79
   9   3   0   22.03    0.79
 -10  -3   0    4.92    0.29
 -10  -3   0    5.61    0.40
 -10  -3   0    4.85    0.39
 -10  -3   0    4.65    0.40
 -10  -3   0    4.49    0.30
  10   3   0    5.05    0.34
  10   3   0    5.04    0.39
  10   3   0    4.70    0.43
 -11  -3   0   23.84    0.73
 -11  -3   0   22.57    0.74
 -11  -3   0   21.54    0.89
  11   3   0   22.95    0.78
  11   3   0   23.02    0.91
   9  -4   0    9.49    0.40
   9  -4   0    9.47    0.65
   9  -4   0    9.66    0.44
  -9   4   0   10.21    0.55
  -9   4   0    9.68    0.41
  -9   4   0    9.75    0.49
   8  -4   0    0.79    0.13
   8  -4   0    0.52    0.20
   8  -4   0    0.93    0.18
   8  -4   0    0.77    0.15
  -8   4   0    0.25    0.17
  -8   4   0    0.71    0.10
  -8   4   0    1.03    0.19
  -8   4   0    0.59    0.24
  -8   4   0    0.38    0.21
  -8   4   0    0.63    0.14
   7  -4   0   21.46    0.86
   7  -4   0   24.80    0.91
   7  -4   0   25.16    0.83
   7  -4   0   25.57    0.73
   7  -4   0   24.94    0.77
  -7   4   0   24.02    0.74
  -7   4   0   25.70    0.89
  -7   4   0   25.39    0.81
  -7   4   0   24.44    0.64
  -7   4   0   24.78    0.84
   6  -4   0    1.69    0.24
   6  -4   0    1.31    0.17
   6  -4   0    1.39    0.21
   6  -4   0    1.44    0.20
   6  -4   0    1.15    0.16
  -6   4   0    1.08    0.23
  -6   4   0    1.46    0.19
  -6   4   0    1.35    0.17
   5  -4   0   79.07    2.06
   5  -4   0   76.57    1.99
   5  -4   0   73.90    2.08
   5  -4   0   79.13    2.01
   5  -4   0   81.80    1.97
  -5   4   0   75.96    1.96
  -5   4   0   74.41    2.00
  -5   4   0   77.54    2.10
  -5   4   0   77.81    2.07
   4  -4   0    2.61    0.19
   4  -4   0    2.37    0.17
   4  -4   0    2.69    0.22
   4  -4   0    2.53    0.18
   4  -4   0    2.49    0.21
  -4   4   0    2.51    0.17
  -4   4   0    2.35    0.23
  -4   4   0    2.70    0.23
  -4   4   0    2.33    0.18
   3  -4   0  104.22    2.55
   3  -4   0  104.74    2.54
   3  -4   0  103.16    2.61
   3  -4   0  104.36    2.56
   3  -4   0  100.17    2.60
  -3   4   0  102.59    2.64
  -3   4   0   98.86    2.60
  -3   4   0  101.67    2.53
  -3   4   0  100.61    2.54
   2  -4   0  153.45    3.72
   2  -4   0  151.80    3.76
   2  -4   0  149.09    3.74
   2  -4   0  149.17    3.78
   2  -4   0  150.69    3.72
   2  -4   0  156.80    3.67
  -2   4   0  157.23    3.81
  -2   4   0  157.94    3.77
  -2   4   0  151.31    3.71
  -2   4   0  149.44    3.71
   1  -4   0  260.10    6.27
   1  -4   0  250.77    6.20
   1  -4   0  256.36    6.27
   1  -4   0  254.54    6.38
  -1   4   0  259.65    6.47
  -1   4   0  254.28    6.28
  -1   4   0  263.94    6.30
  -1   4   0  268.55    6.56
   0  -4   0  146.65    3.63
   0  -4   0  154.06    3.71
   0  -4   0  152.29    3.70
   0   4   0  146.36    3.64
   0   4   0  151.86    3.64
  -1  -4   0  150.07    3.62
  -1  -4   0  142.10    3.57
   1   4   0  149.21    3.63
   1   4   0  153.25    3.64
   1   4   0  144.35    3.62
   1   4   0  142.77    3.65
  -2  -4   0   81.05    1.93
  -2  -4   0   79.50    1.97
  -2  -4   0   79.66    2.00
   2   4   0   75.80    2.02
   2   4   0   79.80    1.94
   2   4   0   79.51    1.98
  -3  -4   0  143.65    3.59
  -3  -4   0  150.84    3.59
  -3  -4   0  149.88    3.58
   3   4   0  143.23    3.62
   3   4   0  147.45    3.65
   3   4   0  145.71    3.58
  -4  -4   0  300.31    7.23
  -4  -4   0  300.03    7.09
  -4  -4   0  281.76    7.25
   4   4   0  303.20    7.28
   4   4   0  292.72    7.29
   4   4   0  305.02    7.25
   4   4   0  284.33    7.09
  -5  -4   0   55.94    1.50
  -5  -4   0   58.91    1.50
  -5  -4   0   60.07    1.50
   5   4   0   55.75    1.53
   5   4   0   57.87    1.51
   5   4   0   58.51    1.54
   5   4   0   59.46    1.49
  -6  -4   0  178.17    4.31
  -6  -4   0  169.55    4.29
  -6  -4   0  176.18    4.29
   6   4   0  170.94    4.35
   6   4   0  172.28    4.32
   6   4   0  179.77    4.30
   6   4   0  183.80    4.34
  -7  -4   0    0.03    0.07
  -7  -4   0    0.20    0.09
  -7  -4   0    0.32    0.06
  -7  -4   0    0.05    0.07
   7   4   0    0.29    0.12
   7   4   0    0.26    0.10
   7   4   0    0.12    0.10
   7   4   0    0.02    0.08
  -8  -4   0   69.31    1.77
  -8  -4   0   66.04    1.77
  -8  -4   0   66.52    1.84
  -8  -4   0   69.59    1.66
   8   4   0   69.63    1.83
   8   4   0   69.06    1.81
   8   4   0   66.38    1.84
   8   4   0   66.49    1.89
  -9  -4   0    1.33    0.19
  -9  -4   0    1.52    0.22
  -9  -4   0    1.13    0.17
  -9  -4   0    1.07    0.18
   9   4   0    1.19    0.18
   9   4   0    1.06    0.23
   9   4   0    1.42    0.22
 -10  -4   0   30.16    0.93
 -10  -4   0   30.64    1.01
 -10  -4   0   30.97    0.92
 -10  -4   0   30.97    1.04
  10   4   0   30.28    1.01
  10   4   0   30.77    1.10
  10   4   0   31.42    0.98
 -11  -4   0    2.42    0.29
 -11  -4   0    2.00    0.26
 -11  -4   0    2.51    0.39
  11   4   0    2.92    0.38
  11   4   0    2.93    0.36
   9  -5   0    0.85    0.44
   9  -5   0    1.92    0.27
   9  -5   0    1.56    0.23
  -9   5   0    1.63    0.28
  -9   5   0    1.28    0.20
   8  -5   0    4.38    0.40
   8  -5   0    4.90    0.31
   8  -5   0    4.96    0.33
   8  -5   0    4.70    0.49
  -8   5   0    5.01    0.42
  -8   5   0    4.94    0.55
  -8   5   0    5.50    0.51
  -8   5   0    5.20    0.31
  -8   5   0    4.98    0.38
   7  -5   0   11.30    0.51
   7  -5   0   11.73    0.61
   7  -5   0   11.09    0.47
   7  -5   0   11.14    0.44
  -7   5   0   11.37    0.50
  -7   5   0   10.46    0.43
  -7   5   0   11.32    0.59
  -7   5   0   10.73    0.55
  -7   5   0   11.97    0.64
   6  -5   0   14.87    0.52
   6  -5   0   15.33    0.59
   6  -5   0   16.18    0.62
   6  -5   0   15.12    0.66
  -6   5   0   15.01    0.53
  -6   5   0   15.78    0.64
  -6   5   0   15.21    0.57
  -6   5   0   14.91    0.67
   5  -5   0   20.69    0.75
   5  -5   0   21.76    0.74
   5  -5   0   21.83    0.70
  -5   5   0   21.42    0.79
  -5   5   0   23.65    0.81
  -5   5   0   22.10    0.70
  -5   5   0   21.21    0.67
   4  -5   0   12.72    0.44
   4  -5   0   12.61    0.52
   4  -5   0   12.70    0.47
   4  -5   0   12.41    0.46
   4  -5   0   12.56    0.51
  -4   5   0   13.01    0.55
  -4   5   0   12.41    0.44
  -4   5   0   12.43    0.52
  -4   5   0   12.20    0.45
   3  -5   0   85.01    2.28
   3  -5   0   89.73    2.21
   3  -5   0   86.22    2.21
   3  -5   0   87.34    2.27
   3  -5   0   87.59    2.24
  -3   5   0   86.91    2.33
  -3   5   0   87.97    2.20
  -3   5   0   85.88    2.20
  -3   5   0   88.43    2.28
   2  -5   0   17.27    0.43
   2  -5   0   16.60    0.55
   2  -5   0   16.34    0.52
   2  -5   0   16.29    0.54
   2  -5   0   16.76    0.59
   2  -5   0   16.79    0.53
  -2   5   0   16.34    0.56
  -2   5   0   16.83    0.62
  -2   5   0   16.55    0.51
  -2   5   0   16.63    0.52
   1  -5   0  110.85    2.79
   1  -5   0  116.30    2.87
   1  -5   0  111.94    2.80
  -1   5   0  117.11    2.91
  -1   5   0  111.61    2.81
  -1   5   0  111.76    2.80
  -1   5   0  111.74    2.77
   0  -5   0   63.47    1.72
   0  -5   0   64.25    1.67
   0  -5   0   64.61    1.65
   0   5   0   66.89    1.76
   0   5   0   66.68    1.67
   0   5   0   65.48    1.65
  -1  -5   0  250.67    6.18
  -1  -5   0  252.46    6.14
  -1  -5   0  263.52    6.36
   1   5   0  254.74    6.23
   1   5   0  255.71    6.26
   1   5   0  241.48    6.18
   1   5   0  262.53    6.23
  -2  -5   0   11.15    0.38
  -2  -5   0   11.74    0.34
  -2  -5   0   11.08    0.42
   2   5   0   10.78    0.44
   2   5   0   11.55    0.34
  -3  -5   0  157.63    4.06
  -3  -5   0  167.54    3.98
  -3  -5   0  166.94    4.04
   3   5   0  168.87    4.04
   3   5   0  166.66    4.04
   3   5   0  163.08    4.10
  -4  -5   0    3.73    0.20
  -4  -5   0    3.96    0.18
  -4  -5   0    4.09    0.22
   4   5   0    3.69    0.21
   4   5   0    3.90    0.20
   4   5   0    3.88    0.24
  -5  -5   0  105.60    2.76
  -5  -5   0  109.87    2.75
  -5  -5   0  111.79    2.73
   5   5   0  109.22    2.70
   5   5   0  112.92    2.81
   5   5   0  109.19    2.77
   5   5   0  112.13    2.76
  -6  -5   0   24.64    0.76
  -6  -5   0   26.39    0.75
  -6  -5   0   25.35    0.75
   6   5   0   25.17    0.78
   6   5   0   26.43    0.73
   6   5   0   25.70    0.81
   6   5   0   24.95    0.79
  -7  -5   0   60.41    1.61
  -7  -5   0   57.93    1.58
  -7  -5   0   60.87    1.57
   7   5   0   59.97    1.57
   7   5   0   57.29    1.72
   7   5   0   58.59    1.61
   7   5   0   60.32    1.67
  -8  -5   0   27.90    0.83
  -8  -5   0   26.90    0.83
  -8  -5   0   28.12    0.72
   8   5   0   27.29    0.92
   8   5   0   27.93    0.89
   8   5   0   25.02    0.87
   8   5   0   28.83    0.85
  -9  -5   0   22.75    0.80
  -9  -5   0   22.96    0.77
  -9  -5   0   22.51    0.73
  -9  -5   0   22.96    0.73
   9   5   0   22.50    0.85
   9   5   0   22.29    0.82
   9   5   0   22.56    0.79
   9   5   0   22.73    0.76
 -10  -5   0   27.45    0.95
 -10  -5   0   26.94    0.85
 -10  -5   0   26.07    0.85
 -10  -5   0   26.14    0.91
  10   5   0   27.87    0.93
  10   5   0   26.29    1.01
 -11  -5   0    5.28    0.47
 -11  -5   0    5.02    0.34
 -11  -5   0    3.77    0.34
  11   5   0    5.62    0.54
  11   5   0    4.74    0.44
  11   5   0    5.35    0.42
   8  -6   0    0.76    0.20
   8  -6   0    1.18    0.19
   8  -6   0    0.07    0.29
   8  -6   0    0.93    0.25
  -8   6   0    1.30    0.28
  -8   6   0    0.87    0.22
  -8   6   0    0.80    0.17
   7  -6   0    8.02    0.39
   7  -6   0    7.65    0.41
   7  -6   0    8.01    0.46
   7  -6   0    7.75    0.55
  -7   6   0    8.97    0.56
  -7   6   0    7.91    0.54
  -7   6   0    7.37    0.39
  -7   6   0    8.64    0.62
  -7   6   0    7.70    0.43
   6  -6   0    6.53    0.38
   6  -6   0    5.58    0.34
   6  -6   0    5.41    0.42
   6  -6   0    5.95    0.41
   6  -6   0    5.79    0.32
  -6   6   0    5.81    0.48
  -6   6   0    4.86    0.43
  -6   6   0    5.61    0.32
  -6   6   0    5.69    0.35
   5  -6   0    5.86    0.40
   5  -6   0    4.88    0.34
   5  -6   0    6.21    0.39
   5  -6   0    6.62    0.35
  -5   6   0    6.41    0.33
  -5   6   0    6.42    0.46
  -5   6   0    6.05    0.32
   4  -6   0   11.72    0.45
   4  -6   0   10.79    0.50
   4  -6   0   10.89    0.49
   4  -6   0   11.13    0.46
   4  -6   0   11.42    0.51
  -4   6   0   11.48    0.44
  -4   6   0   12.19    0.54
  -4   6   0   12.05    0.56
  -4   6   0   10.87    0.43
   3  -6   0    1.66    0.19
   3  -6   0    1.80    0.20
   3  -6   0    1.87    0.23
   3  -6   0    1.94    0.20
  -3   6   0    1.49    0.17
  -3   6   0    1.71    0.28
  -3   6   0    1.68    0.18
  -3   6   0    1.77    0.23
   2  -6   0   18.45    0.63
   2  -6   0   19.41    0.50
   2  -6   0   19.15    0.68
   2  -6   0   19.10    0.61
   2  -6   0   19.28    0.62
  -2   6   0   19.50    0.65
  -2   6   0   19.25    0.73
  -2   6   0   18.64    0.60
  -2   6   0   19.60    0.59
   1  -6   0    9.98    0.40
   1  -6   0   10.01    0.44
   1  -6   0    9.84    0.37
   1  -6   0    9.54    0.38
  -1   6   0   10.26    0.48
  -1   6   0   10.19    0.35
  -1   6   0   10.47    0.40
  -1   6   0    9.58    0.38
   0  -6   0   21.19    0.72
   0  -6   0   21.73    0.68
   0  -6   0   22.72    0.66
   0   6   0   23.75    0.79
   0   6   0   21.73    0.67
   0   6   0   22.47    0.66
  -1  -6   0   14.48    0.56
  -1  -6   0   16.05    0.52
  -1  -6   0   16.18    0.50
   1   6   0   15.91    0.44
   1   6   0   16.46    0.48
   1   6   0   15.70    0.60
   1   6   0   14.81    0.51
  -2  -6   0   80.19    2.01
  -2  -6   0   77.01    2.05
   2   6   0   76.81    2.01
   2   6   0   78.73    1.93
   2   6   0   78.45    1.93
   2   6   0   79.03    2.10
  -3  -6   0   35.75    0.92
  -3  -6   0   33.75    1.02
  -3  -6   0   34.99    0.99
   3   6   0   35.93    0.93
   3   6   0   35.74    1.07
   3   6   0   35.53    0.99
  -4  -6   0   75.11    1.97
  -4  -6   0   74.77    1.88
  -4  -6   0   77.35    1.94
   4   6   0   74.11    1.94
   4   6   0   73.92    2.01
  -5  -6   0   50.51    1.37
  -5  -6   0   52.96    1.34
  -5  -6   0   48.74    1.39
   5   6   0   49.24    1.38
   5   6   0   51.57    1.39
   5   6   0   52.19    1.46
   5   6   0   52.09    1.30
  -6  -6   0   11.99    0.44
  -6  -6   0   10.87    0.44
  -6  -6   0   11.88    0.42
   6   6   0   11.53    0.51
   6   6   0   11.96    0.47
   6   6   0   12.11    0.39
   6   6   0   11.67    0.46
  -7  -6   0   47.39    1.28
  -7  -6   0   41.96    1.43
  -7  -6   0   42.40    1.34
   7   6   0   47.38    1.23
   7   6   0   46.84    1.31
   7   6   0   46.30    1.33
   7   6   0   48.49    1.36
  -8  -6   0    4.16    0.28
  -8  -6   0    3.81    0.27
   8   6   0    4.06    0.25
   8   6   0    4.07    0.32
   8   6   0    3.94    0.32
  -9  -6   0   44.86    1.29
  -9  -6   0   45.20    1.27
  -9  -6   0   43.10    1.27
   9   6   0   43.00    1.37
   9   6   0   45.03    1.26
   9   6   0   43.01    1.34
   9   6   0   45.37    1.35
 -10  -6   0    0.06    0.14
 -10  -6   0   -0.25    0.13
 -10  -6   0   -0.13    0.17
 -10  -6   0    0.06    0.18
  10   6   0    0.20    0.19
  10   6   0    0.05    0.14
  10   6   0   -0.18    0.18
  10   6   0    0.25    0.19
 -11  -6   0   21.44    0.79
 -11  -6   0   22.17    0.89
 -11  -6   0   23.27    0.94
  11   6   0   22.48    0.83
  11   6   0   21.92    1.00
  11   6   0   23.27    0.91
   7  -7   0   14.81    0.67
   7  -7   0   15.11    0.59
   7  -7   0   13.06    0.60
  -7   7   0   16.53    1.08
  -7   7   0   13.20    0.57
  -7   7   0   14.61    0.63
   6  -7   0    0.75    0.21
   6  -7   0    0.16    0.18
   6  -7   0    0.55    0.16
   6  -7   0    0.73    0.17
  -6   7   0    0.74    0.24
  -6   7   0    0.53    0.16
  -6   7   0    0.83    0.17
  -6   7   0    0.37    0.24
   5  -7   0   16.71    0.64
   5  -7   0   17.30    0.62
   5  -7   0   17.35    0.71
   5  -7   0   16.77    0.65
  -5   7   0   16.49    0.61
  -5   7   0   16.28    0.61
  -5   7   0   18.05    0.75
  -5   7   0   17.19    0.78
   4  -7   0    1.58    0.24
   4  -7   0    1.67    0.22
   4  -7   0    1.15    0.20
  -4   7   0    1.44    0.20
  -4   7   0    2.08    0.34
  -4   7   0    1.34    0.17
   3  -7   0   37.35    1.33
   3  -7   0   44.47    1.23
   3  -7   0   44.88    1.32
  -3   7   0   46.27    1.40
  -3   7   0   43.32    1.32
  -3   7   0   44.74    1.20
  -3   7   0   39.63    1.27
   2  -7   0    0.89    0.08
   2  -7   0    0.90    0.17
   2  -7   0    0.99    0.16
   2  -7   0    1.06    0.17
  -2   7   0    0.88    0.12
  -2   7   0    0.90    0.17
  -2   7   0    1.03    0.17
  -2   7   0    1.05    0.23
   1  -7   0   26.41    0.78
   1  -7   0   26.01    0.80
   1  -7   0   25.27    0.86
   1  -7   0   24.66    0.80
  -1   7   0   25.56    0.79
  -1   7   0   25.90    0.92
  -1   7   0   25.27    0.78
   0  -7   0   25.17    0.75
   0  -7   0   24.60    0.83
   0  -7   0   25.23    0.77
   0   7   0   24.16    0.76
   0   7   0   24.21    0.66
   0   7   0   24.87    0.74
   0   7   0   25.20    0.89
  -1  -7   0   75.13    1.92
  -1  -7   0   75.71    1.95
  -1  -7   0   74.01    2.01
   1   7   0   71.74    1.94
   1   7   0   75.13    1.89
   1   7   0   77.61    2.08
   1   7   0   72.29    1.84
  -2  -7   0    7.73    0.39
  -2  -7   0    8.73    0.34
  -2  -7   0    8.42    0.37
   2   7   0    8.03    0.44
   2   7   0    8.27    0.30
   2   7   0    7.93    0.36
   2   7   0    9.57    0.29
  -3  -7   0   18.48    0.66
  -3  -7   0   19.27    0.63
   3   7   0   19.07    0.53
   3   7   0   18.49    0.55
   3   7   0   19.77    0.73
   3   7   0   18.57    0.63
  -4  -7   0   52.37    1.49
  -4  -7   0   55.38    1.46
  -4  -7   0   53.97    1.38
   4   7   0   53.61    1.46
   4   7   0   53.76    1.56
   4   7   0   53.03    1.40
  -5  -7   0    2.78    0.18
  -5  -7   0    2.65    0.22
  -5  -7   0    2.19    0.22
   5   7   0    2.45    0.20
   5   7   0    2.60    0.44
   5   7   0    2.35    0.23
  -6  -7   0   39.40    1.26
  -6  -7   0   44.01    1.18
  -6  -7   0   44.15    1.22
   6   7   0   43.63    1.34
   6   7   0   44.62    1.25
   6   7   0   44.52    1.12
   6   7   0   41.04    1.30
  -7  -7   0    0.03    0.09
  -7  -7   0    0.01    0.10
  -7  -7   0   -0.05    0.08
   7   7   0    0.18    0.08
   7   7   0    0.12    0.12
   7   7   0    0.26    0.12
  -8  -7   0   28.10    0.91
  -8  -7   0   28.52    0.90
   8   7   0   29.71    0.83
   8   7   0   27.85    0.96
   8   7   0   29.01    0.95
   8   7   0   29.15    1.00
  -9  -7   0    1.24    0.19
  -9  -7   0    1.23    0.20
  -9  -7   0    1.14    0.20
   9   7   0    0.89    0.21
   9   7   0    1.26    0.22
   9   7   0    1.10    0.17
   9   7   0    1.32    0.25
 -10  -7   0   10.46    0.51
 -10  -7   0    9.58    0.49
 -10  -7   0   10.49    0.53
  10   7   0    9.73    0.60
  10   7   0    9.82    0.61
  10   7   0    9.21    0.44
   6  -8   0    3.01    0.43
   6  -8   0    2.91    0.36
   6  -8   0    2.94    0.34
  -6   8   0    4.19    0.57
  -6   8   0    3.06    0.33
  -6   8   0    3.88    0.55
  -6   8   0    3.41    0.36
   5  -8   0   17.79    0.70
   5  -8   0   17.44    0.66
   5  -8   0   17.74    0.76
   5  -8   0   16.73    0.68
  -5   8   0   17.49    0.80
  -5   8   0   17.01    0.65
  -5   8   0   18.78    0.89
  -5   8   0   17.09    0.65
   4  -8   0    8.53    0.45
   4  -8   0    9.24    0.45
   4  -8   0    8.51    0.45
   4  -8   0    9.13    0.52
  -4   8   0    8.69    0.43
  -4   8   0    8.65    0.41
  -4   8   0    9.22    0.52
  -4   8   0    9.40    0.62
   3  -8   0   25.51    0.84
   3  -8   0   24.91    0.85
   3  -8   0   25.57    0.91
  -3   8   0   24.77    1.00
  -3   8   0   25.50    0.88
  -3   8   0   24.81    0.81
  -3   8   0   24.46    0.78
   2  -8   0    1.06    0.17
   2  -8   0    1.07    0.19
   2  -8   0    1.14    0.18
   2  -8   0    1.32    0.09
  -2   8   0    1.10    0.19
  -2   8   0    1.12    0.18
  -2   8   0    1.28    0.20
  -2   8   0    1.23    0.25
   1  -8   0   56.01    1.63
   1  -8   0   57.23    1.62
   1  -8   0   54.55    1.67
  -1   8   0   58.37    1.73
  -1   8   0   58.50    1.55
  -1   8   0   51.09    1.62
   0  -8   0    1.66    0.26
   0  -8   0    1.94    0.22
   0  -8   0    2.15    0.22
   0  -8   0    2.09    0.23
   0   8   0    2.04    0.33
   0   8   0    2.21    0.21
   0   8   0    2.07    0.22
   0   8   0    2.14    0.14
  -1  -8   0   43.74    1.24
  -1  -8   0   43.87    1.20
  -1  -8   0   41.91    1.29
   1   8   0   43.38    1.17
   1   8   0   42.69    1.11
   1   8   0   40.86    1.22
   1   8   0   43.86    1.38
  -2  -8   0   16.57    0.60
  -2  -8   0   16.59    0.56
  -2  -8   0   15.63    0.63
   2   8   0   16.26    0.58
   2   8   0   16.06    0.50
   2   8   0   16.14    0.48
   2   8   0   15.84    0.70
  -3  -8   0  171.98    4.26
  -3  -8   0  166.38    4.31
  -3  -8   0  175.94    4.22
   3   8   0  171.63    4.13
   3   8   0  169.68    4.15
   3   8   0  165.28    4.25
   3   8   0  174.96    4.41
  -4  -8   0    1.25    0.21
  -4  -8   0    1.38    0.21
   4   8   0    1.42    0.14
   4   8   0    1.16    0.21
   4   8   0    1.41    0.21
   4   8   0    1.37    0.11
  -5  -8   0   69.11    1.96
  -5  -8   0   73.94    1.86
  -5  -8   0   75.51    1.95
   5   8   0   71.55    1.95
  -6  -8   0    8.00    0.40
  -6  -8   0    7.75    0.41
  -6  -8   0    8.44    0.35
   6   8   0    8.27    0.27
   6   8   0    8.01    0.41
   6   8   0    7.96    0.39
  -7  -8   0   49.11    1.37
  -7  -8   0   44.80    1.37
  -7  -8   0   48.03    1.31
   7   8   0   47.09    1.39
   7   8   0   49.69    1.50
   7   8   0   45.85    1.39
   7   8   0   47.96    1.22
  -8  -8   0   15.18    0.59
  -8  -8   0   14.15    0.55
  -8  -8   0   14.33    0.59
   8   8   0   14.02    0.62
   8   8   0   14.53    0.46
   8   8   0   14.12    0.62
   8   8   0   13.74    0.69
  -9  -8   0   17.09    0.68
  -9  -8   0   17.68    0.69
  -9  -8   0   16.99    0.65
   9   8   0   18.37    0.81
   9   8   0   16.79    0.72
   9   8   0   17.27    0.75
 -10  -8   0   19.13    0.74
 -10  -8   0   17.20    0.71
 -10  -8   0   18.47    0.73
  10   8   0   17.38    0.81
  10   8   0   20.74    1.00
   5  -9   0    0.57    0.20
   5  -9   0    0.90    0.24
  -5   9   0    1.13    0.38
  -5   9   0    0.62    0.19
  -5   9   0    1.15    0.21
  -5   9   0    1.35    0.32
   4  -9   0    2.05    0.32
   4  -9   0    2.08    0.31
   4  -9   0    2.38    0.31
   4  -9   0    1.73    0.27
  -4   9   0    1.98    0.31
  -4   9   0    1.65    0.25
  -4   9   0    1.79    0.39
  -4   9   0    1.72    0.29
   3  -9   0    1.32    0.27
   3  -9   0    1.24    0.21
   3  -9   0    1.24    0.22
   3  -9   0    1.57    0.23
  -3   9   0    1.04    0.18
  -3   9   0    1.38    0.19
  -3   9   0    1.48    0.24
  -3   9   0    1.18    0.31
   2  -9   0   10.08    0.49
   2  -9   0   10.93    0.51
   2  -9   0   10.66    0.58
   2  -9   0    9.93    0.30
   2  -9   0    9.23    0.51
  -2   9   0    9.88    0.68
  -2   9   0    9.34    0.46
  -2   9   0   10.60    0.50
   1  -9   0    4.69    0.41
   1  -9   0    4.50    0.33
  -1   9   0    5.51    0.52
  -1   9   0    5.03    0.22
  -1   9   0    4.85    0.33
  -1   9   0    5.01    0.33
   0  -9   0    9.30    0.51
   0  -9   0    9.21    0.45
   0  -9   0    9.32    0.44
   0   9   0    9.33    0.41
   0   9   0   10.31    0.61
   0   9   0    8.85    0.44
   0   9   0    9.12    0.32
  -1  -9   0   20.45    0.73
  -1  -9   0   20.14    0.79
  -1  -9   0   21.42    0.71
  -1  -9   0   21.39    0.75
   1   9   0   20.40    0.59
   1   9   0   20.63    0.72
   1   9   0   21.36    0.67
  -2  -9   0   31.93    0.96
  -2  -9   0   31.47    0.99
  -2  -9   0   31.60    1.05
   2   9   0   31.89    0.89
   2   9   0   31.70    1.15
   2   9   0   30.16    0.85
  -3  -9   0   14.32    0.62
  -3  -9   0   13.99    0.53
  -3  -9   0   14.41    0.58
   3   9   0   14.76    0.58
   3   9   0   14.41    0.71
   3   9   0   13.97    0.46
   3   9   0   14.43    0.45
  -4  -9   0    6.51    0.40
  -4  -9   0    7.37    0.41
   4   9   0    6.69    0.30
   4   9   0    7.11    0.40
   4   9   0    7.46    0.52
   4   9   0    6.95    0.25
  -5  -9   0   39.74    1.23
   5   9   0   40.18    1.21
  -6  -9   0    6.17    0.38
  -6  -9   0    6.49    0.61
   6   9   0    4.10    0.59
   6   9   0    6.24    0.39
   6   9   0    5.60    0.35
  -7  -9   0   41.02    1.38
  -7  -9   0   36.01    1.18
   7   9   0   38.31    1.21
   7   9   0   40.21    1.35
   7   9   0   37.78    1.19
  -8  -9   0    0.23    0.31
  -8  -9   0   -0.01    0.16
  -8  -9   0    0.36    0.15
   8   9   0    0.11    0.15
   8   9   0    0.70    0.28
   8   9   0    0.44    0.21
  -9  -9   0   30.04    1.04
  -9  -9   0   31.31    0.99
   9   9   0   31.93    1.22
   9   9   0   30.10    1.09
   9   9   0   31.42    1.10
   4 -10   0   -0.09    0.21
   4 -10   0    0.11    0.20
   4 -10   0    0.06    0.25
  -4  10   0   -0.43    0.35
  -4  10   0    0.46    0.18
  -4  10   0   -0.28    0.15
  -4  10   0    0.02    0.29
   3 -10   0    2.65    0.36
   3 -10   0    3.25    0.40
   3 -10   0    3.39    0.43
   3 -10   0    3.26    0.46
  -3  10   0    2.91    0.43
  -3  10   0    3.74    0.36
  -3  10   0    3.17    0.48
   2 -10   0    0.01    0.19
   2 -10   0    0.19    0.16
   2 -10   0    0.20    0.23
   2 -10   0    0.04    0.16
  -2  10   0    0.23    0.19
  -2  10   0    0.24    0.14
  -2  10   0   -0.04    0.31
   1 -10   0    2.58    0.30
   1 -10   0    2.79    0.18
   1 -10   0    2.84    0.35
   1 -10   0    3.22    0.32
  -1  10   0    2.51    0.30
  -1  10   0    2.56    0.31
  -1  10   0    3.10    0.19
  -1  10   0    2.79    0.42
   0 -10   0    3.32    0.39
   0 -10   0    3.27    0.35
   0 -10   0    2.83    0.30
   0 -10   0    2.65    0.30
   0  10   0    3.13    0.18
   0  10   0    2.68    0.31
   0  10   0    3.26    0.29
   0  10   0    2.99    0.42
  -1 -10   0    0.96    0.22
  -1 -10   0    0.89    0.18
  -1 -10   0    0.38    0.15
  -1 -10   0    0.79    0.19
   1  10   0    0.63    0.28
   1  10   0    0.49    0.14
   1  10   0    0.73    0.18
   1  10   0    0.66    0.10
  -2 -10   0   15.68    0.65
  -2 -10   0   16.02    0.60
  -2 -10   0   14.83    0.62
  -2 -10   0   14.92    0.68
   2  10   0   16.81    0.82
   2  10   0   15.01    0.48
   2  10   0   14.76    0.62
   2  10   0   15.56    0.52
  -3 -10   0    0.66    0.20
  -3 -10   0    0.30    0.17
   3  10   0    0.63    0.10
   3  10   0    0.57    0.18
   3  10   0    0.58    0.11
   3  10   0    0.22    0.20
  -4 -10   0   13.23    0.55
  -4 -10   0   14.26    0.61
  -4 -10   0   13.62    0.63
   4  10   0   13.70    0.41
   4  10   0   14.27    0.76
   4  10   0   13.40    0.47
   4  10   0   13.21    0.59
  -5 -10   0    3.25    0.35
  -5 -10   0    2.58    0.34
   5  10   0    2.87    0.46
   5  10   0    2.97    0.34
  -6 -10   0   13.21    0.60
  -6 -10   0   13.42    0.59
   6  10   0   12.19    0.72
   6  10   0   12.09    0.60
   6  10   0   11.91    0.54
  -7 -10   0    5.18    0.42
  -7 -10   0    5.14    0.40
  -7 -10   0    4.12    0.35
   7  10   0    5.37    0.45
   7  10   0    4.95    0.38
   7  10   0    5.71    0.57
  -8 -10   0   12.55    0.62
  -8 -10   0   13.46    0.55
  -8 -10   0   13.24    0.66
   8  10   0   13.27    0.68
   8  10   0   14.49    0.93
   8  10   0   13.21    0.63
  -9 -10   0    5.54    0.34
  -9 -10   0    5.62    0.49
  -9 -10   0    6.14    0.43
  -9 -10   0    5.11    0.51
   9  10   0    6.52    0.58
   9  10   0    6.28    0.54
   3 -11   0    5.55    0.76
   3 -11   0    4.71    0.50
  -3  11   0    5.01    0.57
  -3  11   0    6.00    0.85
  -3  11   0    4.92    0.48
   2 -11   0    0.04    0.19
   2 -11   0    0.89    0.28
   2 -11   0    0.44    0.23
  -2  11   0    0.35    0.11
  -2  11   0    0.39    0.40
  -2  11   0    0.30    0.23
   1 -11   0    9.66    0.63
   1 -11   0    8.79    0.53
   1 -11   0    9.81    0.59
   1 -11   0    8.28    0.52
  -1  11   0    8.81    0.34
  -1  11   0    9.90    0.83
  -1  11   0    8.10    0.50
   0 -11   0    0.93    0.25
   0 -11   0    0.87    0.24
   0 -11   0    0.72    0.24
   0 -11   0    0.98    0.24
   0  11   0    0.58    0.11
   0  11   0    0.78    0.22
   0  11   0    1.52    0.40
   0  11   0    1.09    0.23
  -1 -11   0    6.26    0.42
  -1 -11   0    6.60    0.45
  -1 -11   0    7.08    0.53
  -1 -11   0    6.18    0.48
   1  11   0    6.40    0.45
   1  11   0    7.98    0.68
   1  11   0    6.27    0.36
   1  11   0    6.27    0.28
  -2 -11   0    0.42    0.18
  -2 -11   0    0.49    0.19
  -2 -11   0    0.41    0.20
  -2 -11   0    0.67    0.20
   2  11   0    0.67    0.11
   2  11   0    0.67    0.30
   2  11   0    0.42    0.19
   2  11   0    0.66    0.14
  -3 -11   0    9.10    0.53
  -3 -11   0    9.12    0.56
  -3 -11   0    9.23    0.50
  -3 -11   0    9.34    0.51
   3  11   0    9.18    0.52
   3  11   0   10.16    0.72
   3  11   0    8.84    0.36
   3  11   0    9.08    0.36
  -4 -11   0    0.91    0.25
  -4 -11   0    0.58    0.21
  -4 -11   0    0.72    0.19
  -4 -11   0    1.12    0.21
   4  11   0    0.79    0.29
   4  11   0    0.85    0.22
  -5 -11   0   21.04    0.83
  -5 -11   0   21.10    0.78
  -5 -11   0   20.08    0.84
   5  11   0   18.86    0.79
   5  11   0   21.19    1.01
  -6 -11   0    1.28    0.25
  -6 -11   0    1.40    0.27
   6  11   0    1.47    0.22
   6  11   0    1.24    0.34
   6  11   0    1.43    0.27
  -7 -11   0    6.75    0.41
  -7 -11   0    6.41    0.48
  -7 -11   0    6.85    0.55
   7  11   0    6.46    0.54
   7  11   0    7.54    0.47
  -8 -11   0    4.62    0.57
  -8 -11   0    4.04    0.38
  -8 -11   0    4.10    0.36
   8  11   0    3.97    0.50
   8  11   0    5.94    0.67
   1 -12   0   -0.46    0.31
  -1  12   0   -0.10    0.26
  -1  12   0   -0.23    0.48
  -1  12   0   -0.02    0.11
   0 -12   0    3.63    0.47
   0 -12   0    4.61    0.57
   0 -12   0    3.90    0.46
   0  12   0    4.10    0.46
   0  12   0    3.51    0.23
   0  12   0    3.54    0.60
  -1 -12   0    9.22    0.66
  -1 -12   0    9.32    0.56
  -1 -12   0    8.44    0.55
   1  12   0    8.90    0.58
   1  12   0   10.45    0.88
   1  12   0    8.82    0.35
   1  12   0    8.37    0.47
  -2 -12   0    6.50    0.59
  -2 -12   0    5.02    0.53
  -2 -12   0    5.63    0.50
  -2 -12   0    5.66    0.47
   2  12   0    6.43    0.30
   2  12   0    7.91    0.80
   2  12   0    7.04    0.52
  -3 -12   0    9.21    0.61
  -3 -12   0    7.77    0.57
  -3 -12   0    8.44    0.52
  -3 -12   0    8.87    0.56
   3  12   0    8.70    0.83
   3  12   0    9.68    0.57
   3  12   0    9.30    0.38
  -4 -12   0    2.61    0.34
  -4 -12   0    3.68    0.43
  -4 -12   0    3.66    0.48
  -4 -12   0    3.15    0.38
   4  12   0    3.17    0.46
   4  12   0    4.73    0.69
  -5 -12   0    6.35    0.45
  -5 -12   0    6.69    0.54
  -5 -12   0    7.17    0.54
   5  12   0    6.60    0.55
  -6 -12   0    1.06    0.30
  -6 -12   0    0.47    0.21
  -6 -12   0    0.37    0.24
   6  12   0    0.43    0.26
   6  12   0    0.57    0.22
   6  12  -1    0.28    0.30
  -6 -12   1    0.72    0.35
  -6 -12   1    0.82    0.31
   5  12  -1    4.85    0.52
  -5 -12   1    5.04    0.54
  -5 -12   1    4.54    0.39
  -5 -12   1    3.77    0.54
   4  12  -1    1.13    0.27
   4  12  -1    0.92    0.38
  -4 -12   1    0.72    0.26
  -4 -12   1    0.25    0.24
  -4 -12   1    0.44    0.20
  -4 -12   1    0.72    0.30
   3  12  -1    7.07    0.54
   3  12  -1    7.07    0.80
  -3 -12   1    6.60    0.46
  -3 -12   1    6.70    0.51
  -3 -12   1    6.15    0.55
  -3 -12   1    4.96    0.51
   2  12  -1    1.07    0.38
   2  12  -1    1.32    0.26
   2  12  -1    1.58    0.18
   2  12  -1    1.05    0.20
  -2 -12   1    0.89    0.30
  -2 -12   1    1.27    0.28
  -2 -12   1    0.94    0.27
   1  12  -1    3.24    0.56
   1  12  -1    3.72    0.38
   1  12  -1    3.19    0.20
   1  12  -1    3.00    0.45
  -1 -12   1    2.55    0.40
  -1 -12   1    3.19    0.41
  -1 -12   1    2.80    0.43
   0  12  -1    1.24    0.51
   0  12  -1    0.11    0.22
   0  12  -1   -0.18    0.24
   0  12  -1    0.42    0.11
   0 -12   1   -0.15    0.23
   0 -12   1    0.25    0.25
   0 -12   1    0.35    0.30
   0 -12   1    0.11    0.13
   7  11  -1   -0.46    0.23
   7  11  -1    0.18    0.19
  -7 -11   1    0.07    0.16
  -7 -11   1    0.43    0.25
  -7 -11   1   -0.07    0.18
   6  11  -1    2.74    0.33
   6  11  -1    2.21    0.33
   6  11  -1    3.16    0.48
  -6 -11   1    2.17    0.37
  -6 -11   1    3.30    0.45
  -6 -11   1    2.20    0.30
   5  11  -1    1.21    0.37
   5  11  -1    0.97    0.24
  -5 -11   1    0.95    0.19
  -5 -11   1    0.92    0.23
  -5 -11   1    1.03    0.24
  -5 -11   1    0.45    0.23
   4  11  -1    7.64    0.50
   4  11  -1    9.40    0.71
  -4 -11   1    8.12    0.45
  -4 -11   1    7.99    0.53
  -4 -11   1    7.73    0.47
  -4 -11   1    7.40    0.52
   3  11  -1    0.20    0.30
   3  11  -1    0.19    0.17
   3  11  -1    0.33    0.13
  -3 -11   1    0.29    0.16
  -3 -11   1    0.24    0.20
  -3 -11   1    0.29    0.21
  -3 -11   1    0.51    0.19
   2  11  -1    2.71    0.27
   2  11  -1    2.31    0.30
   2  11  -1    2.42    0.18
   2  11  -1    2.47    0.41
  -2 -11   1    2.87    0.36
  -2 -11   1    3.13    0.36
  -2 -11   1    2.11    0.30
  -2 -11   1    2.59    0.33
   1  11  -1    0.86    0.22
   1  11  -1    1.62    0.26
   1  11  -1    0.83    0.33
   1  11  -1    0.87    0.13
  -1 -11   1    1.09    0.25
  -1 -11   1    1.16    0.21
  -1 -11   1    0.79    0.21
  -1 -11   1    1.11    0.28
   0  11  -1    1.20    0.14
   0  11  -1    1.87    0.46
   0  11  -1    1.06    0.23
   0  11  -1    1.60    0.24
   0 -11   1    1.61    0.26
   0 -11   1    1.85    0.30
   0 -11   1    1.50    0.29
   0 -11   1    1.74    0.26
  -1  11  -1    3.39    0.56
  -1  11  -1    3.00    0.20
  -1  11  -1    2.70    0.39
  -1  11  -1    3.86    0.38
   1 -11   1    2.91    0.48
   1 -11   1    2.47    0.39
   1 -11   1    3.96    0.45
   1 -11   1    2.71    0.38
  -2  11  -1   -0.18    0.42
  -2  11  -1    0.60    0.22
  -2  11  -1    0.22    0.10
  -2  11  -1    0.24    0.23
   2 -11   1    0.04    0.08
   2 -11   1    0.42    0.22
   2 -11   1    0.31    0.25
   2 -11   1   -0.08    0.23
   8  10  -1    0.93    0.28
   8  10  -1    1.26    0.24
  -8 -10   1    0.91    0.22
  -8 -10   1    1.32    0.29
  -8 -10   1    1.21    0.20
  -8 -10   1    1.15    0.18
   7  10  -1   13.27    0.79
   7  10  -1   12.11    0.63
   7  10  -1   11.54    0.55
  -7 -10   1   11.23    0.58
  -7 -10   1   12.00    0.60
  -7 -10   1   11.91    0.48
   6  10  -1    4.52    0.55
   6  10  -1    4.02    0.32
   6  10  -1    3.57    0.40
  -6 -10   1    4.86    0.40
  -6 -10   1    4.11    0.37
  -6 -10   1    4.13    0.30
   5  10  -1   15.38    0.67
   5  10  -1   15.38    0.47
   5  10  -1   16.59    0.83
  -5 -10   1   15.53    0.60
  -5 -10   1   15.30    0.69
  -5 -10   1   16.12    0.66
   4  10  -1    4.08    0.22
   4  10  -1    3.62    0.35
   4  10  -1    4.28    0.52
  -4 -10   1    4.04    0.32
  -4 -10   1    3.70    0.38
  -4 -10   1    3.68    0.31
  -4 -10   1    3.69    0.37
   3  10  -1    5.47    0.29
   3  10  -1    5.75    0.25
   3  10  -1    5.81    0.40
   3  10  -1    5.45    0.54
  -3 -10   1    6.32    0.38
  -3 -10   1    5.36    0.43
  -3 -10   1    6.57    0.42
  -3 -10   1    5.39    0.37
   2  10  -1    3.72    0.48
   2  10  -1    4.09    0.35
   2  10  -1    3.97    0.20
   2  10  -1    4.24    0.27
  -2 -10   1    4.19    0.40
  -2 -10   1    4.44    0.33
  -2 -10   1    4.39    0.38
  -2 -10   1    4.23    0.32
   1  10  -1    2.07    0.29
   1  10  -1    2.86    0.47
   1  10  -1    1.99    0.15
   1  10  -1    2.26    0.25
  -1 -10   1    1.60    0.24
  -1 -10   1    1.98    0.29
  -1 -10   1    1.73    0.25
  -1 -10   1    2.11    0.27
   0  10  -1    3.86    0.53
   0  10  -1    3.32    0.31
   0  10  -1    3.38    0.18
   0  10  -1    3.37    0.33
   0 -10   1    2.96    0.37
   0 -10   1    3.07    0.31
   0 -10   1    3.68    0.36
   0 -10   1    3.58    0.33
  -1  10  -1    1.00    0.20
  -1  10  -1    0.63    0.28
  -1  10  -1    0.63    0.19
  -1  10  -1    0.75    0.10
   1 -10   1    0.46    0.16
   1 -10   1    0.60    0.11
   1 -10   1    0.43    0.17
   1 -10   1    0.48    0.20
  -2  10  -1    1.44    0.26
  -2  10  -1    1.46    0.24
  -2  10  -1    1.21    0.40
  -2  10  -1    1.18    0.14
   2 -10   1    1.15    0.27
   2 -10   1    1.01    0.22
   2 -10   1    1.06    0.22
   2 -10   1    1.39    0.26
  -3  10  -1    0.73    0.27
  -3  10  -1    0.27    0.19
  -3  10  -1    0.21    0.34
   3 -10   1    0.07    0.19
   3 -10   1    0.51    0.23
   3 -10   1    0.16    0.23
   3 -10   1    0.35    0.22
  -4  10  -1    1.91    0.36
   4 -10   1    2.62    0.38
   4 -10   1    2.36    0.32
   9   9  -1   15.99    0.73
   9   9  -1   15.64    1.06
  -9  -9   1   15.31    0.70
  -9  -9   1   17.30    0.73
  -9  -9   1   16.05    0.64
  -9  -9   1   15.62    0.50
   8   9  -1    5.78    0.54
   8   9  -1    4.90    0.40
  -8  -9   1    5.46    0.34
  -8  -9   1    5.41    0.43
  -8  -9   1    4.81    0.27
  -8  -9   1    5.46    0.40
   7   9  -1   18.53    1.09
   7   9  -1   21.54    0.91
   7   9  -1   20.32    0.77
  -7  -9   1   20.10    0.77
  -7  -9   1   21.34    0.67
  -7  -9   1   20.79    0.68
  -7  -9   1   21.62    0.78
   6   9  -1    0.79    0.22
   6   9  -1    0.35    0.15
   6   9  -1    0.38    0.24
  -6  -9   1    0.17    0.12
  -6  -9   1    0.23    0.16
  -6  -9   1    0.37    0.11
   5   9  -1   51.16    1.57
   5   9  -1   41.55    1.68
  -5  -9   1   49.19    1.44
  -5  -9   1   50.07    1.41
   4   9  -1    0.91    0.22
   4   9  -1    0.83    0.11
  -4  -9   1    0.68    0.16
  -4  -9   1    0.94    0.20
  -4  -9   1    0.83    0.15
   3   9  -1   36.32    1.00
   3   9  -1   34.94    1.11
   3   9  -1   36.21    0.97
   3   9  -1   36.83    1.26
  -3  -9   1   36.92    1.12
  -3  -9   1   37.42    1.09
  -3  -9   1   35.55    1.15
  -3  -9   1   35.93    1.06
   2   9  -1    2.36    0.37
   2   9  -1    2.12    0.26
   2   9  -1    2.51    0.20
   2   9  -1    2.05    0.15
  -2  -9   1    1.97    0.30
  -2  -9   1    2.43    0.28
  -2  -9   1    2.17    0.25
  -2  -9   1    2.08    0.30
   1   9  -1   61.16    1.64
   1   9  -1   61.46    1.70
   1   9  -1   59.50    1.53
  -1  -9   1   60.91    1.75
  -1  -9   1   61.36    1.70
  -1  -9   1   62.33    1.66
  -1  -9   1   59.90    1.69
   0   9  -1    0.51    0.15
   0   9  -1    0.27    0.07
   0   9  -1    0.01    0.21
   0   9  -1    0.28    0.13
   0  -9   1    0.31    0.17
   0  -9   1    0.27    0.12
   0  -9   1    0.29    0.15
  -1   9  -1   28.85    1.11
  -1   9  -1   27.19    0.75
  -1   9  -1   28.69    0.95
  -1   9  -1   26.66    0.90
   1  -9   1   27.79    0.78
   1  -9   1   27.89    0.93
   1  -9   1   28.31    0.97
  -2   9  -1    0.06    0.12
  -2   9  -1   -0.17    0.24
  -2   9  -1    0.16    0.17
   2  -9   1    0.04    0.06
   2  -9   1    0.23    0.16
   2  -9   1   -0.09    0.11
   2  -9   1    0.06    0.16
  -3   9  -1   14.08    0.59
  -3   9  -1   15.11    0.67
  -3   9  -1   15.46    0.81
   3  -9   1   13.94    0.67
   3  -9   1   13.93    0.62
   3  -9   1   13.93    0.61
   3  -9   1   14.11    0.60
  -4   9  -1    1.51    0.34
  -4   9  -1    1.56    0.24
  -4   9  -1    1.36    0.23
  -4   9  -1    0.98    0.27
   4  -9   1    1.26    0.23
   4  -9   1    1.33    0.24
   4  -9   1    1.24    0.23
   4  -9   1    1.54    0.23
  -5   9  -1    5.61    0.57
  -5   9  -1    5.72    0.37
  -5   9  -1    5.57    0.42
  -5   9  -1    5.84    0.68
   5  -9   1    5.56    0.45
   5  -9   1    5.64    0.44
   5  -9   1    5.32    0.49
  10   8  -1    9.32    0.61
 -10  -8   1    9.80    0.53
 -10  -8   1   10.84    0.58
 -10  -8   1    9.56    0.54
   9   8  -1   -0.02    0.20
   9   8  -1   -0.11    0.20
   9   8  -1    0.20    0.13
   9   8  -1    0.30    0.24
  -9  -8   1    0.16    0.15
  -9  -8   1    0.32    0.19
  -9  -8   1    0.17    0.08
  -9  -8   1   -0.11    0.14
   8   8  -1    6.38    0.41
   8   8  -1    5.98    0.49
   8   8  -1    6.36    0.30
   8   8  -1    6.75    0.45
  -8  -8   1    5.99    0.38
  -8  -8   1    6.42    0.28
  -8  -8   1    6.56    0.41
  -8  -8   1    6.66    0.35
   7   8  -1    3.22    0.29
   7   8  -1    3.38    0.34
   7   8  -1    3.33    0.21
   7   8  -1    2.89    0.38
  -7  -8   1    3.02    0.30
  -7  -8   1    3.54    0.31
  -7  -8   1    3.45    0.25
   6   8  -1   26.60    0.88
   6   8  -1   26.95    0.91
  -6  -8   1   28.80    0.90
  -6  -8   1   28.68    0.81
  -6  -8   1   26.39    0.89
   5   8  -1    2.78    0.28
  -5  -8   1    3.16    0.28
  -5  -8   1    3.04    0.20
  -5  -8   1    3.01    0.27
   4   8  -1   13.09    0.62
   4   8  -1   12.70    0.52
  -4  -8   1   13.03    0.52
  -4  -8   1   12.53    0.58
   3   8  -1   29.92    0.82
   3   8  -1   29.79    1.07
   3   8  -1   29.17    0.80
   3   8  -1   29.05    0.92
  -3  -8   1   28.76    0.91
  -3  -8   1   28.46    0.94
  -3  -8   1   30.38    0.88
   2   8  -1   23.91    0.71
   2   8  -1   22.69    0.77
   2   8  -1   23.99    0.66
   2   8  -1   24.90    0.91
  -2  -8   1   24.38    0.74
  -2  -8   1   24.08    0.79
  -2  -8   1   23.47    0.76
  -2  -8   1   23.93    0.82
   1   8  -1   10.16    0.40
   1   8  -1   10.01    0.43
   1   8  -1    9.80    0.31
   1   8  -1   10.44    0.56
  -1  -8   1    9.66    0.43
  -1  -8   1    9.98    0.48
  -1  -8   1    8.78    0.49
  -1  -8   1   10.95    0.42
   0   8  -1    0.12    0.05
   0   8  -1    0.09    0.16
   0   8  -1    0.13    0.11
   0   8  -1    0.04    0.10
   0  -8   1    0.13    0.13
   0  -8   1   -0.02    0.09
   0  -8   1    0.11    0.10
  -1   8  -1   31.77    1.00
  -1   8  -1   33.71    1.03
  -1   8  -1   34.53    1.18
   1  -8   1   34.95    1.09
   1  -8   1   32.47    1.02
   1  -8   1   35.17    1.01
  -2   8  -1    0.39    0.19
  -2   8  -1    0.38    0.12
   2  -8   1    0.44    0.17
   2  -8   1    0.28    0.12
   2  -8   1    0.43    0.13
   2  -8   1    0.37    0.07
  -3   8  -1   26.03    0.81
  -3   8  -1   28.37    1.06
  -3   8  -1   26.81    0.85
   3  -8   1   24.36    1.03
   3  -8   1   27.39    0.88
   3  -8   1   26.15    0.88
   3  -8   1   26.57    0.93
   3  -8   1   26.18    0.68
  -4   8  -1    0.55    0.14
  -4   8  -1    0.56    0.21
  -4   8  -1    0.10    0.22
  -4   8  -1    0.40    0.14
   4  -8   1    0.36    0.15
   4  -8   1    0.44    0.19
   4  -8   1    0.46    0.18
   4  -8   1    0.45    0.16
  -5   8  -1   13.95    0.71
  -5   8  -1   14.48    0.78
  -5   8  -1   14.26    0.57
  -5   8  -1   13.61    0.57
   5  -8   1   14.06    0.61
   5  -8   1   13.71    0.57
   5  -8   1   14.36    0.62
  -6   8  -1    0.62    0.19
  -6   8  -1    1.04    0.33
  -6   8  -1    0.35    0.29
  -6   8  -1    1.08    0.20
   6  -8   1    0.86    0.22
   6  -8   1    0.56    0.25
   6  -8   1    0.97    0.21
  10   7  -1    1.47    0.29
  10   7  -1    1.67    0.30
  10   7  -1    2.10    0.29
 -10  -7   1    1.56    0.27
 -10  -7   1    1.47    0.25
 -10  -7   1    2.49    0.35
 -10  -7   1    1.49    0.23
   9   7  -1   26.32    1.01
   9   7  -1   28.58    1.02
   9   7  -1   29.86    0.90
   9   7  -1   29.01    1.02
  -9  -7   1   29.54    0.94
  -9  -7   1   29.72    0.93
  -9  -7   1   27.65    0.93
   8   7  -1    2.76    0.23
   8   7  -1    2.94    0.37
   8   7  -1    3.03    0.31
   8   7  -1    2.62    0.32
  -8  -7   1    2.30    0.37
  -8  -7   1    2.73    0.28
  -8  -7   1    3.08    0.28
   7   7  -1   25.79    0.89
   7   7  -1   28.26    0.92
   7   7  -1   26.45    0.95
   7   7  -1   28.78    0.81
  -7  -7   1   29.08    0.84
  -7  -7   1   26.77    0.88
  -7  -7   1   28.15    0.88
   6   7  -1    8.36    0.39
   6   7  -1    7.70    0.40
   6   7  -1    7.88    0.32
  -6  -7   1    8.24    0.33
  -6  -7   1    8.12    0.38
  -6  -7   1    7.96    0.39
   5   7  -1   13.38    0.50
   5   7  -1   13.50    0.52
  -5  -7   1   13.77    0.44
  -5  -7   1   13.42    0.51
  -5  -7   1   12.45    0.51
   4   7  -1   25.24    0.88
   4   7  -1   25.28    0.79
  -4  -7   1   25.33    0.70
  -4  -7   1   24.79    0.81
  -4  -7   1   25.08    0.79
   3   7  -1    9.59    0.40
   3   7  -1    8.94    0.47
   3   7  -1    9.56    0.32
  -3  -7   1    8.38    0.41
  -3  -7   1    9.65    0.40
   2   7  -1   20.04    0.74
   2   7  -1   18.85    0.64
   2   7  -1   19.62    0.58
   2   7  -1   19.19    0.54
  -2  -7   1   18.72    0.67
  -2  -7   1   19.75    0.61
   1   7  -1    5.17    0.26
   1   7  -1    5.23    0.29
   1   7  -1    5.54    0.37
   1   7  -1    5.10    0.19
  -1  -7   1    5.57    0.27
  -1  -7   1    4.93    0.28
  -1  -7   1    5.18    0.33
  -1  -7   1    5.27    0.30
   0   7  -1   50.33    1.50
   0   7  -1   49.02    1.24
   0   7  -1   48.94    1.35
   0   7  -1   49.00    1.36
   0  -7   1   50.31    1.42
   0  -7   1   50.39    1.34
   0  -7   1   50.75    1.38
   0  -7   1   49.88    1.37
  -1   7  -1    0.87    0.14
  -1   7  -1    0.79    0.19
  -1   7  -1    0.53    0.13
   1  -7   1    0.70    0.13
   1  -7   1    0.59    0.14
   1  -7   1    0.84    0.15
   1  -7   1    0.60    0.13
  -2   7  -1   12.83    0.49
  -2   7  -1   12.75    0.45
  -2   7  -1   13.66    0.54
  -2   7  -1   13.79    0.63
   2  -7   1   13.32    0.39
   2  -7   1   13.52    0.56
   2  -7   1   12.77    0.48
   2  -7   1   13.00    0.51
   2  -7   1   12.98    0.51
  -3   7  -1    2.51    0.36
  -3   7  -1    2.46    0.22
  -3   7  -1    2.59    0.28
  -3   7  -1    2.52    0.20
   3  -7   1    2.71    0.24
   3  -7   1    2.94    0.30
   3  -7   1    2.51    0.11
   3  -7   1    2.34    0.25
   3  -7   1    2.02    0.23
  -4   7  -1    5.82    0.48
  -4   7  -1    5.38    0.39
  -4   7  -1    6.86    0.34
   4  -7   1    6.74    0.37
   4  -7   1    6.90    0.36
   4  -7   1    6.68    0.41
  -5   7  -1   13.36    0.66
  -5   7  -1   12.89    0.52
  -5   7  -1   14.03    0.70
  -5   7  -1   13.57    0.53
   5  -7   1   13.64    0.57
   5  -7   1   13.54    0.53
   5  -7   1   13.10    0.56
   5  -7   1   14.85    0.62
  -6   7  -1    0.70    0.24
  -6   7  -1    0.57    0.18
  -6   7  -1    0.70    0.16
  -6   7  -1    0.78    0.26
   6  -7   1    0.57    0.16
   6  -7   1    0.50    0.18
   6  -7   1    0.53    0.18
  -7   7  -1    9.48    0.61
  -7   7  -1    8.70    0.43
  -7   7  -1    8.59    0.48
   7  -7   1    9.01    0.50
   7  -7   1    8.52    0.45
   7  -7   1    8.44    0.53
  11   6  -1   12.31    0.60
 -11  -6   1   12.00    0.59
  10   6  -1   12.02    0.62
  10   6  -1   11.88    0.63
  10   6  -1   11.80    0.61
 -10  -6   1   11.29    0.54
 -10  -6   1   11.00    0.53
 -10  -6   1   11.69    0.53
 -10  -6   1   11.29    0.58
   9   6  -1   16.10    0.68
   9   6  -1   16.25    0.70
   9   6  -1   16.62    0.61
   9   6  -1   16.29    0.70
  -9  -6   1   16.74    0.62
  -9  -6   1   15.86    0.61
  -9  -6   1   16.05    0.62
   8   6  -1   14.72    0.52
   8   6  -1   14.22    0.61
   8   6  -1   13.86    0.60
   8   6  -1   13.72    0.60
  -8  -6   1   13.35    0.54
  -8  -6   1   14.11    0.55
   7   6  -1   61.92    1.58
   7   6  -1   59.69    1.65
   7   6  -1   57.50    1.65
  -7  -6   1   58.76    1.60
  -7  -6   1   58.99    1.62
   6   6  -1    9.68    0.36
   6   6  -1    8.70    0.46
   6   6  -1    9.50    0.42
   6   6  -1    9.91    0.42
  -6  -6   1    9.54    0.41
  -6  -6   1   10.15    0.37
  -6  -6   1    9.86    0.41
   5   6  -1   92.38    2.41
   5   6  -1   84.49    2.32
   5   6  -1   92.84    2.35
  -5  -6   1   93.59    2.28
  -5  -6   1   88.91    2.34
  -5  -6   1   92.60    2.34
   4   6  -1    4.78    0.27
   4   6  -1    4.62    0.30
  -4  -6   1    4.54    0.27
  -4  -6   1    5.05    0.21
  -4  -6   1    4.79    0.26
   3   6  -1   81.34    2.09
   3   6  -1   83.90    2.17
  -3  -6   1   77.95    2.11
  -3  -6   1   81.29    2.00
  -3  -6   1   81.66    2.09
   2   6  -1    5.77    0.28
   2   6  -1    5.45    0.33
   2   6  -1    6.25    0.21
  -2  -6   1    6.61    0.29
  -2  -6   1    5.62    0.30
   1   6  -1   94.13    2.41
   1   6  -1   90.94    2.27
   1   6  -1   87.33    2.30
   1   6  -1   88.92    2.20
  -1  -6   1   92.17    2.31
  -1  -6   1   88.18    2.34
  -1  -6   1   93.11    2.27
   0   6  -1    0.61    0.15
   0   6  -1    0.73    0.07
   0   6  -1    0.86    0.12
   0   6  -1    0.73    0.13
   0  -6   1    0.80    0.13
   0  -6   1    0.79    0.12
   0  -6   1    0.85    0.13
   0  -6   1    0.63    0.13
  -1   6  -1   66.16    1.71
  -1   6  -1   60.69    1.68
  -1   6  -1   66.12    1.81
   1  -6   1   65.26    1.67
   1  -6   1   65.26    1.70
   1  -6   1   63.54    1.74
   1  -6   1   66.04    1.71
  -2   6  -1    2.58    0.23
  -2   6  -1    2.48    0.17
  -2   6  -1    2.05    0.28
  -2   6  -1    2.55    0.19
   2  -6   1    2.36    0.20
   2  -6   1    2.33    0.12
   2  -6   1    2.09    0.19
   2  -6   1    2.78    0.20
   2  -6   1    2.23    0.23
  -3   6  -1   37.91    1.07
  -3   6  -1   36.48    1.05
  -3   6  -1   40.12    1.16
  -3   6  -1   38.61    1.21
   3  -6   1   38.35    1.11
   3  -6   1   39.10    1.08
   3  -6   1   39.03    1.08
   3  -6   1   37.88    0.96
   3  -6   1   38.01    1.14
  -4   6  -1    3.38    0.34
  -4   6  -1    3.45    0.24
  -4   6  -1    3.79    0.25
  -4   6  -1    3.66    0.32
   4  -6   1    3.97    0.31
   4  -6   1    3.84    0.29
   4  -6   1    3.55    0.25
   4  -6   1    3.53    0.25
  -5   6  -1    1.03    0.15
  -5   6  -1    1.05    0.22
  -5   6  -1    1.01    0.23
  -5   6  -1    1.17    0.28
   5  -6   1    1.47    0.21
   5  -6   1    0.66    0.15
  -6   6  -1    3.51    0.28
  -6   6  -1    3.28    0.26
  -6   6  -1    3.95    0.41
  -6   6  -1    3.15    0.38
   6  -6   1    2.84    0.28
   6  -6   1    4.07    0.33
   6  -6   1    3.69    0.32
   6  -6   1    3.66    0.26
  -7   6  -1    0.17    0.23
  -7   6  -1    0.11    0.12
  -7   6  -1   -0.18    0.25
  -7   6  -1    0.08    0.16
   7  -6   1    0.04    0.15
   7  -6   1   -0.01    0.15
   7  -6   1   -0.02    0.18
   7  -6   1    0.19    0.13
  -8   6  -1    0.61    0.25
  -8   6  -1    0.24    0.18
  -8   6  -1    0.38    0.16
   8  -6   1    0.33    0.15
   8  -6   1   -0.04    0.21
   8  -6   1    0.09    0.17
  11   5  -1    0.46    0.21
  11   5  -1    0.34    0.28
  11   5  -1    0.49    0.25
 -11  -5   1    0.24    0.17
 -11  -5   1    0.27    0.19
 -11  -5   1    0.66    0.22
  10   5  -1   33.99    1.20
  10   5  -1   34.60    1.13
  10   5  -1   34.73    1.10
 -10  -5   1   36.01    1.12
 -10  -5   1   33.92    1.06
 -10  -5   1   33.95    1.13
 -10  -5   1   35.43    1.06
   9   5  -1    2.31    0.31
   9   5  -1    1.99    0.25
   9   5  -1    2.09    0.28
   9   5  -1    2.46    0.28
  -9  -5   1    2.99    0.29
  -9  -5   1    2.20    0.25
  -9  -5   1    2.05    0.24
  -9  -5   1    2.27    0.27
   8   5  -1   42.35    1.31
   8   5  -1   43.97    1.30
   8   5  -1   44.99    1.25
  -8  -5   1   42.58    1.23
  -8  -5   1   44.21    1.23
   7   5  -1    0.45    0.11
   7   5  -1    0.48    0.14
   7   5  -1    0.56    0.13
  -7  -5   1    0.54    0.12
  -7  -5   1    0.68    0.13
  -7  -5   1    0.58    0.11
   6   5  -1   99.70    2.57
   6   5  -1  100.34    2.50
   6   5  -1   98.36    2.55
   6   5  -1   98.53    2.55
  -6  -5   1   94.55    2.52
  -6  -5   1  100.69    2.52
  -6  -5   1  102.27    2.50
   5   5  -1   15.35    0.55
   5   5  -1   14.57    0.51
   5   5  -1   14.83    0.52
  -5  -5   1   15.15    0.51
  -5  -5   1   15.03    0.51
  -5  -5   1   15.67    0.48
   4   5  -1  115.76    2.91
   4   5  -1  114.77    2.86
  -4  -5   1  116.98    2.80
  -4  -5   1  108.19    2.86
  -4  -5   1  115.54    2.85
   3   5  -1  114.41    2.97
   3   5  -1  117.19    2.92
  -3  -5   1  119.01    2.85
  -3  -5   1  118.92    2.91
  -3  -5   1  116.48    2.93
   2   5  -1   70.91    1.71
   2   5  -1   68.09    1.78
   2   5  -1   69.61    1.84
  -2  -5   1   69.47    1.78
  -2  -5   1   66.93    1.80
  -2  -5   1   71.22    1.70
   1   5  -1  217.93    5.66
   1   5  -1  240.13    5.72
   1   5  -1  242.15    5.75
  -1  -5   1  238.72    5.87
  -1  -5   1  236.07    5.77
  -1  -5   1  231.61    5.71
   0   5  -1    8.07    0.38
   0   5  -1    8.46    0.25
   0   5  -1    8.65    0.32
   0   5  -1    8.62    0.32
   0  -5   1    8.33    0.35
   0  -5   1    8.46    0.30
   0  -5   1    8.79    0.33
   0  -5   1    8.61    0.32
  -1   5  -1  136.69    3.32
  -1   5  -1  132.58    3.34
  -1   5  -1  130.82    3.28
  -1   5  -1  143.71    3.43
   1  -5   1  135.57    3.31
   1  -5   1  135.38    3.33
   1  -5   1  134.73    3.34
   1  -5   1  130.40    3.37
  -2   5  -1    1.31    0.13
  -2   5  -1    1.33    0.14
  -2   5  -1    1.44    0.20
  -2   5  -1    1.35    0.18
   2  -5   1    1.41    0.15
   2  -5   1    1.48    0.15
   2  -5   1    1.36    0.14
   2  -5   1    1.49    0.09
   2  -5   1    1.21    0.17
  -3   5  -1  113.64    2.96
  -3   5  -1  112.64    2.83
  -3   5  -1  114.50    2.84
  -3   5  -1  115.09    2.93
   3  -5   1  114.81    2.88
   3  -5   1  114.03    2.85
   3  -5   1  116.52    2.85
   3  -5   1  112.99    2.75
   3  -5   1  114.50    2.91
  -4   5  -1    0.05    0.11
  -4   5  -1    0.03    0.08
  -4   5  -1    0.11    0.11
  -4   5  -1    0.09    0.07
   4  -5   1    0.04    0.08
   4  -5   1    0.00    0.09
   4  -5   1   -0.02    0.07
   4  -5   1    0.10    0.09
  -5   5  -1   67.88    1.76
  -5   5  -1   67.04    1.79
  -5   5  -1   68.16    1.89
  -5   5  -1   67.14    1.91
   5  -5   1   69.46    1.77
   5  -5   1   67.33    1.81
   5  -5   1   67.84    1.84
   5  -5   1   70.63    1.81
  -6   5  -1    0.73    0.18
  -6   5  -1    0.77    0.14
  -6   5  -1    0.52    0.13
  -6   5  -1    0.69    0.22
   6  -5   1    0.40    0.14
   6  -5   1    0.70    0.12
   6  -5   1    0.52    0.12
   6  -5   1    0.41    0.15
  -7   5  -1    5.18    0.50
  -7   5  -1    6.36    0.42
  -7   5  -1    6.16    0.37
  -7   5  -1    6.44    0.47
  -7   5  -1    6.25    0.31
   7  -5   1    6.07    0.38
   7  -5   1    5.93    0.35
  -8   5  -1    0.17    0.19
  -8   5  -1    0.04    0.11
  -8   5  -1    0.23    0.28
  -8   5  -1    0.31    0.16
  -8   5  -1    0.31    0.25
   8  -5   1    0.18    0.14
   8  -5   1    0.18    0.12
   8  -5   1   -0.07    0.16
   8  -5   1   -0.04    0.14
  -9   5  -1    9.26    0.51
  -9   5  -1    7.57    0.38
   9  -5   1    7.93    0.44
   9  -5   1    8.01    0.36
  11   4  -1   10.21    0.57
  11   4  -1   10.83    0.55
  11   4  -1    9.48    0.64
 -11  -4   1   10.35    0.59
 -11  -4   1   10.30    0.47
 -11  -4   1   10.42    0.50
  10   4  -1    8.82    0.56
  10   4  -1    8.86    0.49
  10   4  -1    8.63    0.46
 -10  -4   1    9.44    0.50
 -10  -4   1    8.54    0.43
 -10  -4   1    7.99    0.42
 -10  -4   1    8.64    0.49
   9   4  -1   15.44    0.61
   9   4  -1   14.82    0.65
   9   4  -1   14.64    0.58
   9   4  -1   15.15    0.65
  -9  -4   1   15.18    0.55
  -9  -4   1   15.63    0.60
  -9  -4   1   15.15    0.61
  -9  -4   1   14.94    0.55
   8   4  -1   94.76    2.40
   8   4  -1   90.39    2.44
   8   4  -1   91.00    2.46
   8   4  -1   93.40    2.41
  -8  -4   1   90.92    2.42
  -8  -4   1   91.12    2.35
  -8  -4   1   90.99    2.36
   7   4  -1   38.56    1.10
   7   4  -1   37.25    1.14
   7   4  -1   38.88    1.10
   7   4  -1   37.83    1.12
  -7  -4   1   37.11    1.07
  -7  -4   1   38.49    1.07
  -7  -4   1   39.51    1.09
   6   4  -1  108.15    2.69
   6   4  -1  103.14    2.69
   6   4  -1  107.00    2.67
   6   4  -1  102.88    2.70
  -6  -4   1  107.96    2.66
  -6  -4   1  108.89    2.66
  -6  -4   1  102.58    2.65
   5   4  -1    4.08    0.21
   5   4  -1    3.85    0.22
   5   4  -1    4.00    0.23
  -5  -4   1    3.92    0.21
  -5  -4   1    4.07    0.21
  -5  -4   1    4.07    0.20
   4   4  -1  160.36    3.85
   4   4  -1  157.22    3.85
   4   4  -1  157.33    3.87
  -4  -4   1  157.03    3.81
  -4  -4   1  149.34    3.84
  -4  -4   1  160.24    3.84
   3   4  -1   48.28    1.27
   3   4  -1   47.74    1.30
  -3  -4   1   46.98    1.27
  -3  -4   1   50.05    1.22
  -3  -4   1   48.71    1.26
   2   4  -1   90.66    2.22
   2   4  -1   90.86    2.27
  -2  -4   1   91.10    2.26
  -2  -4   1   87.15    2.28
  -2  -4   1   97.01    2.28
   1   4  -1    0.12    0.07
   1   4  -1    0.18    0.03
   1   4  -1    0.28    0.06
  -1  -4   1    0.17    0.05
  -1  -4   1    0.12    0.06
   0   4  -1  155.27    3.68
   0   4  -1  151.64    3.69
   0   4  -1  148.64    3.67
   0  -4   1  138.02    3.62
   0  -4   1  148.60    3.66
   0  -4   1  151.06    3.60
   0  -4   1  148.18    3.62
  -1   4  -1   54.08    1.37
  -1   4  -1   55.92    1.45
  -1   4  -1   53.74    1.34
  -1   4  -1   54.99    1.40
   1  -4   1   53.39    1.36
   1  -4   1   51.87    1.38
   1  -4   1   51.56    1.36
   1  -4   1   52.32    1.41
  -2   4  -1  158.04    3.92
  -2   4  -1  160.60    3.93
  -2   4  -1  162.40    4.02
  -2   4  -1  161.12    3.99
   2  -4   1  164.29    3.96
   2  -4   1  165.67    3.90
   2  -4   1  162.28    3.93
   2  -4   1  161.97    3.93
   2  -4   1  160.21    3.98
  -3   4  -1   28.12    0.78
  -3   4  -1   28.47    0.77
  -3   4  -1   28.42    0.85
  -3   4  -1   27.98    0.86
   3  -4   1   26.99    0.84
   3  -4   1   28.22    0.77
   3  -4   1   27.94    0.82
   3  -4   1   28.71    0.79
   3  -4   1   26.69    0.80
   3  -4   1   28.02    0.71
  -4   4  -1   41.69    1.22
  -4   4  -1   42.45    1.23
  -4   4  -1   42.43    1.12
  -4   4  -1   42.53    1.14
   4  -4   1   41.93    1.18
   4  -4   1   42.62    1.23
   4  -4   1   42.17    1.16
   4  -4   1   43.02    1.12
   4  -4   1   42.93    1.15
  -5   4  -1   16.51    0.72
  -5   4  -1   19.00    0.57
  -5   4  -1   18.64    0.61
  -5   4  -1   19.41    0.67
   5  -4   1   18.42    0.69
   5  -4   1   19.56    0.64
   5  -4   1   19.40    0.62
   5  -4   1   19.77    0.57
   5  -4   1   19.67    0.62
  -6   4  -1    1.64    0.23
  -6   4  -1    1.80    0.17
  -6   4  -1    1.90    0.21
   6  -4   1    1.94    0.22
   6  -4   1    1.77    0.26
   6  -4   1    2.00    0.20
   6  -4   1    1.92    0.25
   6  -4   1    1.89    0.16
  -7   4  -1   31.95    0.98
  -7   4  -1   30.05    0.94
  -7   4  -1   31.67    0.98
  -7   4  -1   31.64    0.82
   7  -4   1   30.09    0.94
   7  -4   1   33.06    0.88
   7  -4   1   32.14    1.10
  -8   4  -1    7.19    0.32
  -8   4  -1    6.71    0.26
  -8   4  -1    6.36    0.39
  -8   4  -1    7.67    0.51
  -8   4  -1    7.24    0.41
  -8   4  -1    7.72    0.56
   8  -4   1    7.25    0.50
   8  -4   1    6.59    0.36
   8  -4   1    7.74    0.43
  -9   4  -1   13.85    0.64
  -9   4  -1   13.76    0.58
  -9   4  -1   13.55    0.48
   9  -4   1   13.43    0.54
   9  -4   1   14.58    0.47
  11   3  -1    5.01    0.40
  11   3  -1    4.70    0.45
 -11  -3   1    5.04    0.35
 -11  -3   1    6.21    0.48
 -11  -3   1    4.82    0.36
  10   3  -1   16.93    0.72
  10   3  -1   17.44    0.77
  10   3  -1   18.09    0.65
 -10  -3   1   17.73    0.62
 -10  -3   1   17.40    0.70
 -10  -3   1   16.88    0.70
 -10  -3   1   16.68    0.62
 -10  -3   1   17.19    0.70
   9   3  -1   11.18    0.56
   9   3  -1   11.20    0.54
  -9  -3   1   10.57    0.49
  -9  -3   1   10.66    0.44
  -9  -3   1   10.54    0.49
  -9  -3   1   10.96    0.44
  -9  -3   1   11.44    0.50
   8   3  -1   58.88    1.63
   8   3  -1   58.18    1.65
   8   3  -1   60.96    1.58
   8   3  -1   58.83    1.67
  -8  -3   1   58.65    1.56
  -8  -3   1   55.49    1.61
  -8  -3   1   57.84    1.55
   7   3  -1   11.67    0.47
   7   3  -1   11.00    0.48
   7   3  -1   11.34    0.46
   7   3  -1   11.39    0.43
  -7  -3   1   11.33    0.45
  -7  -3   1   11.20    0.41
  -7  -3   1   11.27    0.41
  -7  -3   1   11.44    0.44
  -7  -3   1   11.24    0.45
   6   3  -1    4.58    0.27
   6   3  -1    4.53    0.24
   6   3  -1    4.68    0.26
   6   3  -1    4.52    0.26
  -6  -3   1    4.42    0.23
  -6  -3   1    4.55    0.24
  -6  -3   1    4.57    0.23
  -6  -3   1    4.76    0.25
   5   3  -1  113.16    2.85
   5   3  -1  117.12    2.83
   5   3  -1  106.76    2.82
   5   3  -1  110.21    2.84
  -5  -3   1  114.97    2.81
  -5  -3   1  117.11    2.82
  -5  -3   1  117.40    2.82
   4   3  -1    5.50    0.24
   4   3  -1    5.46    0.24
   4   3  -1    5.44    0.24
  -4  -3   1    5.34    0.22
  -4  -3   1    5.44    0.22
  -4  -3   1    5.46    0.23
   3   3  -1   78.16    1.97
   3   3  -1   79.52    1.98
   3   3  -1   78.15    1.96
  -3  -3   1   76.32    1.97
  -3  -3   1   80.90    1.97
  -3  -3   1   80.39    1.94
   2   3  -1  133.40    3.21
   2   3  -1  128.40    3.17
  -2  -3   1  128.47    3.16
  -2  -3   1  132.09    3.17
  -2  -3   1  125.11    3.14
   1   3  -1  108.98    2.73
   1   3  -1  115.73    2.77
   1   3  -1  117.59    2.76
  -1  -3   1  115.19    2.76
  -1  -3   1  108.17    2.75
  -1  -3   1  107.47    2.73
   0   3  -1  131.10    3.09
   0   3  -1  121.60    3.04
   0  -3   1  127.03    3.17
   0  -3   1  123.02    3.07
   0  -3   1  124.02    3.10
   0  -3   1  126.43    3.13
  -1   3  -1   31.47    0.82
  -1   3  -1   30.91    0.87
  -1   3  -1   30.19    0.80
  -1   3  -1   32.98    0.85
   1  -3   1   31.69    0.84
   1  -3   1   31.42    0.82
   1  -3   1   31.13    0.81
   1  -3   1   31.92    0.85
  -2   3  -1  127.42    3.17
  -2   3  -1  131.46    3.18
  -2   3  -1  127.93    3.11
  -2   3  -1  127.08    3.12
   2  -3   1  130.32    3.12
   2  -3   1  126.44    3.12
   2  -3   1  125.31    3.15
   2  -3   1  131.63    3.14
  -3   3  -1   20.74    0.57
  -3   3  -1   20.79    0.64
  -3   3  -1   20.90    0.65
  -3   3  -1   20.84    0.59
   3  -3   1   19.26    0.63
   3  -3   1   20.73    0.57
   3  -3   1   20.13    0.60
   3  -3   1   20.12    0.61
   3  -3   1   20.83    0.59
  -4   3  -1  112.78    2.83
  -4   3  -1  110.24    2.67
  -4   3  -1  109.46    2.74
  -4   3  -1  109.32    2.78
  -4   3  -1  108.94    2.70
   4  -3   1  110.12    2.82
   4  -3   1  111.72    2.74
   4  -3   1  111.44    2.76
   4  -3   1  108.94    2.75
   4  -3   1  112.79    2.71
  -5   3  -1    0.11    0.09
  -5   3  -1    0.20    0.07
  -5   3  -1    0.21    0.08
  -5   3  -1    0.17    0.05
  -5   3  -1    0.15    0.11
   5  -3   1    0.23    0.06
   5  -3   1    0.12    0.08
   5  -3   1    0.11    0.07
   5  -3   1    0.20    0.09
   5  -3   1    0.22    0.11
  -6   3  -1   25.75    0.72
  -6   3  -1   25.80    0.79
  -6   3  -1   25.83    0.69
  -6   3  -1   25.06    0.78
   6  -3   1   25.58    0.76
   6  -3   1   26.17    0.71
   6  -3   1   26.05    0.79
   6  -3   1   24.74    0.86
  -7   3  -1    0.13    0.07
  -7   3  -1    0.17    0.12
  -7   3  -1    0.27    0.08
  -7   3  -1    0.21    0.11
   7  -3   1    0.17    0.07
   7  -3   1    0.23    0.10
   7  -3   1    0.16    0.14
   7  -3   1    0.18    0.11
  -8   3  -1    5.09    0.29
  -8   3  -1    5.27    0.24
  -8   3  -1    5.28    0.36
  -8   3  -1    5.40    0.34
  -8   3  -1    5.11    0.40
  -8   3  -1    6.27    0.48
   8  -3   1    5.27    0.42
   8  -3   1    5.24    0.25
   8  -3   1    5.52    0.30
   8  -3   1    4.75    0.30
  -9   3  -1    0.97    0.20
  -9   3  -1    1.44    0.32
  -9   3  -1    1.10    0.16
  -9   3  -1    1.24    0.19
  -9   3  -1    1.21    0.17
  -9   3  -1    0.93    0.30
   9  -3   1    1.04    0.28
   9  -3   1    1.07    0.16
   9  -3   1    1.24    0.16
 -10   3  -1    5.70    0.32
 -10   3  -1    5.35    0.27
 -10   3  -1    5.37    0.47
  10  -3   1    5.78    0.57
  11   2  -1    1.62    0.30
  11   2  -1    1.43    0.21
 -11  -2   1    1.37    0.22
 -11  -2   1    0.97    0.18
 -11  -2   1    0.95    0.22
  10   2  -1   51.16    1.37
  10   2  -1   47.39    1.49
 -10  -2   1   48.76    1.34
 -10  -2   1   46.86    1.34
 -10  -2   1   47.46    1.45
 -10  -2   1   47.95    1.46
 -10  -2   1   49.76    1.45
   9   2  -1    2.64    0.30
   9   2  -1    3.21    0.33
   9   2  -1    2.42    0.30
  -9  -2   1    2.50    0.28
  -9  -2   1    2.53    0.23
  -9  -2   1    2.00    0.26
  -9  -2   1    1.96    0.27
  -9  -2   1    2.72    0.22
   8   2  -1  100.03    2.66
   8   2  -1   99.79    2.63
   8   2  -1   98.64    2.63
  -8  -2   1   99.64    2.52
  -8  -2   1   97.47    2.59
  -8  -2   1  102.62    2.52
   7   2  -1   32.05    0.98
   7   2  -1   32.09    0.90
   7   2  -1   31.66    0.97
   7   2  -1   31.28    0.98
  -7  -2   1   31.78    0.89
  -7  -2   1   30.96    0.94
  -7  -2   1   32.44    0.94
  -7  -2   1   32.00    0.89
   6   2  -1  170.42    4.14
   6   2  -1  161.37    4.14
   6   2  -1  163.61    4.13
   6   2  -1  173.45    4.08
  -6  -2   1  165.42    4.07
  -6  -2   1  164.41    4.11
  -6  -2   1  170.37    4.11
  -6  -2   1  166.38    4.07
   5   2  -1   22.84    0.66
   5   2  -1   21.02    0.65
   5   2  -1   20.63    0.65
   5   2  -1   21.01    0.61
  -5  -2   1   21.12    0.61
  -5  -2   1   20.83    0.63
  -5  -2   1   20.79    0.63
  -5  -2   1   21.54    0.61
   4   2  -1  305.37    7.49
   4   2  -1  295.32    7.27
   4   2  -1  298.80    7.23
   4   2  -1  287.43    7.34
  -4  -2   1  291.44    7.37
  -4  -2   1  288.42    7.18
  -4  -2   1  296.54    7.32
   3   2  -1   85.17    2.11
   3   2  -1   86.38    2.12
   3   2  -1   84.48    2.12
  -3  -2   1   89.07    2.11
  -3  -2   1   82.95    2.10
   2   2  -1  326.54    8.21
   2   2  -1  332.33    8.30
  -2  -2   1  341.44    8.20
  -2  -2   1  331.48    8.31
  -2  -2   1  336.63    8.26
   1   2  -1   38.69    1.02
   1   2  -1   40.90    1.01
  -1  -2   1   39.01    1.01
  -1  -2   1   41.27    0.98
  -1  -2   1   41.29    1.02
   0   2  -1   10.07    0.31
   0   2  -1    9.46    0.28
   0  -2   1    9.89    0.27
   0  -2   1    9.93    0.29
   0  -2   1   10.11    0.30
  -1   2  -1    0.55    0.07
  -1   2  -1    0.58    0.05
  -1   2  -1    0.48    0.07
  -1   2  -1    0.58    0.06
  -1   2  -1    0.63    0.05
   1  -2   1    0.60    0.07
   1  -2   1    0.69    0.04
   1  -2   1    0.48    0.05
  -2   2  -1    0.34    0.04
  -2   2  -1    0.27    0.05
  -2   2  -1    0.26    0.07
  -2   2  -1    0.19    0.06
  -2   2  -1    0.21    0.04
   2  -2   1    0.26    0.06
   2  -2   1    0.17    0.04
   2  -2   1    0.21    0.05
   2  -2   1    0.23    0.05
  -3   2  -1   15.49    0.42
  -3   2  -1   15.07    0.46
  -3   2  -1   15.11    0.41
  -3   2  -1   15.25    0.47
  -3   2  -1   15.92    0.50
  -3   2  -1   14.61    0.44
   3  -2   1   15.06    0.45
   3  -2   1   15.16    0.49
   3  -2   1   15.79    0.42
   3  -2   1   15.35    0.45
   3  -2   1   15.45    0.46
  -4   2  -1    1.08    0.12
  -4   2  -1    0.92    0.15
  -4   2  -1    1.07    0.11
  -4   2  -1    1.09    0.08
  -4   2  -1    1.06    0.09
  -4   2  -1    0.90    0.12
   4  -2   1    0.91    0.14
   4  -2   1    0.98    0.09
   4  -2   1    1.22    0.11
   4  -2   1    1.19    0.12
  -5   2  -1   43.96    1.22
  -5   2  -1   46.63    1.17
  -5   2  -1   47.47    1.31
  -5   2  -1   46.55    1.22
  -5   2  -1   46.04    1.17
  -5   2  -1   46.85    1.28
   5  -2   1   46.52    1.16
   5  -2   1   46.60    1.23
   5  -2   1   44.39    1.29
   5  -2   1   45.09    1.20
  -6   2  -1    1.21    0.11
  -6   2  -1    1.32    0.15
  -6   2  -1    0.91    0.15
  -6   2  -1    1.07    0.19
  -6   2  -1    1.16    0.16
  -6   2  -1    1.15    0.12
   6  -2   1    1.21    0.16
   6  -2   1    1.17    0.11
   6  -2   1    0.77    0.14
   6  -2   1    1.26    0.14
  -7   2  -1   32.39    0.87
  -7   2  -1   33.32    1.07
  -7   2  -1   32.40    0.97
  -7   2  -1   32.36    0.92
  -7   2  -1   32.17    0.88
   7  -2   1   32.04    1.05
   7  -2   1   33.50    0.86
   7  -2   1   32.18    0.91
  -8   2  -1    3.65    0.21
  -8   2  -1    3.75    0.29
  -8   2  -1    3.75    0.20
  -8   2  -1    3.37    0.38
  -8   2  -1    3.17    0.27
   8  -2   1    3.51    0.25
   8  -2   1    3.55    0.23
   8  -2   1    3.65    0.34
   8  -2   1    3.55    0.18
  -9   2  -1    6.93    0.48
  -9   2  -1    7.13    0.31
  -9   2  -1    6.87    0.32
  -9   2  -1    6.98    0.42
   9  -2   1    7.11    0.49
 -10   2  -1    7.90    0.53
 -10   2  -1    8.39    0.34
 -10   2  -1    8.64    0.33
 -10   2  -1    8.93    0.39
 -10   2  -1    8.77    0.51
  10  -2   1    8.21    0.60
  11   1  -1   10.84    0.49
  11   1  -1   12.04    0.68
 -11  -1   1   11.05    0.62
 -11  -1   1   10.91    0.48
 -11  -1   1   11.08    0.53
  10   1  -1    6.43    0.35
  10   1  -1    6.37    0.46
 -10  -1   1    6.54    0.43
 -10  -1   1    6.05    0.43
 -10  -1   1    6.60    0.35
 -10  -1   1    6.95    0.35
   9   1  -1   30.61    1.03
   9   1  -1   31.20    1.00
   9   1  -1   25.30    0.91
  -9  -1   1   31.81    0.99
  -9  -1   1   30.72    0.88
  -9  -1   1   30.28    0.89
  -9  -1   1   30.83    0.98
   8   1  -1   38.52    1.19
   8   1  -1   38.92    1.11
   8   1  -1   39.69    1.18
  -8  -1   1   38.27    1.07
  -8  -1   1   39.25    1.07
  -8  -1   1   37.41    1.14
   7   1  -1   26.61    0.87
   7   1  -1   27.40    0.88
   7   1  -1   27.45    0.77
  -7  -1   1   26.75    0.78
  -7  -1   1   28.11    0.84
  -7  -1   1   27.07    0.77
  -7  -1   1   25.96    0.82
   6   1  -1  147.74    3.69
   6   1  -1  146.86    3.61
   6   1  -1  151.82    3.71
   6   1  -1  146.53    3.70
  -6  -1   1  150.20    3.63
  -6  -1   1  143.42    3.66
  -6  -1   1  150.96    3.67
  -6  -1   1  146.41    3.61
   5   1  -1   60.63    1.59
   5   1  -1   61.42    1.52
   5   1  -1   58.31    1.58
   5   1  -1   59.95    1.58
  -5  -1   1   61.39    1.52
  -5  -1   1   57.64    1.55
  -5  -1   1   60.38    1.56
  -5  -1   1   61.42    1.54
   4   1  -1  260.64    6.54
   4   1  -1  266.19    6.52
   4   1  -1  270.13    6.63
   4   1  -1  256.14    6.36
  -4  -1   1  251.51    6.43
  -4  -1   1  275.76    6.35
  -4  -1   1  262.64    6.48
  -4  -1   1  259.35    6.59
  -4  -1   1  273.02    6.55
   3   1  -1   18.41    0.50
   3   1  -1   18.67    0.53
   3   1  -1   18.54    0.54
   3   1  -1   18.00    0.53
  -3  -1   1   18.76    0.52
  -3  -1   1   19.93    0.52
  -3  -1   1   18.03    0.52
  -3  -1   1   18.44    0.50
   2   1  -1  807.13   19.00
   2   1  -1  776.74   18.94
   2   1  -1  789.60   19.05
  -2  -1   1  793.61   18.95
  -2  -1   1  763.63   18.95
   1   1  -1   13.52    0.35
   1   1  -1   12.07    0.35
  -1  -1   1   12.71    0.35
  -1  -1   1   13.52    0.33
  -1  -1   1   13.21    0.35
   0   1  -1  511.80   12.05
   0  -1   1  467.75   11.99
   0  -1   1  516.84   12.04
  -1   1  -1  158.29    3.82
  -1   1  -1  150.46    3.88
  -1   1  -1  158.77    3.88
  -1   1  -1  158.61    3.83
  -1   1  -1  156.02    3.82
   1  -1   1  151.16    3.81
   1  -1   1  158.24    3.81
   1  -1   1  153.83    3.82
   1  -1   1  156.97    3.82
  -2   1  -1 1000.00   23.17
  -2   1  -1  948.68   22.88
   2  -1   1  961.64   22.88
   2  -1   1  902.85   23.08
  -3   1  -1  168.85    4.51
  -3   1  -1  193.50    4.66
  -3   1  -1  181.99    4.53
  -3   1  -1  185.00    4.64
  -3   1  -1  188.77    4.56
  -3   1  -1  190.63    4.54
   3  -1   1  187.49    4.68
   3  -1   1  180.00    4.51
   3  -1   1  190.93    4.54
   3  -1   1  189.99    4.62
  -4   1  -1  299.72    7.20
  -4   1  -1  276.33    7.23
  -4   1  -1  298.09    7.32
  -4   1  -1  298.99    7.23
  -4   1  -1  282.72    7.10
  -4   1  -1  292.38    7.18
  -4   1  -1  301.88    7.26
   4  -1   1  301.29    7.16
   4  -1   1  292.86    7.12
   4  -1   1  303.94    7.33
   4  -1   1  286.38    7.26
  -5   1  -1   38.13    0.96
  -5   1  -1   37.76    0.95
  -5   1  -1   36.06    1.04
  -5   1  -1   37.39    0.99
  -5   1  -1   36.37    1.07
  -5   1  -1   37.18    1.01
  -5   1  -1   33.28    1.00
   5  -1   1   38.69    0.94
   5  -1   1   38.02    0.97
   5  -1   1   36.58    1.00
   5  -1   1   37.94    1.07
  -6   1  -1   45.69    1.28
  -6   1  -1   44.72    1.18
  -6   1  -1   43.45    1.21
  -6   1  -1   45.36    1.25
  -6   1  -1   43.98    1.15
  -6   1  -1   43.48    1.13
   6  -1   1   43.21    1.27
   6  -1   1   44.54    1.11
   6  -1   1   43.44    1.15
  -7   1  -1   17.07    0.50
  -7   1  -1   17.54    0.53
  -7   1  -1   17.51    0.60
   7  -1   1   17.59    0.49
   7  -1   1   16.83    0.66
   7  -1   1   17.67    0.56
  -8   1  -1    5.34    0.39
  -8   1  -1    4.63    0.25
  -8   1  -1    5.25    0.23
  -8   1  -1    4.69    0.22
  -8   1  -1    4.88    0.31
   8  -1   1    5.04    0.21
   8  -1   1    4.94    0.27
   8  -1   1    4.68    0.36
  -9   1  -1   28.92    0.98
  -9   1  -1   28.20    0.79
  -9   1  -1   28.82    0.94
  -9   1  -1   27.94    0.84
  -9   1  -1   28.49    0.79
   9  -1   1   28.42    1.02
   9  -1   1   29.04    0.77
 -10   1  -1    0.71    0.23
 -10   1  -1    0.53    0.19
 -10   1  -1    0.28    0.20
 -10   1  -1    0.53    0.11
 -10   1  -1    0.68    0.11
 -10   1  -1    0.49    0.19
  10  -1   1    0.41    0.22
  11   0  -1    7.57    0.41
  11   0  -1    7.49    0.60
 -11   0   1    7.69    0.41
 -11   0   1    9.27    0.45
 -11   0   1    7.37    0.53
  10   0  -1    1.07    0.23
  10   0  -1    1.42    0.23
 -10   0   1    1.30    0.19
 -10   0   1    1.50    0.23
 -10   0   1    1.17    0.26
 -10   0   1    1.31    0.21
   9   0  -1   39.94    1.29
   9   0  -1   39.06    1.23
  -9   0   1   40.50    1.22
  -9   0   1   40.36    1.22
  -9   0   1   39.72    1.12
  -9   0   1   40.01    1.12
   8   0  -1    0.28    0.15
   8   0  -1    0.63    0.16
  -8   0   1    0.48    0.11
  -8   0   1    0.52    0.11
  -8   0   1    0.42    0.13
   7   0  -1   74.46    1.97
   7   0  -1   74.87    2.00
   7   0  -1   76.83    1.86
  -7   0   1   73.98    1.87
  -7   0   1   61.95    2.15
  -7   0   1   75.35    1.94
  -7   0   1   74.09    1.88
   6   0  -1    0.01    0.08
   6   0  -1   -0.01    0.07
   6   0  -1    0.06    0.05
  -6   0   1   -0.04    0.08
  -6   0   1    0.02    0.06
  -6   0   1    0.03    0.08
  -6   0   1    0.05    0.06
   5   0  -1  144.57    3.53
   5   0  -1  142.59    3.45
   5   0  -1  140.76    3.44
   5   0  -1  139.57    3.53
   5   0  -1  140.55    3.54
  -5   0   1  139.13    3.49
  -5   0   1  145.85    3.51
  -5   0   1  143.54    3.48
  -5   0   1  141.20    3.45
   4   0  -1  141.26    3.42
   4   0  -1  138.24    3.43
   4   0  -1  140.71    3.40
   4   0  -1  142.15    3.40
   4   0  -1  135.68    3.42
  -4   0   1  134.89    3.40
  -4   0   1  143.04    3.39
  -4   0   1  135.67    3.39
  -4   0   1  138.82    3.44
   3   0  -1  499.79   12.39
   3   0  -1  495.88   12.45
   3   0  -1  516.47   12.31
   3   0  -1  492.96   12.36
   3   0  -1  494.63   12.42
   3   0  -1  513.64   12.12
  -3   0   1  536.55   12.49
  -3   0   1  507.30   12.47
  -3   0   1  484.33   12.34
  -3   0   1  510.48   12.32
   2   0  -1  213.84    5.42
   2   0  -1  227.79    5.48
   2   0  -1  223.63    5.51
   2   0  -1  231.09    5.32
   2   0  -1  219.23    5.47
   2   0  -1  215.75    5.46
  -2   0   1  207.57    5.45
  -2   0   1  221.03    5.50
  -2   0   1  230.80    5.57
  -2   0   1  217.91    5.44
   1   0  -1   42.10    1.04
   1   0  -1   40.89    1.02
   1   0  -1   39.66    1.02
   1   0  -1   41.26    1.02
  -1   0   1   42.84    1.04
  -1   0   1   43.64    1.04
  -1   0  -1   10.58    0.28
  -1   0  -1   11.23    0.28
  -1   0  -1   10.63    0.29
  -1   0  -1   11.06    0.28
  -1   0  -1   10.73    0.27
   1   0   1   10.38    0.28
   1   0   1   10.67    0.28
  -2   0  -1   13.58    0.37
  -2   0  -1   14.16    0.35
  -2   0  -1   13.55    0.39
  -2   0  -1   14.20    0.34
  -2   0  -1   13.69    0.39
  -2   0  -1   13.97    0.37
   2   0   1   13.63    0.39
   2   0   1   14.10    0.34
   2   0   1   13.10    0.36
  -3   0  -1   29.26    0.72
  -3   0  -1   29.75    0.74
  -3   0  -1   28.73    0.71
  -3   0  -1   28.47    0.78
  -3   0  -1   27.80    0.75
  -3   0  -1   29.95    0.78
   3   0   1   28.23    0.73
   3   0   1   28.92    0.71
   3   0   1   28.87    0.78
  -4   0  -1  223.61    5.45
  -4   0  -1  227.34    5.42
  -4   0  -1  231.19    5.46
  -4   0  -1  212.95    5.40
  -4   0  -1  224.52    5.48
   4   0   1  218.39    5.44
   4   0   1  215.03    5.40
   4   0   1  230.09    5.43
  -5   0  -1    0.23    0.08
  -5   0  -1    0.30    0.06
  -5   0  -1    0.20    0.07
  -5   0  -1    0.21    0.08
  -5   0  -1    0.33    0.05
   5   0   1    0.23    0.07
  -6   0  -1  190.21    4.56
  -6   0  -1  192.07    4.59
  -6   0  -1  199.08    4.71
  -6   0  -1  199.89    4.68
  -6   0  -1  187.66    4.65
   6   0   1  163.98    4.68
   6   0   1  193.82    4.61
   6   0   1  192.19    4.71
  -7   0  -1    0.34    0.14
  -7   0  -1   -0.02    0.08
  -7   0  -1    0.07    0.06
  -7   0  -1    0.06    0.07
   7   0   1    0.06    0.09
   7   0   1    0.12    0.08
   7   0   1    0.18    0.06
  -8   0  -1   71.42    1.83
  -8   0  -1   68.47    1.89
  -8   0  -1   70.36    1.77
  -8   0  -1   71.62    1.77
   8   0   1   66.75    1.98
   8   0   1   70.60    1.82
   8   0   1   73.90    1.76
  -9   0  -1    0.38    0.09
  -9   0  -1    0.32    0.14
  -9   0  -1    0.04    0.13
  -9   0  -1    0.43    0.12
  -9   0  -1    0.28    0.08
  -9   0  -1    0.37    0.17
   9   0   1    0.45    0.09
   9   0   1    0.42    0.18
   9   0   1    0.42    0.12
 -10   0  -1   17.00    0.64
 -10   0  -1   20.57    0.78
 -10   0  -1   20.79    0.77
 -10   0  -1   20.09    0.69
 -10   0  -1   20.90    0.80
 -10   0  -1   20.85    0.59
  10   0   1   20.76    0.84
 -11   0  -1    2.54    0.33
 -11   0  -1    2.32    0.20
 -11   0  -1    1.93    0.22
 -11   0  -1    2.29    0.32
  11   0   1    2.13    0.36
  10  -1  -1   21.11    0.89
  10  -1  -1   20.75    0.66
 -10   1   1   20.70    0.67
 -10   1   1   20.77    0.81
 -10   1   1   20.47    0.68
 -10   1   1   19.25    0.67
 -10   1   1   19.70    0.82
   9  -1  -1    0.01    0.18
   9  -1  -1    0.26    0.15
  -9   1   1   -0.03    0.11
  -9   1   1    0.07    0.15
  -9   1   1   -0.11    0.10
  -9   1   1    0.19    0.12
  -9   1   1    0.13    0.17
   8  -1  -1   16.54    0.63
   8  -1  -1   16.23    0.67
   8  -1  -1   15.91    0.51
  -8   1   1   15.99    0.53
  -8   1   1   15.70    0.59
  -8   1   1   15.41    0.54
  -8   1   1   14.24    0.60
   7  -1  -1    8.90    0.43
   7  -1  -1    9.12    0.33
   7  -1  -1    9.04    0.30
   7  -1  -1    9.19    0.45
  -7   1   1    9.13    0.37
  -7   1   1    9.56    0.43
  -7   1   1    8.85    0.35
  -7   1   1    8.68    0.39
   6  -1  -1   32.47    1.02
   6  -1  -1   33.01    0.99
   6  -1  -1   33.06    0.87
   6  -1  -1   33.82    0.89
  -6   1   1   32.74    0.97
  -6   1   1   33.20    0.94
  -6   1   1   32.73    0.95
  -6   1   1   33.59    0.91
   5  -1  -1   33.14    0.87
   5  -1  -1   32.92    0.97
   5  -1  -1   32.96    0.85
   5  -1  -1   32.08    0.95
   5  -1  -1   33.22    0.91
  -5   1   1   32.97    0.93
  -5   1   1   32.34    0.87
  -5   1   1   32.65    0.91
  -5   1   1   30.66    0.91
   4  -1  -1  128.61    3.24
   4  -1  -1  134.53    3.26
   4  -1  -1  134.36    3.29
   4  -1  -1  132.62    3.21
   4  -1  -1  129.03    3.30
  -4   1   1  129.52    3.21
  -4   1   1  132.06    3.26
  -4   1   1  139.98    3.30
  -4   1   1  132.52    3.25
  -4   1   1  131.32    3.26
   3  -1  -1   63.95    1.60
   3  -1  -1   63.23    1.53
   3  -1  -1   61.92    1.60
   3  -1  -1   61.16    1.54
  -3   1   1   63.31    1.59
  -3   1   1   61.39    1.58
  -3   1   1   62.03    1.54
  -3   1   1   63.32    1.56
  -3   1   1   60.80    1.60
   2  -1  -1   31.95    0.81
   2  -1  -1   29.07    0.78
   2  -1  -1   30.67    0.82
   2  -1  -1   30.33    0.77
  -2   1   1   31.30    0.81
  -2   1   1   29.81    0.79
  -2   1   1   29.24    0.78
  -2   1   1   30.15    0.77
   1  -1  -1  101.29    2.51
   1  -1  -1  104.08    2.55
   1  -1  -1   98.77    2.54
   1  -1  -1  107.69    2.59
  -1   1   1  106.62    2.61
  -1   1   1   97.98    2.52
  -1   1   1  100.98    2.49
   0  -1  -1   32.65    0.78
   0  -1  -1   28.80    0.74
   0   1   1   32.82    0.76
   0   1   1   27.37    0.77
  -1  -1  -1   21.31    0.53
  -1  -1  -1   21.24    0.54
  -1  -1  -1   21.54    0.52
  -1  -1  -1   21.45    0.53
  -1  -1  -1   21.58    0.53
   1   1   1   18.88    0.52
   1   1   1   23.33    0.54
   1   1   1   21.63    0.53
  -2  -1  -1   58.15    1.44
  -2  -1  -1   59.05    1.45
  -2  -1  -1   57.04    1.44
  -2  -1  -1   60.70    1.45
  -2  -1  -1   60.54    1.44
   2   1   1   59.18    1.44
   2   1   1   61.05    1.46
   2   1   1   56.67    1.45
  -3  -1  -1  259.61    6.32
  -3  -1  -1  259.13    6.34
  -3  -1  -1  256.26    6.35
  -3  -1  -1  262.28    6.49
  -3  -1  -1  263.73    6.57
   3   1   1  259.34    6.53
   3   1   1  258.92    6.31
   3   1   1  255.11    6.37
  -4  -1  -1   57.23    1.38
  -4  -1  -1   55.36    1.44
  -4  -1  -1   53.88    1.43
  -4  -1  -1   55.79    1.38
  -4  -1  -1   57.40    1.43
  -4  -1  -1   55.88    1.38
   4   1   1   57.05    1.45
   4   1   1   57.10    1.38
   4   1   1   55.94    1.45
  -5  -1  -1  130.28    3.21
  -5  -1  -1  129.32    3.11
  -5  -1  -1  129.92    3.18
  -5  -1  -1  132.19    3.12
  -5  -1  -1  131.34    3.16
  -5  -1  -1  127.28    3.19
   5   1   1  128.57    3.14
   5   1   1  125.93    3.20
   5   1   1  126.44    3.21
  -6  -1  -1   44.96    1.27
  -6  -1  -1   44.71    1.15
  -6  -1  -1   45.47    1.17
  -6  -1  -1   45.19    1.16
  -6  -1  -1   45.98    1.24
  -6  -1  -1   46.96    1.25
   6   1   1   46.72    1.16
   6   1   1   45.33    1.28
   6   1   1   45.52    1.27
  -7  -1  -1   28.54    0.87
  -7  -1  -1   28.48    0.77
  -7  -1  -1   28.62    0.87
  -7  -1  -1   29.15    0.79
  -7  -1  -1   29.22    0.88
  -7  -1  -1   28.57    0.78
   7   1   1   29.23    0.77
   7   1   1   29.03    0.90
  -8  -1  -1   69.07    1.73
  -8  -1  -1   69.54    1.74
  -8  -1  -1   65.28    1.86
   8   1   1   69.25    1.79
   8   1   1   66.59    1.89
   8   1   1   71.56    1.73
  -9  -1  -1    1.74    0.16
  -9  -1  -1    1.55    0.25
  -9  -1  -1    1.65    0.25
  -9  -1  -1    1.83    0.15
  -9  -1  -1    1.15    0.22
   9   1   1    2.01    0.27
   9   1   1    1.95    0.17
   9   1   1    1.46    0.21
 -10  -1  -1   37.73    1.21
 -10  -1  -1   37.54    1.19
 -10  -1  -1   39.10    1.20
 -10  -1  -1   36.12    1.05
 -10  -1  -1   38.33    1.01
 -10  -1  -1   38.04    1.12
  10   1   1   37.12    1.24
 -11  -1  -1    0.07    0.11
 -11  -1  -1   -0.01    0.22
 -11  -1  -1    0.09    0.10
 -11  -1  -1    0.14    0.19
  11   1   1    0.18    0.22
  10  -2  -1    5.80    0.31
  10  -2  -1    4.97    0.51
 -10   2   1    4.75    0.28
 -10   2   1    4.63    0.32
 -10   2   1    4.28    0.44
 -10   2   1    4.85    0.34
   9  -2  -1   15.23    0.73
   9  -2  -1   15.71    0.52
  -9   2   1   15.15    0.64
  -9   2   1   16.27    0.69
  -9   2   1   14.51    0.56
  -9   2   1   15.37    0.50
  -9   2   1   14.63    0.54
   8  -2  -1   26.91    0.90
   8  -2  -1   27.15    0.76
   8  -2  -1   26.69    0.78
   8  -2  -1   26.50    0.96
  -8   2   1   26.45    0.75
  -8   2   1   26.15    0.79
  -8   2   1   26.68    0.87
  -8   2   1   26.82    0.91
  -8   2   1   26.68    0.83
   7  -2  -1   39.80    1.04
   7  -2  -1   37.74    1.21
   7  -2  -1   39.79    1.13
   7  -2  -1   39.79    1.17
   7  -2  -1   40.93    1.05
  -7   2   1   37.47    1.15
  -7   2   1   34.10    1.21
  -7   2   1   39.39    1.02
  -7   2   1   39.73    1.12
  -7   2   1   38.26    1.07
   6  -2  -1   91.88    2.43
   6  -2  -1   94.27    2.35
   6  -2  -1   89.53    2.39
   6  -2  -1   91.12    2.27
   6  -2  -1   92.57    2.28
  -6   2   1   92.09    2.36
  -6   2   1   91.98    2.38
  -6   2   1   87.91    2.34
  -6   2   1   91.06    2.29
   5  -2  -1   25.19    0.82
   5  -2  -1   25.29    0.75
   5  -2  -1   26.10    0.71
   5  -2  -1   26.02    0.80
   5  -2  -1   26.45    0.71
  -5   2   1   26.11    0.73
  -5   2   1   25.54    0.82
  -5   2   1   25.98    0.79
  -5   2   1   24.95    0.75
  -5   2   1   25.66    0.78
   4  -2  -1  327.23    8.15
   4  -2  -1  351.12    8.31
   4  -2  -1  319.99    8.16
   4  -2  -1  336.08    8.27
   4  -2  -1  340.06    8.24
  -4   2   1  324.86    8.07
  -4   2   1  344.95    8.26
  -4   2   1  332.05    8.23
  -4   2   1  327.26    8.28
  -4   2   1  335.76    8.20
   3  -2  -1    1.67    0.11
   3  -2  -1    1.49    0.13
   3  -2  -1    1.66    0.12
   3  -2  -1    1.54    0.10
   3  -2  -1    1.63    0.15
  -3   2   1    1.72    0.11
  -3   2   1    1.78    0.16
  -3   2   1    1.50    0.11
  -3   2   1    1.56    0.14
   2  -2  -1  281.18    7.11
   2  -2  -1  286.90    7.05
   2  -2  -1  267.53    6.98
   2  -2  -1  284.63    6.97
  -2   2   1  285.25    7.03
  -2   2   1  286.07    7.07
  -2   2   1  286.58    7.13
  -2   2   1  285.54    7.05
   1  -2  -1   40.36    1.02
   1  -2  -1   39.72    1.03
   1  -2  -1   38.95    1.02
   1  -2  -1   39.38    1.06
  -1   2   1   41.14    1.03
  -1   2   1   41.90    1.02
  -1   2   1   42.14    1.07
  -1   2   1   41.26    1.02
   0  -2  -1  142.02    3.53
   0  -2  -1  140.69    3.56
   0  -2  -1  143.43    3.55
   0  -2  -1  146.24    3.58
   0   2   1  133.21    3.49
   0   2   1  142.76    3.60
   0   2   1  142.57    3.55
   0   2   1  146.13    3.56
  -1  -2  -1   52.24    1.30
  -1  -2  -1   54.34    1.31
  -1  -2  -1   53.20    1.33
   1   2   1   52.54    1.32
   1   2   1   55.13    1.34
   1   2   1   52.66    1.31
  -2  -2  -1  317.50    7.83
  -2  -2  -1  325.59    7.81
  -2  -2  -1  330.97    7.85
   2   2   1  303.26    7.76
   2   2   1  313.92    7.81
   2   2   1  321.26    7.86
   2   2   1  310.29    7.89
   2   2   1  320.48    7.67
  -3  -2  -1  147.13    3.61
  -3  -2  -1  139.70    3.58
  -3  -2  -1  150.65    3.62
  -3  -2  -1  143.21    3.52
  -3  -2  -1  145.08    3.56
   3   2   1  142.94    3.59
   3   2   1  142.33    3.55
   3   2   1  143.55    3.55
   3   2   1  142.52    3.61
  -4  -2  -1   74.91    1.92
  -4  -2  -1   77.06    1.91
  -4  -2  -1   79.24    1.92
  -4  -2  -1   74.59    1.88
  -4  -2  -1   78.29    1.88
   4   2   1   77.88    1.89
   4   2   1   75.36    1.93
   4   2   1   76.40    1.91
   4   2   1   76.62    1.89
  -5  -2  -1   95.82    2.37
  -5  -2  -1   97.94    2.37
  -5  -2  -1   98.14    2.36
  -5  -2  -1   93.54    2.42
  -5  -2  -1   98.19    2.43
   5   2   1   93.40    2.45
   5   2   1   96.40    2.40
   5   2   1  103.64    2.44
   5   2   1   98.37    2.39
  -6  -2  -1   30.10    0.90
  -6  -2  -1   32.23    0.82
  -6  -2  -1   31.22    0.90
  -6  -2  -1   31.58    0.83
  -6  -2  -1   32.05    0.90
  -6  -2  -1   32.01    0.83
   6   2   1   31.87    0.85
   6   2   1   30.73    0.91
   6   2   1   31.86    0.94
  -7  -2  -1   15.98    0.48
  -7  -2  -1   15.58    0.47
  -7  -2  -1   17.26    0.57
  -7  -2  -1   15.24    0.55
  -7  -2  -1   15.54    0.55
  -7  -2  -1   15.86    0.46
   7   2   1   15.63    0.59
   7   2   1   16.58    0.49
   7   2   1   15.82    0.57
  -8  -2  -1    6.64    0.26
  -8  -2  -1    6.40    0.39
  -8  -2  -1    6.31    0.26
  -8  -2  -1    6.13    0.27
   8   2   1    6.03    0.39
   8   2   1    6.14    0.36
   8   2   1    6.35    0.28
  -9  -2  -1   17.95    0.56
  -9  -2  -1   18.55    0.68
  -9  -2  -1   18.41    0.57
  -9  -2  -1   18.94    0.55
   9   2   1   18.41    0.70
   9   2   1   18.36    0.64
   9   2   1   18.78    0.58
 -10  -2  -1    1.82    0.26
 -10  -2  -1    1.36    0.19
 -10  -2  -1    1.56    0.18
 -10  -2  -1    1.75    0.26
 -10  -2  -1    1.69    0.26
  10   2   1    1.45    0.17
  10   2   1    1.78    0.31
 -11  -2  -1   11.28    0.40
 -11  -2  -1    9.82    0.53
 -11  -2  -1   10.40    0.40
 -11  -2  -1   10.46    0.60
  11   2   1   11.41    0.61
  10  -3  -1    0.52    0.31
  10  -3  -1    0.44    0.15
 -10   3   1    0.79    0.18
 -10   3   1    0.55    0.21
   9  -3  -1   24.37    0.75
   9  -3  -1   25.21    1.00
   9  -3  -1   25.05    0.76
  -9   3   1   25.51    0.89
  -9   3   1   24.59    0.78
  -9   3   1   24.54    0.82
  -9   3   1   24.52    0.69
  -9   3   1   24.70    0.94
   8  -3  -1    0.94    0.23
   8  -3  -1    0.53    0.12
   8  -3  -1    0.50    0.18
  -8   3   1    0.52    0.09
  -8   3   1    0.40    0.12
  -8   3   1    0.47    0.16
  -8   3   1    0.09    0.17
  -8   3   1    0.35    0.15
   7  -3  -1   65.61    1.90
   7  -3  -1   67.99    1.72
   7  -3  -1   67.39    1.71
   7  -3  -1   65.76    1.83
  -7   3   1   66.12    1.73
  -7   3   1   65.49    1.64
  -7   3   1   64.75    1.79
  -7   3   1   66.43    1.81
   6  -3  -1    0.37    0.09
   6  -3  -1    0.30    0.13
   6  -3  -1    0.45    0.16
   6  -3  -1    0.46    0.09
   6  -3  -1    0.48    0.15
  -6   3   1    0.42    0.11
  -6   3   1    0.52    0.13
  -6   3   1    0.36    0.10
  -6   3   1    0.42    0.06
   5  -3  -1  109.28    2.80
   5  -3  -1  106.96    2.82
   5  -3  -1  110.88    2.69
   5  -3  -1  110.98    2.74
   5  -3  -1  109.72    2.70
  -5   3   1  107.53    2.61
  -5   3   1  108.33    2.82
  -5   3   1  106.72    2.70
  -5   3   1  109.98    2.79
  -5   3   1  106.93    2.74
  -5   3   1  109.98    2.78
   4  -3  -1   42.62    1.16
   4  -3  -1   42.38    1.22
   4  -3  -1   43.80    1.23
   4  -3  -1   43.75    1.13
  -4   3   1   44.17    1.22
  -4   3   1   43.11    1.16
  -4   3   1   43.78    1.05
  -4   3   1   41.49    1.14
  -4   3   1   44.20    1.22
   3  -3  -1  134.32    3.38
   3  -3  -1  134.28    3.36
   3  -3  -1  135.45    3.31
   3  -3  -1  134.14    3.31
   3  -3  -1  137.16    3.30
  -3   3   1  134.28    3.30
  -3   3   1  135.30    3.31
  -3   3   1  136.84    3.36
  -3   3   1  134.89    3.38
   2  -3  -1   71.23    1.91
   2  -3  -1   73.42    1.85
   2  -3  -1   72.83    1.88
   2  -3  -1   76.93    1.85
  -2   3   1   74.12    1.88
  -2   3   1   73.64    1.85
  -2   3   1   75.51    1.85
  -2   3   1   77.62    1.93
   1  -3  -1  106.97    2.71
   1  -3  -1  113.83    2.78
   1  -3  -1  114.27    2.77
   1  -3  -1  109.24    2.72
  -1   3   1  114.28    2.71
  -1   3   1  108.83    2.71
  -1   3   1  113.56    2.73
  -1   3   1  110.21    2.78
   0  -3  -1    4.95    0.17
   0  -3  -1    4.95    0.19
   0  -3  -1    5.08    0.22
   0  -3  -1    4.95    0.18
   0   3   1    4.82    0.17
   0   3   1    5.07    0.23
   0   3   1    5.29    0.18
   0   3   1    5.27    0.19
  -1  -3  -1  265.35    6.95
  -1  -3  -1  283.43    7.07
   1   3   1  295.69    7.18
   1   3   1  284.65    6.92
   1   3   1  285.87    6.82
  -2  -3  -1  216.66    5.37
  -2  -3  -1  212.47    5.25
  -2  -3  -1  211.42    5.25
   2   3   1  212.32    5.28
   2   3   1  215.86    5.23
   2   3   1  217.90    5.37
  -3  -3  -1  131.20    3.26
  -3  -3  -1  132.03    3.19
  -3  -3  -1  134.79    3.32
   3   3   1  132.60    3.21
   3   3   1  127.50    3.19
   3   3   1  133.45    3.20
   3   3   1  132.84    3.30
   3   3   1  130.07    3.22
  -4  -3  -1  290.48    7.04
  -4  -3  -1  278.19    7.01
  -4  -3  -1  282.36    7.18
   4   3   1  289.50    7.21
   4   3   1  292.22    7.17
   4   3   1  290.93    7.22
   4   3   1  293.16    7.07
  -5  -3  -1    9.24    0.34
  -5  -3  -1    9.73    0.34
  -5  -3  -1    9.29    0.31
  -5  -3  -1    9.91    0.31
   5   3   1    9.36    0.32
   5   3   1    9.33    0.36
   5   3   1    9.38    0.33
   5   3   1    9.27    0.33
  -6  -3  -1  152.11    3.72
  -6  -3  -1  154.64    3.78
  -6  -3  -1  156.38    3.69
  -6  -3  -1  153.95    3.77
  -6  -3  -1  150.05    3.72
   6   3   1  148.84    3.75
   6   3   1  154.56    3.82
   6   3   1  153.89    3.75
   6   3   1  152.69    3.77
  -7  -3  -1   14.66    0.47
  -7  -3  -1   14.90    0.52
  -7  -3  -1   15.09    0.46
  -7  -3  -1   14.89    0.44
  -7  -3  -1   14.79    0.54
  -7  -3  -1   15.60    0.54
   7   3   1   15.23    0.49
   7   3   1   15.25    0.57
   7   3   1   14.81    0.53
   7   3   1   15.27    0.52
  -8  -3  -1  108.44    2.71
  -8  -3  -1  107.59    2.70
  -8  -3  -1  108.17    2.81
  -8  -3  -1  110.73    2.67
   8   3   1  105.20    2.87
   8   3   1  108.39    2.81
   8   3   1  113.51    2.75
   8   3   1  111.51    2.79
  -9  -3  -1    6.01    0.24
  -9  -3  -1    6.26    0.29
  -9  -3  -1    6.11    0.27
  -9  -3  -1    5.87    0.37
   9   3   1    5.63    0.36
   9   3   1    6.79    0.38
   9   3   1    6.15    0.42
 -10  -3  -1   14.14    0.61
 -10  -3  -1   14.26    0.63
 -10  -3  -1   14.28    0.63
 -10  -3  -1   14.35    0.48
 -10  -3  -1   13.84    0.49
  10   3   1   14.51    0.63
 -11  -3  -1    9.30    0.38
 -11  -3  -1    8.61    0.39
 -11  -3  -1    9.92    0.57
  11   3   1    9.60    0.43
  11   3   1    9.68    0.56
   9  -4  -1    3.83    0.48
   9  -4  -1    4.08    0.29
   9  -4  -1    3.73    0.28
  -9   4   1    3.59    0.30
  -9   4   1    3.63    0.40
  -9   4   1    3.85    0.39
  -9   4   1    2.65    0.43
   8  -4  -1    6.59    0.34
   8  -4  -1    6.91    0.47
   8  -4  -1    6.62    0.42
   8  -4  -1    7.07    0.33
  -8   4   1    6.76    0.43
  -8   4   1    7.17    0.41
  -8   4   1    6.29    0.48
  -8   4   1    7.55    0.36
   7  -4  -1    5.85    0.30
   7  -4  -1    6.12    0.37
   7  -4  -1    5.77    0.39
   7  -4  -1    5.73    0.42
  -7   4   1    6.72    0.42
  -7   4   1    5.88    0.31
  -7   4   1    6.49    0.41
  -7   4   1    5.97    0.36
   6  -4  -1    0.37    0.14
   6  -4  -1    0.43    0.14
   6  -4  -1    0.22    0.11
   6  -4  -1    0.35    0.10
  -6   4   1    0.39    0.15
  -6   4   1    0.38    0.15
  -6   4   1    0.23    0.10
   5  -4  -1  142.21    3.41
   5  -4  -1  136.50    3.36
   5  -4  -1  135.51    3.38
   5  -4  -1  131.87    3.47
   5  -4  -1  135.73    3.49
  -5   4   1  135.74    3.40
  -5   4   1  139.74    3.49
  -5   4   1  131.50    3.36
  -5   4   1  135.55    3.48
   4  -4  -1    9.71    0.43
   4  -4  -1   10.50    0.44
   4  -4  -1   10.45    0.39
   4  -4  -1   10.27    0.38
   4  -4  -1   10.08    0.37
  -4   4   1    9.96    0.44
  -4   4   1   10.04    0.37
  -4   4   1    9.70    0.38
  -4   4   1    9.90    0.45
   3  -4  -1  160.45    3.90
   3  -4  -1  158.53    3.96
   3  -4  -1  162.34    3.91
   3  -4  -1  160.92    3.99
   3  -4  -1  159.74    3.91
  -3   4   1  157.10    3.90
  -3   4   1  162.86    4.01
  -3   4   1  158.18    3.96
  -3   4   1  156.12    3.89
   2  -4  -1    0.18    0.07
   2  -4  -1    0.12    0.08
   2  -4  -1    0.10    0.05
   2  -4  -1    0.13    0.07
  -2   4   1    0.22    0.10
  -2   4   1    0.31    0.07
  -2   4   1    0.07    0.05
  -2   4   1    0.11    0.07
   1  -4  -1  252.26    6.37
   1  -4  -1  249.52    6.37
   1  -4  -1  252.88    6.30
   1  -4  -1  246.25    6.19
  -1   4   1  254.73    6.17
  -1   4   1  264.74    6.22
  -1   4   1  258.53    6.38
  -1   4   1  257.60    6.44
   0  -4  -1   90.40    2.24
   0  -4  -1   89.27    2.25
   0  -4  -1   93.80    2.32
   0  -4  -1   90.24    2.26
   0   4   1   88.04    2.24
   0   4   1   93.61    2.26
   0   4   1   95.50    2.34
   0   4   1   90.44    2.24
  -1  -4  -1  316.13    8.11
  -1  -4  -1  332.94    8.14
   1   4   1  322.95    8.17
   1   4   1  328.94    7.97
   1   4   1  327.35    8.04
   1   4   1  333.70    8.25
  -2  -4  -1   77.12    1.92
  -2  -4  -1   73.29    1.87
  -2  -4  -1   77.08    1.84
   2   4   1   74.65    1.84
   2   4   1   73.21    1.87
   2   4   1   75.32    1.93
  -3  -4  -1  185.09    4.50
  -3  -4  -1  181.35    4.56
  -3  -4  -1  188.04    4.67
   3   4   1  181.63    4.53
   3   4   1  190.13    4.47
   3   4   1  189.68    4.69
   3   4   1  180.58    4.50
  -4  -4  -1  216.90    5.39
  -4  -4  -1  224.86    5.39
  -4  -4  -1  214.51    5.28
   4   4   1  218.49    5.31
   4   4   1  212.00    5.26
   4   4   1  223.39    5.36
   4   4   1  217.39    5.31
  -5  -4  -1   90.29    2.27
  -5  -4  -1   91.89    2.28
  -5  -4  -1   90.27    2.28
   5   4   1   92.80    2.32
   5   4   1   90.68    2.32
   5   4   1   92.66    2.25
   5   4   1   90.72    2.28
  -6  -4  -1   96.15    2.35
  -6  -4  -1   94.85    2.38
  -6  -4  -1   92.53    2.36
   6   4   1   96.32    2.40
   6   4   1   92.86    2.43
   6   4   1   92.62    2.37
   6   4   1   94.83    2.36
  -7  -4  -1   83.39    2.14
  -7  -4  -1   87.34    2.09
  -7  -4  -1   85.87    2.19
  -7  -4  -1   83.41    2.14
   7   4   1   85.85    2.18
   7   4   1   82.43    2.24
   7   4   1   84.05    2.18
   7   4   1   87.10    2.19
  -8  -4  -1   27.08    0.80
  -8  -4  -1   27.75    0.75
  -8  -4  -1   27.11    0.81
  -8  -4  -1   28.28    0.90
   8   4   1   28.53    0.94
   8   4   1   27.24    0.86
   8   4   1   28.51    0.86
   8   4   1   28.88    0.85
  -9  -4  -1    8.34    0.35
  -9  -4  -1    8.45    0.44
  -9  -4  -1    8.22    0.35
  -9  -4  -1    8.48    0.42
  -9  -4  -1    8.34    0.29
   9   4   1    8.42    0.43
   9   4   1    8.41    0.42
   9   4   1    8.64    0.39
   9   4   1    7.58    0.46
 -10  -4  -1   42.52    1.27
 -10  -4  -1   40.63    1.16
 -10  -4  -1   42.04    1.30
 -10  -4  -1   42.78    1.15
 -10  -4  -1   43.19    1.29
 -10  -4  -1   42.05    1.07
  10   4   1   38.48    1.24
  10   4   1   42.41    1.28
  10   4   1   41.25    1.37
 -11  -4  -1    3.80    0.27
 -11  -4  -1    3.69    0.28
 -11  -4  -1    3.59    0.44
  11   4   1    3.67    0.48
  11   4   1    3.62    0.35
  11   4   1    4.24    0.40
   9  -5  -1    3.82    0.33
   9  -5  -1    2.53    0.47
   9  -5  -1    3.31    0.31
  -9   5   1    3.78    0.32
  -9   5   1    4.29    0.44
   8  -5  -1    3.88    0.43
   8  -5  -1    3.54    0.38
   8  -5  -1    3.05    0.27
   8  -5  -1    3.63    0.29
  -8   5   1    3.18    0.41
  -8   5   1    3.23    0.35
  -8   5   1    3.33    0.29
  -8   5   1    3.56    0.46
   7  -5  -1    2.81    0.34
   7  -5  -1    2.88    0.24
   7  -5  -1    2.86    0.36
   7  -5  -1    2.20    0.30
   7  -5  -1    2.40    0.24
  -7   5   1    2.80    0.36
  -7   5   1    2.71    0.38
  -7   5   1    2.55    0.28
  -7   5   1    2.43    0.25
   6  -5  -1   32.48    0.95
   6  -5  -1   33.18    1.08
   6  -5  -1   32.92    1.05
  -6   5   1   31.63    0.94
  -6   5   1   32.57    1.09
  -6   5   1   26.80    1.03
  -6   5   1   33.89    0.99
   5  -5  -1   11.96    0.63
   5  -5  -1   12.96    0.48
   5  -5  -1   11.97    0.55
   5  -5  -1   13.63    0.51
   5  -5  -1   13.07    0.56
  -5   5   1   13.20    0.58
  -5   5   1   13.58    0.48
  -5   5   1   12.41    0.58
  -5   5   1   13.23    0.49
   4  -5  -1   10.22    0.46
   4  -5  -1   10.20    0.41
   4  -5  -1    9.58    0.46
   4  -5  -1   10.85    0.40
   4  -5  -1   10.61    0.42
  -4   5   1   10.52    0.41
  -4   5   1   10.39    0.47
  -4   5   1    9.92    0.39
  -4   5   1   10.68    0.49
   3  -5  -1    5.00    0.26
   3  -5  -1    4.70    0.25
   3  -5  -1    5.07    0.31
   3  -5  -1    4.68    0.25
   3  -5  -1    5.06    0.29
  -3   5   1    4.69    0.24
  -3   5   1    4.84    0.29
  -3   5   1    4.90    0.33
  -3   5   1    5.19    0.25
   2  -5  -1   55.18    1.44
   2  -5  -1   54.86    1.52
   2  -5  -1   54.45    1.46
   2  -5  -1   56.16    1.44
  -2   5   1   54.80    1.43
  -2   5   1   52.41    1.42
  -2   5   1   54.60    1.47
  -2   5   1   56.44    1.55
   1  -5  -1   12.42    0.42
   1  -5  -1   12.21    0.41
   1  -5  -1   13.27    0.49
   1  -5  -1   12.69    0.41
  -1   5   1   12.23    0.50
  -1   5   1   11.45    0.41
  -1   5   1   12.34    0.42
  -1   5   1   12.33    0.40
   0  -5  -1   67.95    1.86
   0  -5  -1   73.04    1.79
   0   5   1   71.42    1.78
   0   5   1   69.25    1.89
   0   5   1   73.06    1.80
  -1  -5  -1   23.64    0.65
  -1  -5  -1   22.80    0.66
  -1  -5  -1   21.12    0.70
   1   5   1   23.68    0.61
   1   5   1   23.21    0.61
   1   5   1   22.82    0.66
  -2  -5  -1   93.94    2.35
  -2  -5  -1   95.93    2.41
   2   5   1   92.42    2.35
   2   5   1   92.36    2.43
   2   5   1   95.79    2.27
   2   5   1   95.78    2.31
  -3  -5  -1   87.44    2.18
  -3  -5  -1   89.97    2.22
  -3  -5  -1   85.43    2.25
   3   5   1   92.83    2.22
   3   5   1   87.63    2.29
   3   5   1   87.22    2.19
  -4  -5  -1   16.67    0.49
  -4  -5  -1   16.30    0.51
  -4  -5  -1   16.12    0.53
   4   5   1   16.22    0.52
   4   5   1   16.09    0.50
   4   5   1   16.77    0.43
   4   5   1   16.45    0.57
   4   5   1   16.68    0.52
  -5  -5  -1   90.60    2.25
  -5  -5  -1   87.83    2.27
  -5  -5  -1   92.81    2.25
   5   5   1   90.05    2.26
   5   5   1   89.83    2.19
   5   5   1   86.36    2.28
   5   5   1   89.25    2.32
  -6  -5  -1    1.80    0.16
  -6  -5  -1    1.82    0.17
  -6  -5  -1    1.74    0.16
   6   5   1    1.60    0.18
   6   5   1    2.00    0.14
   6   5   1    1.86    0.21
   6   5   1    1.78    0.17
  -7  -5  -1   60.22    1.63
  -7  -5  -1   64.26    1.63
   7   5   1   61.90    1.61
   7   5   1   61.11    1.71
   7   5   1   62.75    1.69
   7   5   1   62.42    1.65
  -8  -5  -1    1.83    0.19
  -8  -5  -1    2.22    0.14
   8   5   1    1.98    0.23
   8   5   1    2.11    0.19
   8   5   1    1.45    0.23
   8   5   1    2.49    0.27
  -9  -5  -1   51.40    1.36
  -9  -5  -1   49.58    1.26
  -9  -5  -1   50.13    1.46
  -9  -5  -1   50.34    1.42
  -9  -5  -1   48.69    1.36
   9   5   1   50.44    1.40
   9   5   1   48.28    1.50
   9   5   1   48.69    1.43
 -10  -5  -1    2.17    0.34
 -10  -5  -1    3.17    0.36
 -10  -5  -1    2.50    0.25
 -10  -5  -1    2.39    0.24
 -10  -5  -1    2.58    0.17
  10   5   1    2.42    0.37
  10   5   1    2.95    0.30
  10   5   1    2.69    0.32
 -11  -5  -1   20.50    0.67
 -11  -5  -1   18.65    0.68
 -11  -5  -1   19.70    0.83
  11   5   1   19.92    0.76
  11   5   1   21.52    0.77
  11   5   1   20.28    0.92
   8  -6  -1    0.05    0.16
   8  -6  -1    0.09    0.24
   8  -6  -1   -0.10    0.20
   8  -6  -1   -0.19    0.20
   8  -6  -1   -0.08    0.16
  -8   6   1    0.37    0.21
  -8   6   1    0.32    0.26
  -8   6   1    0.15    0.15
   7  -6  -1   16.59    0.60
   7  -6  -1   16.76    0.68
   7  -6  -1   15.91    0.62
   7  -6  -1   16.32    0.76
  -7   6   1   15.95    0.61
  -7   6   1   17.27    0.78
  -7   6   1   16.91    0.66
  -7   6   1   17.09    0.76
   6  -6  -1    0.17    0.16
   6  -6  -1    0.53    0.20
   6  -6  -1    0.30    0.13
   6  -6  -1    0.56    0.13
   6  -6  -1    0.33    0.18
  -6   6   1    0.09    0.11
  -6   6   1    0.41    0.20
  -6   6   1    0.40    0.13
  -6   6   1    0.50    0.20
   5  -6  -1   14.82    0.62
   5  -6  -1   14.72    0.63
  -5   6   1   14.09    0.53
  -5   6   1   14.42    0.55
  -5   6   1   14.73    0.67
   4  -6  -1   12.01    0.48
   4  -6  -1   12.23    0.52
   4  -6  -1   10.99    0.54
   4  -6  -1   12.05    0.54
   4  -6  -1   12.31    0.46
  -4   6   1   12.30    0.58
  -4   6   1   11.99    0.46
  -4   6   1   11.91    0.45
   3  -6  -1   31.47    0.94
   3  -6  -1   32.23    0.93
   3  -6  -1   32.61    0.94
   3  -6  -1   31.03    0.97
   3  -6  -1   30.84    1.01
  -3   6   1   31.64    0.92
  -3   6   1   31.39    0.98
  -3   6   1   32.26    1.06
  -3   6   1   32.59    0.92
   2  -6  -1    4.13    0.25
   2  -6  -1    4.19    0.24
   2  -6  -1    3.82    0.30
   2  -6  -1    4.04    0.24
   2  -6  -1    4.40    0.25
  -2   6   1    4.44    0.26
  -2   6   1    4.19    0.24
  -2   6   1    4.31    0.33
  -2   6   1    3.95    0.22
   1  -6  -1  106.67    2.75
   1  -6  -1  105.25    2.66
   1  -6  -1  106.64    2.65
  -1   6   1  104.10    2.62
  -1   6   1  103.59    2.65
  -1   6   1  105.24    2.66
  -1   6   1  107.56    2.79
   0  -6  -1   37.39    1.07
   0  -6  -1   39.35    1.06
   0  -6  -1   37.65    1.14
   0   6   1   39.55    1.07
   0   6   1   41.25    1.05
   0   6   1   37.81    1.18
  -1  -6  -1   84.33    2.23
  -1  -6  -1   89.32    2.15
  -1  -6  -1   86.03    2.17
   1   6   1   84.87    2.09
   1   6   1   83.59    2.10
   1   6   1   82.69    2.16
  -2  -6  -1   67.13    1.73
  -2  -6  -1   65.54    1.78
  -2  -6  -1   68.47    1.70
   2   6   1   65.93    1.66
   2   6   1   66.85    1.63
   2   6   1   65.96    1.82
   2   6   1   65.83    1.72
  -3  -6  -1    0.14    0.08
  -3  -6  -1    0.19    0.09
  -3  -6  -1    0.35    0.07
   3   6   1    0.15    0.09
   3   6   1    0.18    0.06
  -4  -6  -1   61.26    1.54
  -4  -6  -1   60.39    1.58
  -4  -6  -1   60.27    1.62
   4   6   1   59.66    1.66
   4   6   1   60.25    1.59
   4   6   1   60.67    1.56
  -5  -6  -1    1.15    0.17
  -5  -6  -1    1.57    0.14
  -5  -6  -1    1.61    0.16
   5   6   1    1.50    0.16
   5   6   1    1.46    0.17
   5   6   1    1.52    0.09
   5   6   1    1.28    0.20
  -6  -6  -1   53.92    1.42
  -6  -6  -1   54.99    1.44
  -6  -6  -1   51.44    1.45
   6   6   1   53.55    1.47
   6   6   1   54.22    1.52
   6   6   1   54.19    1.35
   6   6   1   52.53    1.45
  -7  -6  -1    6.15    0.32
  -7  -6  -1    6.30    0.32
  -7  -6  -1    6.71    0.31
   7   6   1    6.17    0.38
   7   6   1    6.66    0.34
   7   6   1    6.36    0.36
   7   6   1    6.58    0.27
  -8  -6  -1   28.68    0.86
  -8  -6  -1   28.38    0.87
   8   6   1   29.37    0.83
   8   6   1   28.66    0.90
   8   6   1   27.94    0.95
  -9  -6  -1   12.63    0.50
  -9  -6  -1   13.00    0.54
  -9  -6  -1   13.01    0.41
  -9  -6  -1   12.92    0.51
   9   6   1   13.72    0.51
   9   6   1   13.45    0.57
   9   6   1   14.00    0.60
   9   6   1   12.82    0.61
 -10  -6  -1   10.83    0.35
 -10  -6  -1   11.70    0.54
 -10  -6  -1   10.89    0.46
 -10  -6  -1   10.57    0.56
 -10  -6  -1   10.39    0.48
  10   6   1   10.59    0.55
  10   6   1   11.90    0.49
  10   6   1   11.48    0.63
 -11  -6  -1    5.06    0.45
 -11  -6  -1    4.04    0.35
 -11  -6  -1    3.50    0.38
  11   6   1    4.12    0.51
  11   6   1    4.96    0.47
  11   6   1    4.45    0.38
   7  -7  -1    6.78    0.55
   7  -7  -1    7.74    0.51
   7  -7  -1    6.24    0.42
   7  -7  -1    6.76    0.43
  -7   7   1    6.48    0.45
  -7   7   1    6.40    0.41
  -7   7   1    7.72    0.62
   6  -7  -1    9.08    0.45
   6  -7  -1    9.38    0.56
   6  -7  -1    9.91    0.52
   6  -7  -1    8.56    0.54
   6  -7  -1    9.48    0.45
  -6   7   1    9.06    0.61
  -6   7   1    8.98    0.57
  -6   7   1    8.83    0.45
  -6   7   1    9.29    0.46
   5  -7  -1   23.49    0.81
   5  -7  -1   24.20    0.82
   5  -7  -1   23.86    0.89
   5  -7  -1   23.71    0.89
   5  -7  -1   23.88    0.79
  -5   7   1   23.81    0.94
  -5   7   1   23.82    0.79
  -5   7   1   24.61    0.92
  -5   7   1   23.58    0.79
   4  -7  -1    5.65    0.40
   4  -7  -1    4.99    0.32
   4  -7  -1    4.87    0.36
  -4   7   1    5.06    0.31
  -4   7   1    4.92    0.45
  -4   7   1    4.98    0.30
   3  -7  -1   85.32    2.31
   3  -7  -1   87.71    2.27
   3  -7  -1   88.10    2.27
   3  -7  -1   85.86    2.37
   3  -7  -1   80.98    2.36
  -3   7   1   88.09    2.24
  -3   7   1   92.95    2.34
  -3   7   1   86.32    2.44
   2  -7  -1   18.79    0.70
   2  -7  -1   17.44    0.63
   2  -7  -1   17.72    0.74
   2  -7  -1   18.35    0.61
  -2   7   1   18.05    0.63
  -2   7   1   17.26    0.60
  -2   7   1   17.97    0.58
  -2   7   1   18.91    0.76
   1  -7  -1  155.11    3.78
   1  -7  -1  147.67    3.88
   1  -7  -1  153.36    3.80
  -1   7   1  152.50    3.78
  -1   7   1  149.21    3.74
  -1   7   1  152.26    3.78
  -1   7   1  155.56    3.95
   0  -7  -1    3.60    0.30
   0  -7  -1    4.37    0.26
   0  -7  -1    3.97    0.24
   0   7   1    4.04    0.33
   0   7   1    3.96    0.22
   0   7   1    3.81    0.24
  -1  -7  -1  224.11    5.43
  -1  -7  -1  220.52    5.50
  -1  -7  -1  226.50    5.40
   1   7   1  213.35    5.41
   1   7   1  221.79    5.35
   1   7   1  224.93    5.56
   1   7   1  220.38    5.44
  -2  -7  -1    1.70    0.21
  -2  -7  -1    1.63    0.18
  -2  -7  -1    1.60    0.17
   2   7   1    1.77    0.18
   2   7   1    2.16    0.12
   2   7   1    1.90    0.26
   2   7   1    1.73    0.13
  -3  -7  -1   78.49    2.01
  -3  -7  -1   75.95    2.06
   3   7   1   76.87    1.87
   3   7   1   75.09    1.94
   3   7   1   79.76    2.13
   3   7   1   77.41    2.01
  -4  -7  -1   13.02    0.49
  -4  -7  -1   13.77    0.44
  -4  -7  -1   12.74    0.52
   4   7   1   14.22    0.59
   4   7   1   13.58    0.45
   4   7   1   13.37    0.49
  -5  -7  -1   44.11    1.26
  -5  -7  -1   45.19    1.19
  -5  -7  -1   44.43    1.23
   5   7   1   44.43    1.34
   5   7   1   43.09    1.23
   5   7   1   43.50    1.24
  -6  -7  -1   32.09    0.93
  -6  -7  -1   32.21    0.90
  -6  -7  -1   28.20    1.01
   6   7   1   31.36    0.79
   6   7   1   31.60    0.94
   6   7   1   28.60    1.01
   6   7   1   32.20    1.03
  -7  -7  -1   38.69    1.07
  -7  -7  -1   38.38    1.09
  -7  -7  -1   35.86    1.09
   7   7   1   36.23    1.13
   7   7   1   36.77    1.11
   7   7   1   38.47    0.98
  -8  -7  -1   28.08    0.86
  -8  -7  -1   27.46    0.87
  -8  -7  -1   24.84    0.84
   8   7   1   27.24    0.93
   8   7   1   28.45    0.78
   8   7   1   27.51    0.89
   8   7   1   28.22    0.97
  -9  -7  -1    9.48    0.45
  -9  -7  -1    9.64    0.46
  -9  -7  -1    9.93    0.46
   9   7   1   10.05    0.53
   9   7   1    9.68    0.51
   9   7   1    9.87    0.55
   9   7   1   10.22    0.39
 -10  -7  -1   17.25    0.66
 -10  -7  -1   18.09    0.66
 -10  -7  -1   17.97    0.52
 -10  -7  -1   18.14    0.71
  10   7   1   17.60    0.80
  10   7   1   18.84    0.79
   6  -8  -1    4.93    0.40
   6  -8  -1    5.25    0.39
   6  -8  -1    5.41    0.47
  -6   8   1    4.15    0.36
  -6   8   1    4.13    0.38
  -6   8   1    3.89    0.56
  -6   8   1    4.37    0.54
   5  -8  -1    3.87    0.35
   5  -8  -1    3.31    0.45
   5  -8  -1    3.25    0.36
   5  -8  -1    3.60    0.34
  -5   8   1    3.56    0.31
  -5   8   1    4.22    0.55
  -5   8   1    3.96    0.45
  -5   8   1    3.60    0.31
   4  -8  -1    6.82    0.39
   4  -8  -1    7.21    0.49
   4  -8  -1    6.43    0.39
   4  -8  -1    6.19    0.40
  -4   8   1    6.33    0.37
  -4   8   1    6.06    0.44
  -4   8   1    6.21    0.35
  -4   8   1    6.26    0.54
   3  -8  -1    1.36    0.20
   3  -8  -1    1.42    0.24
   3  -8  -1    1.94    0.24
  -3   8   1    1.72    0.25
  -3   8   1    1.30    0.19
  -3   8   1    1.16    0.25
  -3   8   1    1.76    0.20
   2  -8  -1    9.83    0.45
   2  -8  -1    9.95    0.44
   2  -8  -1    9.64    0.53
  -2   8   1    9.93    0.45
  -2   8   1   10.53    0.59
  -2   8   1    9.30    0.42
   1  -8  -1   31.64    1.04
   1  -8  -1   29.69    1.05
  -1   8   1   29.45    1.10
  -1   8   1   30.97    0.93
   0  -8  -1   52.61    1.39
   0  -8  -1   48.28    1.47
   0   8   1   50.02    1.28
   0   8   1   48.22    1.38
   0   8   1   49.25    1.35
   0   8   1   50.46    1.56
  -1  -8  -1   55.01    1.63
  -1  -8  -1   57.47    1.54
  -1  -8  -1   56.99    1.56
   1   8   1   55.86    1.45
   1   8   1   57.75    1.71
   1   8   1   56.67    1.48
   1   8   1   58.33    1.56
  -2  -8  -1    6.77    0.40
  -2  -8  -1    6.98    0.34
  -2  -8  -1    6.49    0.35
   2   8   1    6.66    0.26
   2   8   1    6.41    0.34
   2   8   1    7.28    0.47
   2   8   1    6.62    0.25
  -3  -8  -1   80.60    2.10
  -3  -8  -1   81.39    2.07
  -3  -8  -1   76.89    2.15
   3   8   1   80.03    2.10
   3   8   1   79.96    2.24
   3   8   1   80.43    1.95
   3   8   1   78.98    2.01
  -4  -8  -1    8.78    0.44
  -4  -8  -1    8.99    0.41
   4   8   1    8.65    0.40
   4   8   1    8.95    0.35
   4   8   1    9.44    0.52
  -5  -8  -1   72.32    1.94
  -5  -8  -1   75.08    1.87
  -5  -8  -1   70.81    1.98
   5   8   1   72.66    1.94
   5   8   1   72.03    1.89
  -6  -8  -1    7.41    0.33
  -6  -8  -1    6.77    0.38
  -6  -8  -1    7.48    0.37
   6   8   1    6.71    0.37
   6   8   1    7.46    0.37
  -7  -8  -1   46.64    1.34
  -7  -8  -1   48.06    1.36
  -7  -8  -1   47.10    1.38
   7   8   1   50.09    1.51
   7   8   1   47.73    1.38
   7   8   1   47.67    1.39
  -8  -8  -1    0.61    0.15
  -8  -8  -1    0.64    0.16
  -8  -8  -1    0.49    0.16
   8   8   1    0.73    0.19
   8   8   1    0.69    0.10
   8   8   1    0.62    0.18
   8   8   1    0.84    0.23
  -9  -8  -1   32.17    1.06
  -9  -8  -1   34.15    1.05
  -9  -8  -1   34.89    1.06
   9   8   1   32.82    1.14
   9   8   1   35.36    1.21
   9   8   1   34.03    1.11
 -10  -8  -1    1.60    0.25
 -10  -8  -1    1.92    0.31
 -10  -8  -1    1.55    0.25
  10   8   1    1.85    0.33
  10   8   1    1.97    0.31
   5  -9  -1    1.90    0.34
   5  -9  -1    3.28    0.43
   5  -9  -1    2.89    0.36
   5  -9  -1    2.45    0.39
  -5   9   1    2.87    0.32
  -5   9   1    2.55    0.45
  -5   9   1    2.26    0.34
  -5   9   1    3.73    0.48
   4  -9  -1    1.22    0.23
   4  -9  -1    1.13    0.23
   4  -9  -1    1.57    0.31
   4  -9  -1    1.13    0.23
  -4   9   1    0.97    0.18
  -4   9   1    1.47    0.27
  -4   9   1    1.08    0.23
  -4   9   1    1.04    0.34
   3  -9  -1    4.17    0.35
   3  -9  -1    4.59    0.45
   3  -9  -1    3.76    0.33
  -3   9   1    3.74    0.28
  -3   9   1    2.79    0.45
  -3   9   1    3.17    0.51
  -3   9   1    3.65    0.31
   2  -9  -1    9.51    0.57
   2  -9  -1    9.70    0.48
   2  -9  -1   10.19    0.48
  -2   9   1   10.76    0.67
  -2   9   1   10.12    0.49
  -2   9   1    9.79    0.46
   1  -9  -1    9.53    0.48
   1  -9  -1   10.37    0.56
  -1   9   1   10.41    0.46
  -1   9   1   10.01    0.46
  -1   9   1   10.84    0.66
   0  -9  -1   16.33    0.68
   0  -9  -1   19.87    0.71
   0  -9  -1   19.31    0.78
   0   9   1   19.20    0.56
   0   9   1   19.12    0.64
   0   9   1   20.62    0.88
   0   9   1   18.65    0.68
  -1  -9  -1    0.91    0.17
  -1  -9  -1    0.64    0.17
  -1  -9  -1    0.95    0.16
   1   9   1    1.32    0.23
   1   9   1    0.91    0.13
   1   9   1    0.91    0.16
  -2  -9  -1   20.37    0.67
  -2  -9  -1   18.99    0.75
  -2  -9  -1   19.40    0.70
   2   9   1   19.41    0.85
   2   9   1   19.52    0.58
   2   9   1   19.24    0.58
   2   9   1   18.57    0.68
  -3  -9  -1    0.77    0.18
  -3  -9  -1    0.70    0.14
   3   9   1    0.84    0.25
   3   9   1    0.87    0.16
   3   9   1    0.72    0.10
   3   9   1    0.63    0.10
  -4  -9  -1   12.51    0.52
  -4  -9  -1   11.32    0.54
   4   9   1   11.53    0.42
   4   9   1   11.90    0.51
   4   9   1   12.09    0.63
  -5  -9  -1   10.15    0.51
  -5  -9  -1   11.10    0.50
   5   9   1   10.93    0.49
   5   9   1   10.93    0.42
  -6  -9  -1   11.13    0.53
  -6  -9  -1   11.86    0.45
  -6  -9  -1   13.05    0.54
   6   9   1   11.88    0.53
   6   9   1   11.73    0.50
  -7  -9  -1   22.33    0.78
  -7  -9  -1   20.76    0.78
   7   9   1   22.60    0.93
   7   9   1   22.04    0.79
   7   9   1   22.69    0.81
  -8  -9  -1    9.26    0.44
  -8  -9  -1    8.60    0.48
  -8  -9  -1    9.04    0.48
   8   9   1    8.88    0.50
   8   9   1   10.45    0.65
   8   9   1    9.20    0.51
  -9  -9  -1   13.36    0.62
  -9  -9  -1   13.83    0.61
  -9  -9  -1   13.29    0.57
   9   9   1   13.13    0.66
   9   9   1   13.02    0.76
   9   9   1   13.70    0.67
 -10  -9  -1    3.72    0.41
 -10  -9  -1    4.80    0.43
  10   9   1    5.76    0.78
   4 -10  -1    1.54    0.27
   4 -10  -1    1.92    0.33
   4 -10  -1    1.89    0.45
  -4  10   1    1.60    0.48
  -4  10   1    2.17    0.29
  -4  10   1    1.47    0.24
  -4  10   1    1.78    0.34
   3 -10  -1    9.07    0.54
   3 -10  -1    8.48    0.51
   3 -10  -1    9.35    0.52
  -3  10   1    8.42    0.49
  -3  10   1    9.07    0.57
  -3  10   1    9.62    0.77
   2 -10  -1   -0.30    0.16
   2 -10  -1   -0.02    0.15
   2 -10  -1    0.21    0.16
  -2  10   1   -0.13    0.11
  -2  10   1    0.04    0.32
   1 -10  -1   22.68    0.83
   1 -10  -1   22.55    0.61
   1 -10  -1   22.67    0.94
   1 -10  -1   21.91    0.80
   1 -10  -1   22.89    0.83
  -1  10   1   19.31    1.01
  -1  10   1   21.54    0.80
  -1  10   1   21.77    0.66
  -1  10   1   25.60    1.08
   0 -10  -1    2.53    0.33
   0 -10  -1    1.99    0.28
   0 -10  -1    2.52    0.30
   0 -10  -1    1.64    0.26
   0  10   1    2.35    0.17
   0  10   1    2.26    0.26
   0  10   1    2.55    0.29
   0  10   1    2.70    0.41
  -1 -10  -1   14.09    0.68
  -1 -10  -1   15.14    0.63
  -1 -10  -1   14.96    0.59
   1  10   1   14.63    0.79
   1  10   1   14.20    0.60
   1  10   1   14.26    0.52
   1  10   1   13.96    0.46
  -2 -10  -1    0.69    0.15
  -2 -10  -1    0.43    0.18
  -2 -10  -1    0.30    0.15
   2  10   1    0.63    0.10
   2  10   1    0.65    0.12
   2  10   1    0.38    0.17
   2  10   1    0.35    0.21
  -3 -10  -1   12.54    0.57
  -3 -10  -1   12.43    0.60
  -3 -10  -1   12.92    0.54
   3  10   1   12.40    0.44
   3  10   1   12.22    0.39
   3  10   1   12.33    0.56
   3  10   1   13.26    0.73
  -4 -10  -1    0.08    0.13
  -4 -10  -1   -0.01    0.16
  -4 -10  -1    0.17    0.16
   4  10   1    0.11    0.14
   4  10   1    0.18    0.24
   4  10   1    0.14    0.09
  -5 -10  -1   16.16    0.70
  -5 -10  -1   17.16    0.67
   5  10   1   17.20    0.83
   5  10   1   16.14    0.66
   5  10   1   15.89    0.56
  -6 -10  -1    5.14    0.39
  -6 -10  -1    4.94    0.39
   6  10   1    4.92    0.52
   6  10   1    5.08    0.34
   6  10   1    3.86    0.47
  -7 -10  -1    5.45    0.33
  -7 -10  -1    4.98    0.42
  -7 -10  -1    4.91    0.40
   7  10   1    4.92    0.54
   7  10   1    4.57    0.36
  -8 -10  -1    9.55    0.57
  -8 -10  -1    8.67    0.50
  -8 -10  -1    9.33    0.45
   8  10   1    9.36    0.51
   8  10   1    8.92    0.69
  -9 -10  -1    1.62    0.30
  -9 -10  -1    1.66    0.28
  -9 -10  -1    2.57    0.36
   9  10   1    2.16    0.30
   9  10   1    1.75    0.35
   3 -11  -1   -0.42    0.20
   3 -11  -1    0.09    0.30
  -3  11   1   -0.26    0.40
  -3  11   1   -0.17    0.25
  -3  11   1    0.18    0.19
   2 -11  -1    9.99    0.59
   2 -11  -1    9.13    0.68
   2 -11  -1    9.56    0.57
  -2  11   1   10.39    0.55
  -2  11   1    9.06    0.83
  -2  11   1    9.32    0.40
  -2  11   1    9.85    0.58
   1 -11  -1    1.35    0.33
   1 -11  -1    1.90    0.28
   1 -11  -1    1.52    0.29
   1 -11  -1    1.30    0.23
  -1  11   1    1.90    0.30
  -1  11   1    1.71    0.44
  -1  11   1    1.85    0.19
  -1  11   1    1.62    0.26
   0 -11  -1   14.31    0.74
   0 -11  -1   14.58    0.65
   0 -11  -1   13.52    0.64
   0 -11  -1   14.98    0.68
   0  11   1   12.94    0.62
   0  11   1   13.34    0.46
   0  11   1   13.49    0.57
   0  11   1   12.74    0.89
  -1 -11  -1    8.93    0.57
  -1 -11  -1    8.23    0.48
  -1 -11  -1    8.22    0.49
  -1 -11  -1    7.34    0.51
   1  11   1    8.13    0.48
   1  11   1    9.00    0.71
   1  11   1    7.82    0.39
   1  11   1    8.29    0.33
  -2 -11  -1    8.26    0.47
  -2 -11  -1    7.31    0.49
  -2 -11  -1    7.91    0.53
   2  11   1    7.33    0.69
   2  11   1    8.21    0.48
   2  11   1    7.31    0.31
   2  11   1    7.81    0.35
  -3 -11  -1   16.15    0.66
  -3 -11  -1   16.06    0.69
  -3 -11  -1   15.22    0.73
   3  11   1   16.29    0.87
   3  11   1   15.55    0.53
   3  11   1   15.91    0.68
  -4 -11  -1    2.68    0.36
  -4 -11  -1    2.96    0.36
  -4 -11  -1    2.94    0.38
   4  11   1    3.11    0.47
   4  11   1    2.75    0.23
   4  11   1    3.27    0.37
  -5 -11  -1   18.71    0.82
  -5 -11  -1   20.86    0.81
  -5 -11  -1   20.80    0.77
   5  11   1   20.90    1.01
   5  11   1   20.34    0.81
  -6 -11  -1    0.59    0.22
  -6 -11  -1    0.52    0.22
   6  11   1    0.35    0.20
   6  11   1    0.06    0.28
   6  11   1    0.52    0.16
  -7 -11  -1   18.18    0.79
  -7 -11  -1   19.10    0.80
   7  11   1   18.57    0.79
   7  11   1   18.48    0.75
  -8 -11  -1    0.46    0.22
  -8 -11  -1    0.80    0.29
  -8 -11  -1    0.85    0.21
   8  11   1    0.68    0.28
   8  11   1    0.78    0.23
   1 -12  -1    0.83    0.27
   1 -12  -1    1.56    0.37
  -1  12   1    1.59    0.52
  -1  12   1    1.57    0.28
  -1  12   1    0.90    0.19
   0 -12  -1    9.78    0.59
   0 -12  -1    8.40    0.57
   0 -12  -1    9.05    0.67
   0  12   1    8.45    0.56
   0  12   1    8.84    0.51
   0  12   1    8.45    0.93
   0  12   1    8.40    0.36
  -1 -12  -1    1.58    0.30
  -1 -12  -1    1.26    0.30
  -1 -12  -1    1.39    0.26
  -1 -12  -1    1.22    0.31
   1  12   1    1.28    0.21
   1  12   1    1.24    0.19
   1  12   1    1.47    0.44
  -2 -12  -1   10.97    0.69
  -2 -12  -1   10.91    0.60
  -2 -12  -1   10.61    0.64
  -2 -12  -1   10.91    0.60
   2  12   1   11.26    0.63
   2  12   1   10.66    0.85
   2  12   1   11.22    0.42
  -3 -12  -1   -0.37    0.23
  -3 -12  -1   -0.03    0.18
  -3 -12  -1    0.02    0.22
  -3 -12  -1   -0.21    0.20
   3  12   1   -0.13    0.20
   3  12   1    0.20    0.37
   3  12   1   -0.03    0.10
  -4 -12  -1    9.16    0.55
  -4 -12  -1    8.87    0.57
  -4 -12  -1    9.06    0.60
   4  12   1    8.92    0.56
   4  12   1   10.18    0.81
  -5 -12  -1    1.74    0.29
  -5 -12  -1    1.94    0.36
  -5 -12  -1    2.38    0.35
   5  12   1    2.99    0.82
   5  12   1    2.45    0.35
  -6 -12  -1    5.05    0.53
  -6 -12  -1    4.42    0.49
   6  12   1    5.33    0.43
   6  12   1    5.04    0.52
   5  12  -2   -0.11    0.28
  -5 -12   2    0.37    0.22
  -5 -12   2   -0.15    0.22
   4  12  -2    0.21    0.26
  -4 -12   2    0.97    0.22
  -4 -12   2    0.79    0.27
  -4 -12   2    0.83    0.25
   3  12  -2    0.69    0.41
   3  12  -2    0.75    0.28
  -3 -12   2    0.50    0.28
  -3 -12   2    0.68    0.22
  -3 -12   2    0.47    0.27
   2  12  -2    2.91    0.39
   2  12  -2    3.05    0.46
  -2 -12   2    3.37    0.49
  -2 -12   2    2.44    0.34
  -2 -12   2    2.51    0.33
   1  12  -2    1.14    0.52
   1  12  -2    0.49    0.21
  -1 -12   2    0.74    0.25
  -1 -12   2    0.31    0.24
  -1 -12   2    0.38    0.31
   7  11  -2    8.92    0.56
   7  11  -2   11.23    0.69
  -7 -11   2    8.67    0.59
  -7 -11   2   11.19    0.69
  -7 -11   2   10.63    0.49
   6  11  -2    0.15    0.20
   6  11  -2    0.06    0.25
  -6 -11   2    0.07    0.23
  -6 -11   2    0.09    0.19
  -6 -11   2    0.28    0.17
   5  11  -2    3.20    0.45
   5  11  -2    4.34    0.64
  -5 -11   2    4.04    0.40
  -5 -11   2    5.09    0.47
  -5 -11   2    3.66    0.34
  -5 -11   2    3.46    0.41
   4  11  -2    3.06    0.26
   4  11  -2    4.02    0.61
   4  11  -2    2.87    0.41
  -4 -11   2    3.16    0.43
  -4 -11   2    2.70    0.36
  -4 -11   2    2.42    0.42
  -4 -11   2    2.85    0.32
   3  11  -2    2.11    0.26
   3  11  -2    2.14    0.36
   3  11  -2    1.64    0.36
  -3 -11   2    1.95    0.27
  -3 -11   2    2.54    0.37
  -3 -11   2    2.30    0.32
  -3 -11   2    1.43    0.25
   2  11  -2    5.38    0.45
   2  11  -2    5.59    0.65
   2  11  -2    4.56    0.35
  -2 -11   2    5.53    0.41
  -2 -11   2    4.58    0.45
  -2 -11   2    5.03    0.40
  -2 -11   2    5.16    0.46
   1  11  -2    0.20    0.19
   1  11  -2   -0.08    0.17
   1  11  -2    0.74    0.33
  -1 -11   2    0.09    0.17
  -1 -11   2   -0.21    0.21
  -1 -11   2    0.21    0.22
  -1 -11   2    0.09    0.17
   0  11  -2    4.10    0.57
   0  11  -2    3.09    0.38
   0  11  -2    3.48    0.16
   0 -11   2    2.82    0.39
   0 -11   2    4.14    0.43
   0 -11   2    3.24    0.46
   0 -11   2    3.39    0.43
  -1  11  -2    0.22    0.21
  -1  11  -2    0.08    0.38
  -1  11  -2    0.16    0.19
   1 -11   2    0.48    0.24
   1 -11   2    0.10    0.25
   1 -11   2    0.22    0.21
  -2  11  -2    1.53    0.16
  -2  11  -2    2.74    0.52
  -2  11  -2    2.54    0.41
  -2  11  -2    1.47    0.32
   2 -11   2    1.91    0.36
   2 -11   2    1.92    0.30
   2 -11   2    2.80    0.45
   8  10  -2    5.75    0.45
   8  10  -2    5.30    0.55
  -8 -10   2    4.45    0.46
  -8 -10   2    4.79    0.31
  -8 -10   2    4.84    0.36
  -8 -10   2    5.02    0.51
   7  10  -2   13.54    0.61
   7  10  -2   13.92    0.84
   7  10  -2   14.50    0.71
  -7 -10   2   14.35    0.60
  -7 -10   2   14.25    0.52
  -7 -10   2   14.40    0.68
  -7 -10   2   12.18    0.65
   6  10  -2    0.89    0.18
   6  10  -2    0.53    0.24
   6  10  -2    1.24    0.29
  -6 -10   2    0.44    0.19
  -6 -10   2    0.69    0.16
  -6 -10   2    0.59    0.20
   5  10  -2   22.71    1.01
   5  10  -2   22.03    0.66
   5  10  -2   21.02    0.83
  -5 -10   2   21.69    0.73
  -5 -10   2   20.20    0.81
  -5 -10   2   21.67    0.82
   4  10  -2   -0.05    0.10
   4  10  -2    0.30    0.24
   4  10  -2   -0.03    0.16
  -4 -10   2    0.09    0.13
  -4 -10   2   -0.13    0.15
  -4 -10   2    0.00    0.12
  -4 -10   2    0.09    0.18
   3  10  -2   23.55    0.75
   3  10  -2   22.87    0.85
   3  10  -2   25.22    1.04
  -3 -10   2   24.04    0.87
  -3 -10   2   25.00    0.82
  -3 -10   2   22.53    0.80
  -3 -10   2   23.27    0.88
   2  10  -2    1.19    0.21
   2  10  -2    1.03    0.20
   2  10  -2    1.14    0.27
  -2 -10   2    0.79    0.20
  -2 -10   2    1.04    0.18
  -2 -10   2    1.12    0.24
  -2 -10   2    0.82    0.18
   1  10  -2   15.29    0.65
   1  10  -2   15.70    0.45
   1  10  -2   16.14    0.61
   1  10  -2   15.89    0.83
  -1 -10   2   16.57    0.63
  -1 -10   2   15.94    0.67
  -1 -10   2   16.27    0.65
  -1 -10   2   16.10    0.70
   0  10  -2    1.83    0.31
   0  10  -2    2.18    0.30
   0  10  -2    1.73    0.12
   0  10  -2    1.90    0.36
   0 -10   2    2.25    0.38
   0 -10   2    1.44    0.23
   0 -10   2    1.93    0.30
   0 -10   2    1.47    0.22
  -1  10  -2    8.93    0.30
  -1  10  -2   10.02    0.74
  -1  10  -2    9.35    0.50
   1 -10   2    9.50    0.37
   1 -10   2    9.69    0.53
   1 -10   2    9.49    0.75
   1 -10   2    9.08    0.50
   1 -10   2    9.24    0.48
  -2  10  -2    2.31    0.43
  -2  10  -2    2.36    0.30
  -2  10  -2    2.16    0.16
  -2  10  -2    2.56    0.39
   2 -10   2    2.57    0.35
   2 -10   2    2.30    0.38
   2 -10   2    2.20    0.34
   2 -10   2    2.79    0.36
  -3  10  -2    3.93    0.43
  -3  10  -2    4.47    0.51
   3 -10   2    5.28    0.43
   3 -10   2    5.13    0.51
   3 -10   2    3.90    0.41
   3 -10   2    4.61    0.45
  -4  10  -2    2.43    0.49
  -4  10  -2    2.46    0.41
  -4  10  -2    3.40    0.57
   4 -10   2    2.07    0.34
   9   9  -2    1.99    0.33
  -9  -9   2    1.67    0.24
  -9  -9   2    1.24    0.24
  -9  -9   2    1.66    0.30
   8   9  -2    7.03    0.47
   8   9  -2    6.64    0.61
   8   9  -2    7.69    0.54
  -8  -9   2    7.81    0.33
  -8  -9   2    7.40    0.46
  -8  -9   2    8.84    0.52
  -8  -9   2    8.54    0.40
   7   9  -2    2.33    0.22
   7   9  -2    2.75    0.38
   7   9  -2    2.64    0.30
   7   9  -2    2.72    0.45
  -7  -9   2    2.34    0.31
  -7  -9   2    2.85    0.24
  -7  -9   2    2.72    0.35
  -7  -9   2    2.91    0.23
   6   9  -2    5.07    0.35
   6   9  -2    5.55    0.52
   6   9  -2    5.01    0.40
  -6  -9   2    5.73    0.39
  -6  -9   2    5.29    0.28
  -6  -9   2    5.17    0.29
  -6  -9   2    5.05    0.37
   5   9  -2   11.80    0.57
   5   9  -2   12.41    0.67
  -5  -9   2   12.43    0.55
  -5  -9   2   12.03    0.56
  -5  -9   2   12.56    0.48
   4   9  -2    7.55    0.53
   4   9  -2    6.72    0.41
  -4  -9   2    6.98    0.40
  -4  -9   2    7.17    0.43
  -4  -9   2    6.58    0.35
   3   9  -2   30.46    1.11
   3   9  -2   29.67    0.86
   3   9  -2   28.70    0.96
  -3  -9   2   29.23    0.90
  -3  -9   2   28.91    0.98
  -3  -9   2   30.31    0.97
  -3  -9   2   28.84    0.92
   2   9  -2    2.61    0.28
   2   9  -2    2.59    0.23
   2   9  -2    2.47    0.40
  -2  -9   2    3.05    0.31
  -2  -9   2    3.22    0.26
  -2  -9   2    2.82    0.26
   1   9  -2   33.24    0.87
   1   9  -2   33.57    1.40
   1   9  -2   34.70    1.02
   1   9  -2   33.53    1.06
  -1  -9   2   33.61    1.10
  -1  -9   2   35.31    1.07
  -1  -9   2   34.39    1.02
  -1  -9   2   33.20    1.05
   0   9  -2    1.34    0.20
   0   9  -2    1.16    0.30
   0   9  -2    1.04    0.09
   0   9  -2    0.97    0.18
   0  -9   2    0.84    0.16
   0  -9   2    1.03    0.21
   0  -9   2    1.56    0.23
  -1   9  -2   23.17    0.63
  -1   9  -2   24.44    0.84
  -1   9  -2   22.99    0.81
  -1   9  -2   24.53    1.00
   1  -9   2   23.23    0.82
   1  -9   2   23.07    0.87
   1  -9   2   22.47    0.78
   1  -9   2   23.81    0.69
   1  -9   2   23.25    0.82
  -2   9  -2    0.52    0.28
  -2   9  -2    0.30    0.14
   2  -9   2    0.25    0.14
   2  -9   2    0.15    0.17
   2  -9   2    0.32    0.09
   2  -9   2    0.34    0.18
  -3   9  -2   13.28    0.65
  -3   9  -2   12.26    0.56
  -3   9  -2   13.77    0.82
   3  -9   2   12.95    0.62
   3  -9   2   13.30    0.59
   3  -9   2   11.45    0.58
   3  -9   2   13.08    0.57
  -4   9  -2    1.19    0.21
  -4   9  -2    1.03    0.35
  -4   9  -2    1.16    0.18
  -4   9  -2    1.00    0.27
   4  -9   2    1.09    0.24
   4  -9   2    1.19    0.22
   4  -9   2    1.20    0.24
  -5   9  -2    5.18    0.65
  -5   9  -2    3.08    0.52
  -5   9  -2    3.32    0.32
  -5   9  -2    3.03    0.37
   5  -9   2    3.85    0.45
   5  -9   2    2.90    0.38
   5  -9   2    3.56    0.40
  10   8  -2    0.52    0.36
  10   8  -2    0.06    0.42
  10   8  -2    0.05    0.17
 -10  -8   2    0.46    0.24
 -10  -8   2    0.79    0.23
 -10  -8   2    1.19    0.23
   9   8  -2   14.09    0.78
   9   8  -2   12.08    0.53
   9   8  -2   14.77    0.71
   9   8  -2   15.12    0.73
  -9  -8   2   14.77    0.64
  -9  -8   2   15.72    0.66
  -9  -8   2   15.30    0.60
   8   8  -2    7.64    0.37
   8   8  -2    7.15    0.49
   8   8  -2    6.05    0.45
   8   8  -2    7.35    0.55
  -8  -8   2    7.21    0.38
  -8  -8   2    7.37    0.28
  -8  -8   2    7.03    0.43
  -8  -8   2    7.58    0.45
   7   8  -2   13.09    0.48
   7   8  -2   12.68    0.65
   7   8  -2   12.96    0.61
   7   8  -2   12.51    0.55
  -7  -8   2   12.53    0.43
  -7  -8   2   12.63    0.55
  -7  -8   2   13.18    0.48
  -7  -8   2   12.43    0.68
   6   8  -2   21.38    0.78
   6   8  -2   20.87    0.74
  -6  -8   2   21.48    0.65
  -6  -8   2   20.50    0.75
  -6  -8   2   22.10    0.66
   5   8  -2   11.21    0.58
   5   8  -2   10.75    0.51
  -5  -8   2   11.48    0.69
  -5  -8   2   11.31    0.39
  -5  -8   2   10.95    0.50
  -5  -8   2   11.42    0.42
   4   8  -2   10.35    0.56
   4   8  -2    9.46    0.45
  -4  -8   2    9.29    0.39
  -4  -8   2    8.84    0.53
   3   8  -2    0.08    0.10
  -3  -8   2   -0.04    0.13
  -3  -8   2    0.25    0.11
  -3  -8   2    0.10    0.10
   2   8  -2    9.71    0.38
   2   8  -2    9.11    0.43
   2   8  -2   10.16    0.55
   2   8  -2    9.28    0.30
  -2  -8   2    9.33    0.46
  -2  -8   2    9.71    0.39
  -2  -8   2    9.54    0.43
  -2  -8   2    8.98    0.41
   1   8  -2    5.93    0.21
   1   8  -2    6.07    0.45
   1   8  -2    6.04    0.32
   1   8  -2    4.96    0.39
  -1  -8   2    6.35    0.31
  -1  -8   2    5.80    0.32
  -1  -8   2    5.81    0.35
  -1  -8   2    6.11    0.38
   0   8  -2    9.35    0.29
   0   8  -2    9.88    0.43
   0   8  -2    9.47    0.43
   0   8  -2   10.74    0.57
   0  -8   2    9.69    0.41
   0  -8   2    9.90    0.48
  -1   8  -2    9.53    0.43
  -1   8  -2   10.72    0.47
  -1   8  -2    9.84    0.30
  -1   8  -2   10.65    0.60
   1  -8   2    9.61    0.46
   1  -8   2    9.33    0.48
   1  -8   2   10.81    0.43
   1  -8   2   10.01    0.36
  -2   8  -2    2.29    0.26
  -2   8  -2    2.51    0.35
  -2   8  -2    2.35    0.29
   2  -8   2    2.52    0.26
   2  -8   2    2.60    0.31
   2  -8   2    2.01    0.27
   2  -8   2    2.04    0.26
   2  -8   2    2.60    0.16
  -3   8  -2   25.63    0.81
  -3   8  -2   25.18    0.84
  -3   8  -2   28.73    1.07
   3  -8   2   26.92    0.91
   3  -8   2   25.42    0.88
   3  -8   2   27.50    0.88
   3  -8   2   25.92    0.71
   3  -8   2   26.48    0.85
  -4   8  -2    2.73    0.37
  -4   8  -2    2.37    0.36
  -4   8  -2    2.42    0.23
  -4   8  -2    1.99    0.27
   4  -8   2    2.72    0.34
   4  -8   2    2.06    0.29
   4  -8   2    2.02    0.28
   4  -8   2    2.17    0.31
  -5   8  -2    3.46    0.28
  -5   8  -2    2.99    0.32
  -5   8  -2    3.54    0.44
  -5   8  -2    3.31    0.52
   5  -8   2    3.24    0.34
   5  -8   2    3.98    0.38
   5  -8   2    3.44    0.33
  -6   8  -2    0.55    0.33
  -6   8  -2    0.32    0.16
  -6   8  -2    0.20    0.16
   6  -8   2    0.04    0.18
   6  -8   2    0.82    0.22
   6  -8   2    0.47    0.21
   6  -8   2    0.14    0.19
  10   7  -2    0.50    0.28
 -10  -7   2    0.72    0.22
 -10  -7   2    1.04    0.25
 -10  -7   2    1.32    0.23
 -10  -7   2    1.08    0.23
   9   7  -2   26.93    1.01
   9   7  -2   28.17    1.02
   9   7  -2   25.86    0.97
   9   7  -2   26.84    0.87
  -9  -7   2   25.48    0.90
  -9  -7   2   27.05    0.92
  -9  -7   2   26.77    0.88
   8   7  -2    2.68    0.39
   8   7  -2    3.38    0.34
   8   7  -2    3.03    0.36
   8   7  -2    3.22    0.26
  -8  -7   2    2.89    0.31
  -8  -7   2    2.65    0.28
   7   7  -2   46.41    1.39
   7   7  -2   44.68    1.35
   7   7  -2   47.51    1.28
  -7  -7   2   45.17    1.34
  -7  -7   2   43.63    1.34
  -7  -7   2   47.43    1.19
  -7  -7   2   49.30    1.35
   6   7  -2    0.97    0.18
   6   7  -2    1.32    0.20
  -6  -7   2    1.23    0.13
  -6  -7   2    1.15    0.18
  -6  -7   2    1.26    0.16
   5   7  -2   44.39    1.40
   5   7  -2   38.90    1.34
   5   7  -2   46.23    1.30
  -5  -7   2   46.75    1.20
  -5  -7   2   49.33    1.19
  -5  -7   2   47.62    1.29
  -5  -7   2   38.99    1.36
   4   7  -2    3.72    0.28
   4   7  -2    4.35    0.34
  -4  -7   2    3.88    0.27
  -4  -7   2    4.07    0.29
  -4  -7   2    4.23    0.20
  -4  -7   2    3.94    0.22
   3   7  -2   47.55    1.44
   3   7  -2   49.36    1.36
  -3  -7   2   50.97    1.36
  -3  -7   2   47.89    1.38
  -3  -7   2   47.42    1.31
   2   7  -2    4.94    0.29
   2   7  -2    5.18    0.37
  -2  -7   2    5.00    0.29
  -2  -7   2    5.14    0.26
  -2  -7   2    5.21    0.32
  -2  -7   2    4.85    0.27
   1   7  -2   41.17    1.12
   1   7  -2   41.41    1.26
   1   7  -2   40.82    1.01
   1   7  -2   38.54    1.14
  -1  -7   2   38.09    1.17
  -1  -7   2   40.07    1.14
  -1  -7   2   40.87    1.10
  -1  -7   2   39.61    1.13
   0   7  -2    0.16    0.14
   0   7  -2    0.27    0.05
   0   7  -2    0.16    0.09
   0   7  -2    0.31    0.11
   0  -7   2    0.34    0.13
   0  -7   2    0.31    0.11
   0  -7   2    0.32    0.10
   0  -7   2    0.57    0.13
  -1   7  -2   20.72    0.69
  -1   7  -2   22.31    0.83
  -1   7  -2   21.86    0.72
   1  -7   2   21.45    0.67
   1  -7   2   21.33    0.74
   1  -7   2   21.05    0.71
  -2   7  -2    5.83    0.42
  -2   7  -2    5.05    0.34
  -2   7  -2    4.67    0.30
   2  -7   2    5.76    0.31
   2  -7   2    5.29    0.34
   2  -7   2    5.73    0.30
   2  -7   2    5.43    0.22
  -3   7  -2    6.30    0.30
  -3   7  -2    6.52    0.41
  -3   7  -2    6.13    0.33
  -3   7  -2    6.34    0.47
   3  -7   2    6.41    0.36
   3  -7   2    6.33    0.38
   3  -7   2    6.70    0.34
   3  -7   2    6.59    0.23
  -4   7  -2    0.03    0.10
  -4   7  -2    0.39    0.21
  -4   7  -2    0.15    0.17
  -4   7  -2    0.09    0.11
   4  -7   2    0.10    0.13
   4  -7   2    0.27    0.14
   4  -7   2    0.13    0.12
  -5   7  -2    0.21    0.12
  -5   7  -2    0.33    0.19
  -5   7  -2    0.21    0.12
  -5   7  -2    0.38    0.22
   5  -7   2    0.14    0.14
   5  -7   2    0.28    0.14
   5  -7   2    0.24    0.12
  -6   7  -2    0.46    0.26
  -6   7  -2    0.81    0.26
  -6   7  -2    0.68    0.17
  -6   7  -2    0.60    0.16
   6  -7   2    0.71    0.19
   6  -7   2    0.31    0.15
   6  -7   2    0.85    0.21
   6  -7   2    0.94    0.18
  -7   7  -2    1.41    0.22
  -7   7  -2    1.68    0.32
  -7   7  -2    1.49    0.21
   7  -7   2    1.33    0.26
   7  -7   2    1.54    0.21
   7  -7   2    1.78    0.27
  10   6  -2   35.72    1.27
  10   6  -2   37.47    1.17
  10   6  -2   36.13    1.24
 -10  -6   2   37.30    1.22
 -10  -6   2   38.59    1.16
 -10  -6   2   36.41    1.16
 -10  -6   2   36.72    1.17
   9   6  -2    0.19    0.15
   9   6  -2    0.06    0.21
   9   6  -2    0.19    0.17
   9   6  -2    0.50    0.18
  -9  -6   2    0.24    0.16
  -9  -6   2    0.25    0.15
  -9  -6   2    0.10    0.13
  -9  -6   2    0.09    0.14
   8   6  -2   41.34    1.30
   8   6  -2   43.44    1.23
   8   6  -2   42.80    1.31
   8   6  -2   42.13    1.31
  -8  -6   2   42.91    1.24
  -8  -6   2   41.53    1.24
   7   6  -2    9.66    0.45
   7   6  -2   10.17    0.42
   7   6  -2   10.11    0.48
  -7  -6   2    9.78    0.55
  -7  -6   2   10.06    0.44
  -7  -6   2    9.90    0.30
  -7  -6   2    9.72    0.43
   6   6  -2   48.21    1.37
   6   6  -2   44.45    1.36
  -6  -6   2   49.82    1.28
  -6  -6   2   50.79    1.35
  -6  -6   2   48.53    1.22
  -6  -6   2   44.32    1.46
   5   6  -2   17.64    0.62
   5   6  -2   18.97    0.65
   5   6  -2   19.50    0.70
  -5  -6   2   19.38    0.57
  -5  -6   2   18.71    0.55
  -5  -6   2   20.01    0.64
  -5  -6   2   18.16    0.63
   4   6  -2   54.53    1.55
   4   6  -2   54.60    1.49
  -4  -6   2   56.02    1.48
  -4  -6   2   54.19    1.41
  -4  -6   2   55.23    1.39
  -4  -6   2   53.35    1.49
   3   6  -2   62.14    1.67
   3   6  -2   56.65    1.58
  -3  -6   2   59.74    1.54
  -3  -6   2   59.11    1.58
  -3  -6   2   61.30    1.48
  -3  -6   2   57.89    1.60
   2   6  -2   19.41    0.68
   2   6  -2   18.57    0.61
  -2  -6   2   19.16    0.61
  -2  -6   2   18.63    0.58
  -2  -6   2   18.09    0.63
   1   6  -2  137.25    3.27
   1   6  -2  131.09    3.38
   1   6  -2  138.21    3.48
  -1  -6   2  135.34    3.38
  -1  -6   2  138.49    3.35
  -1  -6   2  139.20    3.39
  -1  -6   2  134.08    3.42
   0   6  -2    2.09    0.09
   0   6  -2    2.18    0.18
   0   6  -2    2.07    0.24
   0   6  -2    2.12    0.18
   0  -6   2    2.12    0.16
   0  -6   2    2.06    0.17
   0  -6   2    2.18    0.21
   0  -6   2    1.87    0.17
  -1   6  -2   98.68    2.45
  -1   6  -2   96.63    2.53
  -1   6  -2   92.56    2.40
   1  -6   2   92.82    2.45
   1  -6   2   95.32    2.41
   1  -6   2   91.36    2.42
   1  -6   2   96.48    2.38
  -2   6  -2    2.67    0.24
  -2   6  -2    2.66    0.20
  -2   6  -2    2.87    0.29
  -2   6  -2    2.67    0.17
   2  -6   2    2.55    0.20
   2  -6   2    2.58    0.14
   2  -6   2    2.40    0.21
   2  -6   2    2.54    0.23
   2  -6   2    2.60    0.21
  -3   6  -2   36.87    1.15
  -3   6  -2   36.08    1.10
  -3   6  -2   35.15    0.99
  -3   6  -2   35.25    1.01
   3  -6   2   35.75    1.01
   3  -6   2   35.66    1.06
   3  -6   2   35.11    0.92
   3  -6   2   36.38    1.02
   3  -6   2   35.26    1.05
  -4   6  -2    0.36    0.16
  -4   6  -2    0.12    0.09
  -4   6  -2    0.16    0.10
  -4   6  -2    0.08    0.15
   4  -6   2    0.08    0.10
   4  -6   2    0.15    0.11
   4  -6   2   -0.03    0.10
   4  -6   2    0.02    0.10
  -5   6  -2   14.04    0.54
  -5   6  -2   14.86    0.66
  -5   6  -2   14.75    0.64
  -5   6  -2   14.31    0.51
   5  -6   2   14.06    0.56
   5  -6   2   14.69    0.55
   5  -6   2   14.76    0.57
   5  -6   2   12.84    0.66
  -6   6  -2    0.33    0.12
  -6   6  -2    0.12    0.20
  -6   6  -2   -0.02    0.11
  -6   6  -2    0.00    0.18
   6  -6   2   -0.01    0.10
   6  -6   2   -0.07    0.12
   6  -6   2   -0.14    0.13
   6  -6   2    0.09    0.13
  -7   6  -2   16.30    0.70
  -7   6  -2   17.24    0.83
  -7   6  -2   15.70    0.56
  -7   6  -2   17.06    0.79
  -7   6  -2   15.88    0.62
   7  -6   2   16.38    0.66
   7  -6   2   15.74    0.64
   7  -6   2   16.32    0.57
  -8   6  -2    0.11    0.19
  -8   6  -2    0.01    0.14
   8  -6   2    0.27    0.15
   8  -6   2    0.19    0.18
   8  -6   2    0.34    0.21
  11   5  -2    9.09    0.54
  11   5  -2    7.94    0.69
 -11  -5   2    9.51    0.58
 -11  -5   2    7.95    0.51
 -11  -5   2    7.95    0.68
  10   5  -2   11.16    0.56
  10   5  -2   11.79    0.64
  10   5  -2   11.00    0.58
 -10  -5   2   11.23    0.53
 -10  -5   2   11.04    0.53
 -10  -5   2   11.13    0.58
 -10  -5   2   11.52    0.55
   9   5  -2   12.00    0.55
   9   5  -2   11.57    0.61
   9   5  -2   11.76    0.52
   9   5  -2   12.38    0.60
  -9  -5   2   12.25    0.51
  -9  -5   2   11.92    0.52
  -9  -5   2   12.02    0.55
  -9  -5   2   12.30    0.52
   8   5  -2   60.89    1.80
   8   5  -2   65.80    1.82
   8   5  -2   60.50    1.77
   8   5  -2   65.80    1.75
  -8  -5   2   63.75    1.77
  -8  -5   2   66.19    1.74
  -8  -5   2   64.03    1.73
   7   5  -2    0.92    0.17
   7   5  -2    0.97    0.16
   7   5  -2    0.64    0.17
   7   5  -2    0.68    0.16
  -7  -5   2    0.56    0.12
  -7  -5   2    0.74    0.14
  -7  -5   2    1.02    0.15
   6   5  -2  144.50    3.87
   6   5  -2  154.24    3.89
   6   5  -2  161.56    3.91
  -6  -5   2  162.32    3.83
  -6  -5   2  150.74    3.85
  -6  -5   2  156.15    3.86
  -6  -5   2  155.48    3.72
   5   5  -2    1.97    0.21
   5   5  -2    1.78    0.18
   5   5  -2    1.87    0.20
  -5  -5   2    2.06    0.15
  -5  -5   2    1.79    0.11
  -5  -5   2    1.96    0.18
  -5  -5   2    1.84    0.18
   4   5  -2  144.82    3.63
   4   5  -2  146.75    3.66
  -4  -5   2  144.68    3.61
  -4  -5   2  142.74    3.62
  -4  -5   2  150.12    3.55
  -4  -5   2  146.32    3.54
   3   5  -2   10.11    0.39
   3   5  -2   10.51    0.43
  -3  -5   2    9.96    0.38
  -3  -5   2   10.21    0.39
  -3  -5   2   10.17    0.34
  -3  -5   2   10.50    0.32
   2   5  -2  112.39    2.81
   2   5  -2  113.77    2.87
  -2  -5   2  115.98    2.81
  -2  -5   2  113.54    2.71
  -2  -5   2  108.88    2.82
  -2  -5   2  109.78    2.77
   1   5  -2    3.78    0.13
   1   5  -2    3.80    0.21
   1   5  -2    4.24    0.26
  -1  -5   2    3.89    0.20
  -1  -5   2    3.77    0.21
  -1  -5   2    3.89    0.23
  -1  -5   2    4.02    0.18
   0   5  -2   81.68    2.00
   0   5  -2   76.78    1.98
   0   5  -2   79.50    1.88
   0   5  -2   81.87    2.07
   0  -5   2   77.68    1.98
   0  -5   2   67.50    1.99
   0  -5   2   79.34    1.95
   0  -5   2   80.58    1.99
  -1   5  -2   42.76    1.18
  -1   5  -2   45.32    1.25
  -1   5  -2   41.97    1.15
   1  -5   2   43.66    1.17
   1  -5   2   42.89    1.13
   1  -5   2   42.72    1.19
   1  -5   2   41.93    1.15
  -2   5  -2   48.69    1.33
  -2   5  -2   46.43    1.25
  -2   5  -2   48.26    1.36
  -2   5  -2   47.85    1.23
   2  -5   2   48.13    1.20
   2  -5   2   48.25    1.26
   2  -5   2   48.41    1.25
   2  -5   2   46.28    1.30
   2  -5   2   45.97    1.29
  -3   5  -2   36.11    1.09
  -3   5  -2   34.48    0.96
  -3   5  -2   36.63    1.07
  -3   5  -2   34.76    0.97
   3  -5   2   34.24    1.01
   3  -5   2   35.65    1.02
   3  -5   2   35.29    0.91
   3  -5   2   35.89    0.98
   3  -5   2   35.27    0.98
  -4   5  -2    5.95    0.37
  -4   5  -2    5.88    0.36
  -4   5  -2    5.59    0.27
  -4   5  -2    5.80    0.28
   4  -5   2    6.01    0.31
   4  -5   2    6.01    0.29
   4  -5   2    5.99    0.31
   4  -5   2    6.14    0.28
  -5   5  -2   41.28    1.25
  -5   5  -2   41.05    1.15
  -5   5  -2   40.86    1.12
   5  -5   2   42.40    1.18
   5  -5   2   42.74    1.13
   5  -5   2   37.24    1.25
   5  -5   2   43.32    1.17
  -6   5  -2   37.79    1.21
  -6   5  -2   30.57    1.15
  -6   5  -2   36.57    1.13
   6  -5   2   36.53    1.08
   6  -5   2   37.44    1.06
   6  -5   2   37.39    1.00
   6  -5   2   36.21    1.07
  -7   5  -2   11.01    0.60
  -7   5  -2   11.01    0.63
  -7   5  -2   11.75    0.50
  -7   5  -2   10.85    0.41
   7  -5   2   11.73    0.51
   7  -5   2   10.95    0.48
  -8   5  -2    1.36    0.31
  -8   5  -2    1.99    0.39
  -8   5  -2    2.11    0.30
  -8   5  -2    2.16    0.22
   8  -5   2    1.86    0.19
   8  -5   2    1.92    0.25
   8  -5   2    2.46    0.34
  11   4  -2   11.16    0.72
  11   4  -2   11.96    0.62
  11   4  -2   13.09    0.65
 -11  -4   2   12.26    0.56
 -11  -4   2   11.87    0.56
 -11  -4   2   12.64    0.64
  10   4  -2    6.42    0.51
  10   4  -2    5.87    0.42
  10   4  -2    6.61    0.44
 -10  -4   2    5.91    0.39
 -10  -4   2    5.55    0.42
 -10  -4   2    6.41    0.39
 -10  -4   2    6.51    0.44
   9   4  -2   11.19    0.56
   9   4  -2   11.76    0.52
   9   4  -2   10.96    0.58
  -9  -4   2   11.19    0.48
  -9  -4   2   10.97    0.52
  -9  -4   2   11.28    0.48
  -9  -4   2   11.65    0.51
   8   4  -2    0.25    0.14
   8   4  -2    0.16    0.14
   8   4  -2   -0.01    0.12
  -8  -4   2    0.18    0.10
  -8  -4   2    0.11    0.13
  -8  -4   2    0.17    0.12
   7   4  -2   46.10    1.31
   7   4  -2   46.12    1.34
   7   4  -2   45.37    1.34
   7   4  -2   46.26    1.31
  -7  -4   2   46.26    1.28
  -7  -4   2   48.37    1.29
  -7  -4   2   45.55    1.28
  -7  -4   2   46.52    1.32
   6   4  -2   10.82    0.46
   6   4  -2   10.97    0.45
   6   4  -2   11.21    0.43
   6   4  -2   11.24    0.45
  -6  -4   2   11.80    0.42
  -6  -4   2   11.94    0.43
  -6  -4   2   11.05    0.42
   5   4  -2   36.59    1.01
   5   4  -2   34.73    1.00
   5   4  -2   34.68    0.99
  -5  -4   2   36.11    0.96
  -5  -4   2   35.17    0.87
  -5  -4   2   31.92    0.97
  -5  -4   2   35.51    0.98
   4   4  -2    4.44    0.24
   4   4  -2    4.81    0.23
   4   4  -2    5.01    0.26
  -4  -4   2    4.80    0.20
  -4  -4   2    5.03    0.18
  -4  -4   2    4.55    0.23
  -4  -4   2    4.80    0.24
   3   4  -2   48.56    1.28
   3   4  -2   46.54    1.25
  -3  -4   2   44.50    1.24
  -3  -4   2   46.74    1.24
  -3  -4   2   48.59    1.19
  -3  -4   2   47.27    1.19
   2   4  -2   91.77    2.27
   2   4  -2   83.25    2.23
  -2  -4   2   90.09    2.23
  -2  -4   2   90.54    2.18
  -2  -4   2   90.50    2.20
   1   4  -2   26.02    0.73
   1   4  -2   23.96    0.76
   1   4  -2   26.81    0.64
  -1  -4   2   25.95    0.71
  -1  -4   2   26.56    0.75
  -1  -4   2   25.76    0.72
   0   4  -2  162.17    3.89
   0   4  -2  160.47    3.79
   0   4  -2  152.19    3.83
   0  -4   2  161.82    3.92
   0  -4   2  153.56    3.83
   0  -4   2  154.57    3.83
   0  -4   2  157.16    3.86
  -1   4  -2   18.05    0.59
  -1   4  -2   17.75    0.56
  -1   4  -2   17.56    0.50
  -1   4  -2   18.43    0.53
   1  -4   2   17.75    0.55
   1  -4   2   17.97    0.51
   1  -4   2   17.91    0.55
   1  -4   2   18.39    0.53
  -2   4  -2   43.33    1.13
  -2   4  -2   44.34    1.22
  -2   4  -2   42.52    1.11
  -2   4  -2   44.09    1.20
   2  -4   2   43.84    1.09
   2  -4   2   42.40    1.16
   2  -4   2   43.65    1.13
   2  -4   2   42.89    1.13
   2  -4   2   43.07    1.17
  -3   4  -2    0.30    0.10
  -3   4  -2    0.27    0.07
  -3   4  -2    0.24    0.07
  -3   4  -2    0.34    0.11
   3  -4   2    0.27    0.05
   3  -4   2    0.26    0.08
   3  -4   2    0.18    0.07
   3  -4   2    0.30    0.08
   3  -4   2    0.45    0.10
  -4   4  -2   49.32    1.28
  -4   4  -2   48.55    1.30
  -4   4  -2   48.70    1.37
  -4   4  -2   51.14    1.41
   4  -4   2   49.98    1.31
   4  -4   2   50.05    1.33
   4  -4   2   49.29    1.28
   4  -4   2   48.16    1.33
  -5   4  -2    2.06    0.18
  -5   4  -2    2.08    0.29
  -5   4  -2    1.95    0.16
  -5   4  -2    1.88    0.22
   5  -4   2    2.12    0.19
   5  -4   2    1.88    0.16
   5  -4   2    1.95    0.19
   5  -4   2    2.13    0.20
  -6   4  -2   14.18    0.52
  -6   4  -2   14.48    0.55
  -6   4  -2   14.57    0.47
   6  -4   2   14.67    0.53
   6  -4   2   13.75    0.58
   6  -4   2   15.18    0.46
  -7   4  -2   18.55    0.65
  -7   4  -2   18.28    0.64
  -7   4  -2   18.08    0.56
   7  -4   2   18.25    0.63
  -8   4  -2   17.10    0.54
  -8   4  -2   18.14    0.83
  -8   4  -2   17.68    0.67
  -8   4  -2   18.31    0.63
  -8   4  -2   19.06    0.79
   8  -4   2   17.94    0.53
   8  -4   2   16.99    0.62
  -9   4  -2    3.84    0.27
  -9   4  -2    3.69    0.23
  -9   4  -2    2.82    0.35
   9  -4   2    3.68    0.32
   9  -4   2    3.57    0.20
  11   3  -2    2.08    0.34
  11   3  -2    1.76    0.26
 -11  -3   2    1.58    0.23
 -11  -3   2    1.55    0.28
 -11  -3   2    1.67    0.25
  10   3  -2   45.41    1.31
  10   3  -2   44.92    1.40
  10   3  -2   42.80    1.42
 -10  -3   2   42.65    1.35
 -10  -3   2   45.87    1.35
 -10  -3   2   44.72    1.28
 -10  -3   2   43.07    1.28
 -10  -3   2   43.51    1.35
   9   3  -2   10.22    0.51
   9   3  -2   10.61    0.56
   9   3  -2   11.10    0.47
   9   3  -2   10.70    0.56
  -9  -3   2   11.39    0.50
  -9  -3   2   10.84    0.46
  -9  -3   2   10.77    0.50
  -9  -3   2   10.43    0.45
  -9  -3   2    9.89    0.48
   8   3  -2   86.04    2.26
   8   3  -2   75.90    2.18
   8   3  -2   85.65    2.29
   8   3  -2   81.76    2.28
  -8  -3   2   86.20    2.19
  -8  -3   2   89.24    2.19
  -8  -3   2   84.25    2.24
   7   3  -2   15.41    0.57
   7   3  -2   14.98    0.58
   7   3  -2   14.80    0.59
   7   3  -2   15.40    0.54
  -7  -3   2   14.66    0.54
  -7  -3   2   14.87    0.52
  -7  -3   2   15.46    0.52
   6   3  -2   26.06    0.77
   6   3  -2   25.34    0.80
   6   3  -2   25.70    0.81
   6   3  -2   25.92    0.79
  -6  -3   2   25.24    0.75
  -6  -3   2   25.78    0.78
  -6  -3   2   25.92    0.76
   5   3  -2  100.33    2.62
   5   3  -2  107.92    2.61
   5   3  -2  103.24    2.63
  -5  -3   2  105.44    2.60
  -5  -3   2  102.12    2.59
   4   3  -2   63.01    1.67
   4   3  -2   64.72    1.67
   4   3  -2   66.72    1.69
  -4  -3   2   67.32    1.66
  -4  -3   2   66.03    1.57
  -4  -3   2   61.54    1.65
   3   3  -2   99.18    2.53
   3   3  -2  101.13    2.51
   3   3  -2  103.61    2.54
  -3  -3   2  103.17    2.48
  -3  -3   2  100.02    2.52
  -3  -3   2  100.70    2.52
  -3  -3   2  105.32    2.46
   2   3  -2   49.07    1.24
   2   3  -2   48.80    1.25
  -2  -3   2   48.25    1.17
  -2  -3   2   48.69    1.19
  -2  -3   2   43.42    1.23
   1   3  -2  109.97    2.78
   1   3  -2  114.64    2.81
  -1  -3   2  115.60    2.81
  -1  -3   2  113.75    2.78
  -1  -3   2  118.01    2.77
  -1  -3   2  110.95    2.79
   0   3  -2    0.07    0.05
   0   3  -2    0.21    0.05
   0  -3   2    0.21    0.05
   0  -3   2    0.10    0.05
   0  -3   2    0.12    0.03
   0  -3   2    0.11    0.04
  -1   3  -2   24.56    0.71
  -1   3  -2   24.84    0.72
  -1   3  -2   25.00    0.65
  -1   3  -2   24.95    0.70
  -1   3  -2   25.06    0.67
   1  -3   2   25.18    0.69
   1  -3   2   25.75    0.68
   1  -3   2   25.48    0.66
   1  -3   2   25.23    0.66
   1  -3   2   25.49    0.70
  -2   3  -2   25.69    0.75
  -2   3  -2   25.68    0.77
  -2   3  -2   26.19    0.71
  -2   3  -2   27.20    0.71
  -2   3  -2   26.84    0.77
   2  -3   2   26.74    0.74
   2  -3   2   27.01    0.71
   2  -3   2   26.64    0.71
   2  -3   2   27.29    0.69
   2  -3   2   28.39    0.75
  -3   3  -2    1.32    0.15
  -3   3  -2    0.95    0.10
  -3   3  -2    1.27    0.13
  -3   3  -2    1.37    0.16
  -3   3  -2    1.12    0.10
   3  -3   2    1.18    0.09
   3  -3   2    1.42    0.12
   3  -3   2    1.32    0.11
   3  -3   2    1.19    0.12
   3  -3   2    1.16    0.12
  -4   3  -2    4.28    0.24
  -4   3  -2    3.96    0.18
  -4   3  -2    3.97    0.27
  -4   3  -2    4.37    0.21
  -4   3  -2    4.09    0.17
  -4   3  -2    4.08    0.23
   4  -3   2    4.30    0.18
   4  -3   2    4.24    0.21
   4  -3   2    4.32    0.22
   4  -3   2    4.39    0.21
  -5   3  -2   22.35    0.68
  -5   3  -2   23.21    0.70
  -5   3  -2   22.79    0.63
  -5   3  -2   22.94    0.77
  -5   3  -2   22.54    0.62
   5  -3   2   22.76    0.68
   5  -3   2   22.52    0.69
   5  -3   2   23.14    0.63
  -6   3  -2   10.94    0.43
  -6   3  -2   11.49    0.36
  -6   3  -2   11.41    0.43
  -6   3  -2   11.33    0.36
   6  -3   2   11.89    0.44
   6  -3   2    9.46    0.60
   6  -3   2   11.36    0.35
   6  -3   2   11.16    0.42
  -7   3  -2   35.94    1.23
  -7   3  -2   38.08    1.01
  -7   3  -2   38.06    1.00
  -7   3  -2   38.41    1.05
   7  -3   2   37.94    0.98
   7  -3   2   37.03    1.07
   7  -3   2   39.09    1.10
   7  -3   2   37.72    1.02
  -8   3  -2    5.92    0.49
  -8   3  -2    5.82    0.44
  -8   3  -2    6.32    0.25
  -8   3  -2    6.20    0.36
  -8   3  -2    6.59    0.30
  -8   3  -2    6.58    0.28
   8  -3   2    5.45    0.27
   8  -3   2    5.94    0.32
   8  -3   2    6.23    0.23
  -9   3  -2    1.66    0.21
  -9   3  -2    1.34    0.18
  -9   3  -2    1.54    0.31
  -9   3  -2    1.11    0.20
  -9   3  -2    1.39    0.31
 -10   3  -2    3.68    0.41
  11   2  -2   12.17    0.68
  11   2  -2   11.22    0.55
 -11  -2   2   11.31    0.53
 -11  -2   2   10.60    0.52
 -11  -2   2   11.65    0.60
  10   2  -2   23.41    0.91
  10   2  -2   24.04    0.80
 -10  -2   2   23.24    0.79
 -10  -2   2   24.67    0.78
 -10  -2   2   22.79    0.86
 -10  -2   2   24.62    0.88
 -10  -2   2   23.05    0.86
   9   2  -2   10.30    0.45
   9   2  -2   10.52    0.53
   9   2  -2   11.16    0.56
  -9  -2   2   10.67    0.50
  -9  -2   2   10.72    0.45
  -9  -2   2   11.18    0.45
  -9  -2   2   10.73    0.50
   8   2  -2   46.06    1.26
   8   2  -2   45.14    1.34
   8   2  -2   45.39    1.36
   8   2  -2   43.94    1.35
  -8  -2   2   46.59    1.25
  -8  -2   2   45.69    1.31
  -8  -2   2   42.57    1.43
   7   2  -2   10.75    0.40
   7   2  -2    9.91    0.45
   7   2  -2   10.36    0.47
   7   2  -2    9.45    0.45
  -7  -2   2   10.17    0.42
  -7  -2   2   10.42    0.39
  -7  -2   2   10.40    0.40
  -7  -2   2   10.09    0.42
   6   2  -2  177.77    4.28
   6   2  -2  171.34    4.35
   6   2  -2  168.61    4.33
   6   2  -2  178.51    4.35
  -6  -2   2  174.99    4.29
  -6  -2   2  178.21    4.29
  -6  -2   2  175.56    4.31
  -6  -2   2  174.30    4.28
   5   2  -2   15.66    0.51
   5   2  -2   15.62    0.52
   5   2  -2   14.69    0.52
   5   2  -2   15.15    0.48
  -5  -2   2   14.91    0.48
  -5  -2   2   14.94    0.48
  -5  -2   2   14.70    0.48
  -5  -2   2   14.64    0.47
   4   2  -2  220.47    5.34
   4   2  -2  204.77    5.28
   4   2  -2  226.94    5.49
  -4  -2   2  217.14    5.35
  -4  -2   2  211.96    5.30
  -4  -2   2  224.56    5.38
   3   2  -2    3.79    0.18
   3   2  -2    3.87    0.18
   3   2  -2    4.06    0.18
  -3  -2   2    3.93    0.18
  -3  -2   2    3.96    0.11
  -3  -2   2    3.54    0.17
   2   2  -2  375.65    9.32
   2   2  -2  375.29    9.30
  -2  -2   2  380.93    9.02
  -2  -2   2  341.07    9.16
  -2  -2   2  390.23    9.31
   1   2  -2    4.18    0.17
   1   2  -2    4.13    0.17
   1   2  -2    4.04    0.15
  -1  -2   2    4.10    0.16
  -1  -2   2    4.28    0.14
  -1  -2   2    4.04    0.16
   0   2  -2  772.91   17.85
   0   2  -2  693.06   17.76
   0   2  -2  720.23   17.84
   0  -2   2  738.71   17.77
   0  -2   2  758.15   17.61
   0  -2   2  710.10   17.81
   0  -2   2  753.59   17.80
  -1   2  -2   10.74    0.33
  -1   2  -2   10.69    0.32
  -1   2  -2   10.08    0.30
  -1   2  -2   10.51    0.29
   1  -2   2   10.40    0.32
   1  -2   2   10.33    0.30
   1  -2   2   10.23    0.29
   1  -2   2   10.68    0.30
   1  -2   2   10.37    0.31
  -2   2  -2  553.67   13.36
  -2   2  -2  569.49   13.24
  -2   2  -2  551.48   13.60
  -2   2  -2  546.20   13.23
  -2   2  -2  539.59   13.24
  -2   2  -2  517.15   13.33
   2  -2   2  560.84   13.23
   2  -2   2  545.86   13.24
   2  -2   2  554.55   13.26
   2  -2   2  541.18   13.39
   2  -2   2  525.88   13.27
  -3   2  -2   51.28    1.37
  -3   2  -2   52.70    1.35
  -3   2  -2   54.63    1.42
  -3   2  -2   53.96    1.37
  -3   2  -2   54.67    1.32
  -3   2  -2   53.31    1.33
   3  -2   2   52.08    1.32
   3  -2   2   54.34    1.35
   3  -2   2   53.35    1.37
   3  -2   2   54.09    1.32
  -4   2  -2  132.38    3.53
  -4   2  -2  142.22    3.48
  -4   2  -2  148.41    3.48
  -4   2  -2  144.98    3.51
  -4   2  -2  142.26    3.56
  -4   2  -2  145.06    3.45
   4  -2   2  141.64    3.48
   4  -2   2  148.43    3.45
   4  -2   2  141.53    3.49
   4  -2   2  140.56    3.56
  -5   2  -2   78.57    2.05
  -5   2  -2   76.38    2.02
  -5   2  -2   75.30    1.96
  -5   2  -2   77.42    1.89
  -5   2  -2   76.69    1.97
  -5   2  -2   78.62    1.91
   5  -2   2   77.94    1.95
   5  -2   2   76.42    1.92
   5  -2   2   78.33    1.88
   5  -2   2   77.98    1.96
   5  -2   2   74.17    2.04
  -6   2  -2   14.13    0.57
  -6   2  -2   14.01    0.44
  -6   2  -2   13.31    0.48
  -6   2  -2   13.40    0.43
  -6   2  -2   13.93    0.54
  -6   2  -2   13.70    0.40
  -6   2  -2   13.19    0.48
   6  -2   2   14.09    0.56
   6  -2   2   13.64    0.39
   6  -2   2   12.88    0.42
   6  -2   2   13.85    0.46
   6  -2   2   13.79    0.48
  -7   2  -2   45.77    1.28
  -7   2  -2   44.87    1.38
  -7   2  -2   45.74    1.19
  -7   2  -2   46.36    1.21
  -7   2  -2   45.90    1.16
   7  -2   2   46.92    1.15
   7  -2   2   45.74    1.18
   7  -2   2   44.90    1.37
   7  -2   2   45.21    1.23
  -8   2  -2    0.13    0.09
  -8   2  -2    0.05    0.07
  -8   2  -2   -0.01    0.14
  -8   2  -2    0.00    0.19
  -8   2  -2    0.09    0.06
  -8   2  -2    0.26    0.12
   8  -2   2   -0.09    0.14
   8  -2   2    0.10    0.07
   8  -2   2    0.16    0.05
  -9   2  -2    6.40    0.24
  -9   2  -2    6.62    0.25
  -9   2  -2    6.36    0.52
  -9   2  -2    5.89    0.47
  -9   2  -2    6.34    0.40
  -9   2  -2    6.22    0.41
  -9   2  -2    6.49    0.32
 -10   2  -2    0.38    0.22
 -10   2  -2   -0.04    0.14
 -10   2  -2    0.16    0.19
  11   1  -2   14.17    0.75
  11   1  -2   15.05    0.61
 -11  -1   2   15.19    0.61
 -11  -1   2   14.04    0.70
  10   1  -2    0.00    0.20
  10   1  -2    0.24    0.18
  10   1  -2    0.46    0.15
 -10  -1   2    0.49    0.23
 -10  -1   2    0.39    0.16
 -10  -1   2    0.00    0.16
 -10  -1   2    0.17    0.14
   9   1  -2   27.94    0.97
   9   1  -2   27.97    0.98
   9   1  -2   25.26    0.86
  -9  -1   2   26.91    0.91
  -9  -1   2   27.30    0.91
  -9  -1   2   27.64    0.84
  -9  -1   2   26.61    0.84
   8   1  -2    2.94    0.22
   8   1  -2    2.75    0.31
  -8  -1   2    2.85    0.23
  -8  -1   2    2.53    0.25
   7   1  -2   52.50    1.51
   7   1  -2   53.03    1.52
   7   1  -2   54.55    1.52
   7   1  -2   53.94    1.41
  -7  -1   2   52.78    1.46
  -7  -1   2   53.08    1.41
  -7  -1   2   52.60    1.42
  -7  -1   2   53.39    1.46
   6   1  -2   18.65    0.65
   6   1  -2   18.97    0.57
   6   1  -2   18.56    0.64
   6   1  -2   18.64    0.64
  -6  -1   2   18.92    0.61
  -6  -1   2   18.25    0.60
  -6  -1   2   18.97    0.59
  -6  -1   2   19.27    0.58
   5   1  -2  128.03    3.19
   5   1  -2  127.21    3.11
   5   1  -2  130.92    3.18
   5   1  -2  123.51    3.16
  -5  -1   2  126.82    3.11
  -5  -1   2  128.44    3.13
  -5  -1   2  130.49    3.13
  -5  -1   2  117.91    3.13
   4   1  -2   82.46    2.12
   4   1  -2   85.75    2.07
   4   1  -2   81.17    2.12
   4   1  -2   80.94    2.09
  -4  -1   2   82.93    2.08
  -4  -1   2   84.06    2.09
  -4  -1   2   85.15    2.08
  -4  -1   2   84.06    2.07
   3   1  -2  102.68    2.56
   3   1  -2  105.74    2.56
   3   1  -2  101.33    2.59
  -3  -1   2  105.92    2.55
  -3  -1   2  103.94    2.57
  -3  -1   2  105.46    2.56
  -3  -1   2  107.39    2.56
   2   1  -2  456.30   11.04
   2   1  -2  458.95   11.09
  -2  -1   2  453.52   11.07
  -2  -1   2  432.24   11.03
   1   1  -2    0.77    0.06
   1   1  -2    0.82    0.05
  -1  -1   2    0.81    0.04
  -1  -1   2    0.85    0.06
  -1  -1   2    0.77    0.07
   0   1  -2  671.81   16.59
   0   1  -2  700.53   16.56
   0  -1   2  695.72   16.56
   0  -1   2  697.11   16.59
   0  -1   2  678.73   16.58
  -1   1  -2   11.22    0.30
  -1   1  -2   11.09    0.31
  -1   1  -2   11.21    0.30
  -1   1  -2   11.25    0.28
  -1   1  -2   11.00    0.28
  -1   1  -2   10.32    0.29
   1  -1   2   11.15    0.28
   1  -1   2   10.87    0.29
   1  -1   2   11.28    0.30
   1  -1   2    9.98    0.31
  -2   1  -2  113.40    2.81
  -2   1  -2  112.02    2.79
  -2   1  -2  114.27    2.80
  -2   1  -2  114.74    2.78
  -2   1  -2  109.78    2.76
   2  -1   2  114.67    2.83
   2  -1   2  114.43    2.87
   2  -1   2  116.48    2.79
   2  -1   2  113.97    2.77
  -3   1  -2    1.93    0.08
  -3   1  -2    2.06    0.11
  -3   1  -2    2.05    0.11
  -3   1  -2    1.81    0.11
  -3   1  -2    1.79    0.14
  -3   1  -2    2.14    0.10
   3  -1   2    2.01    0.08
   3  -1   2    1.96    0.11
   3  -1   2    1.89    0.11
   3  -1   2    2.12    0.09
  -4   1  -2  209.82    5.15
  -4   1  -2  205.67    5.11
  -4   1  -2  205.58    5.04
  -4   1  -2  212.19    5.09
  -4   1  -2  213.17    5.06
  -4   1  -2  207.10    5.09
  -4   1  -2  211.93    5.12
   4  -1   2  208.12    5.22
   4  -1   2  208.94    5.04
   4  -1   2  216.07    5.06
   4  -1   2  214.82    5.18
   4  -1   2  196.90    5.10
  -5   1  -2    0.15    0.08
  -5   1  -2    0.13    0.08
  -5   1  -2    0.26    0.04
  -5   1  -2    0.05    0.05
  -5   1  -2    0.17    0.07
  -5   1  -2    0.16    0.05
  -5   1  -2    0.19    0.07
   5  -1   2    0.12    0.03
   5  -1   2    0.08    0.06
   5  -1   2    0.11    0.08
   5  -1   2    0.05    0.05
  -6   1  -2  134.44    3.40
  -6   1  -2  136.06    3.34
  -6   1  -2  133.17    3.25
  -6   1  -2  133.81    3.35
  -6   1  -2  135.44    3.30
  -6   1  -2  136.05    3.44
  -6   1  -2  135.47    3.26
   6  -1   2  137.41    3.23
   6  -1   2  133.16    3.43
   6  -1   2  133.40    3.31
   6  -1   2  136.99    3.27
  -7   1  -2   14.26    0.49
  -7   1  -2   14.21    0.51
  -7   1  -2   14.35    0.46
  -7   1  -2   14.50    0.60
  -7   1  -2   13.53    0.41
  -7   1  -2   13.85    0.40
  -7   1  -2   12.74    0.72
   7  -1   2   13.49    0.57
   7  -1   2   14.35    0.41
   7  -1   2   14.41    0.38
  -8   1  -2   34.19    0.88
  -8   1  -2   34.42    1.04
  -8   1  -2   34.35    0.96
  -8   1  -2   33.27    1.02
  -8   1  -2   34.33    1.13
  -8   1  -2   34.10    0.88
   8  -1   2   34.13    1.11
  -9   1  -2    6.83    0.40
  -9   1  -2    6.14    0.38
  -9   1  -2    6.15    0.43
  -9   1  -2    7.00    0.33
  -9   1  -2    6.34    0.23
  -9   1  -2    6.39    0.22
  -9   1  -2    6.38    0.47
   9  -1   2    5.44    0.45
 -10   1  -2   19.20    0.81
 -10   1  -2   17.75    0.75
 -10   1  -2   18.16    0.63
 -10   1  -2   17.80    0.73
  10   0  -2   14.15    0.54
  10   0  -2   13.29    0.69
 -10   0   2   13.39    0.62
 -10   0   2   13.71    0.55
 -10   0   2   13.82    0.54
 -10   0   2   13.75    0.64
   9   0  -2    6.18    0.45
   9   0  -2    6.07    0.44
   9   0  -2    6.30    0.32
  -9   0   2    6.35    0.42
  -9   0   2    6.32    0.35
  -9   0   2    6.49    0.39
  -9   0   2    6.31    0.34
   8   0  -2   26.44    0.91
   8   0  -2   27.51    0.79
   8   0  -2   26.24    0.92
  -8   0   2   25.65    0.85
  -8   0   2   25.89    0.81
   7   0  -2   16.16    0.52
   7   0  -2   16.25    0.63
   7   0  -2   16.04    0.63
  -7   0   2   15.79    0.53
  -7   0   2   16.10    0.57
  -7   0   2   16.51    0.55
   6   0  -2   21.56    0.73
   6   0  -2   21.34    0.73
   6   0  -2   22.12    0.64
  -6   0   2   22.10    0.67
  -6   0   2   21.48    0.65
  -6   0   2   22.22    0.69
  -6   0   2   21.81    0.68
   5   0  -2   23.85    0.67
   5   0  -2   23.92    0.72
   5   0  -2   23.33    0.74
   5   0  -2   23.74    0.59
  -5   0   2   23.60    0.67
  -5   0   2   23.53    0.70
  -5   0   2   23.36    0.70
  -5   0   2   23.54    0.70
   4   0  -2    6.58    0.29
   4   0  -2    6.41    0.29
   4   0  -2    6.48    0.18
   4   0  -2    6.30    0.27
   4   0  -2    6.33    0.24
  -4   0   2    6.45    0.27
  -4   0   2    6.30    0.25
  -4   0   2    6.12    0.24
  -4   0   2    6.21    0.25
   3   0  -2  107.63    2.60
   3   0  -2  107.29    2.63
   3   0  -2  110.96    2.59
   3   0  -2  103.25    2.61
   3   0  -2  106.02    2.65
  -3   0   2  108.65    2.63
  -3   0   2   98.96    2.59
  -3   0   2  107.52    2.60
  -3   0   2  106.75    2.59
   2   0  -2    3.07    0.13
   2   0  -2    3.25    0.16
   2   0  -2    3.26    0.13
   2   0  -2    3.41    0.13
  -2   0   2    3.33    0.13
  -2   0   2    3.04    0.13
  -2   0   2    3.26    0.15
  -2   0   2    3.19    0.13
   1   0  -2  408.43   10.21
   1   0  -2  418.54   10.12
   1   0  -2  427.71   10.41
   1   0  -2  436.64   10.17
  -1   0   2  420.21   10.13
  -1   0   2  418.68   10.35
  -1   0   2  419.73   10.10
  -1   0   2  407.23   10.21
   0   0  -2   34.42    0.86
   0   0  -2   34.43    0.84
   0   0  -2   35.66    0.83
   0   0   2   31.96    0.84
   0   0   2   35.01    0.83
   0   0   2   34.85    0.86
   0   0   2   34.03    0.84
  -1   0  -2  417.65   10.13
  -1   0  -2  421.15   10.04
  -1   0  -2  405.12   10.04
   1   0   2  411.67   10.07
   1   0   2  431.56   10.14
  -2   0  -2   68.11    1.64
  -2   0  -2   68.72    1.65
  -2   0  -2   67.20    1.67
  -2   0  -2   65.23    1.64
  -2   0  -2   68.86    1.66
  -2   0  -2   66.65    1.66
   2   0   2   66.06    1.64
  -3   0  -2  229.03    5.54
  -3   0  -2  219.71    5.45
  -3   0  -2  222.32    5.58
  -3   0  -2  223.71    5.40
  -3   0  -2  215.04    5.50
  -3   0  -2  220.55    5.45
   3   0   2  228.17    5.67
  -4   0  -2   43.53    1.11
  -4   0  -2   41.23    1.14
  -4   0  -2   42.99    1.04
  -4   0  -2   43.27    1.16
  -4   0  -2   43.08    1.04
  -4   0  -2   43.53    1.10
  -4   0  -2   43.56    1.10
   4   0   2   42.73    1.15
  -5   0  -2   12.99    0.41
  -5   0  -2   12.96    0.45
  -5   0  -2   12.84    0.40
  -5   0  -2   13.76    0.35
  -5   0  -2   13.21    0.35
  -5   0  -2   12.54    0.46
  -5   0  -2   13.00    0.43
   5   0   2   13.15    0.36
   5   0   2   12.95    0.34
   5   0   2   12.80    0.46
  -6   0  -2  153.33    3.85
  -6   0  -2  155.15    3.75
  -6   0  -2  157.70    3.83
  -6   0  -2  159.91    3.83
  -6   0  -2  155.52    3.89
  -6   0  -2  155.36    3.75
  -6   0  -2  156.74    3.92
   6   0   2  157.98    3.75
   6   0   2  156.01    3.91
   6   0   2  158.75    3.77
  -7   0  -2   12.83    0.37
  -7   0  -2   12.95    0.37
  -7   0  -2   12.86    0.44
  -7   0  -2   12.84    0.48
  -7   0  -2   13.39    0.54
  -7   0  -2   12.69    0.44
  -7   0  -2   13.05    0.49
   7   0   2   12.71    0.52
   7   0   2   12.85    0.38
   7   0   2   13.01    0.36
  -8   0  -2   61.53    1.65
  -8   0  -2   53.28    1.71
  -8   0  -2   60.20    1.48
  -8   0  -2   61.41    1.73
  -8   0  -2   60.70    1.59
  -8   0  -2   60.73    1.58
  -8   0  -2   60.74    1.48
   8   0   2   60.45    1.72
  -9   0  -2    1.01    0.21
  -9   0  -2    1.33    0.11
  -9   0  -2    1.25    0.11
  -9   0  -2    1.30    0.22
  -9   0  -2    1.42    0.26
  -9   0  -2    0.87    0.18
  -9   0  -2    1.26    0.20
   9   0   2    1.17    0.22
 -10   0  -2   20.73    0.83
 -10   0  -2   21.21    0.73
 -10   0  -2   21.41    0.79
 -10   0  -2   22.24    0.81
  10   0   2   21.54    0.88
 -11   0  -2    0.83    0.22
 -11   0  -2    0.69    0.24
  10  -1  -2   10.81    0.64
  10  -1  -2   11.07    0.47
 -10   1   2   11.30    0.46
 -10   1   2   10.69    0.49
 -10   1   2   11.13    0.57
 -10   1   2   11.60    0.50
 -10   1   2   11.24    0.60
   9  -1  -2   19.38    0.81
   9  -1  -2   19.16    0.63
  -9   1   2   19.08    0.66
  -9   1   2   19.18    0.75
  -9   1   2   18.89    0.67
  -9   1   2   18.91    0.72
   8  -1  -2   15.29    0.65
   8  -1  -2   15.33    0.64
   8  -1  -2   14.86    0.51
  -8   1   2   14.87    0.55
  -8   1   2   13.86    0.59
  -8   1   2   15.23    0.58
  -8   1   2   14.82    0.53
   7  -1  -2   16.58    0.65
   7  -1  -2   17.21    0.48
   7  -1  -2   16.48    0.66
   7  -1  -2   17.55    0.54
  -7   1   2   16.33    0.58
  -7   1   2   17.89    0.62
  -7   1   2   17.02    0.56
  -7   1   2   15.50    0.75
   6  -1  -2  124.11    3.03
   6  -1  -2  121.08    3.16
   6  -1  -2  121.97    2.97
   6  -1  -2  121.32    3.15
  -6   1   2  125.86    3.09
  -6   1   2  118.29    3.04
  -6   1   2  125.89    3.10
  -6   1   2  123.74    3.09
   5  -1  -2   13.54    0.45
   5  -1  -2   13.07    0.50
   5  -1  -2   13.28    0.42
   5  -1  -2   13.40    0.38
   5  -1  -2   13.40    0.51
  -5   1   2   12.78    0.43
  -5   1   2   13.07    0.47
  -5   1   2   13.16    0.45
  -5   1   2   13.70    0.46
   4  -1  -2  264.49    6.33
   4  -1  -2  263.83    6.45
   4  -1  -2  247.02    6.20
   4  -1  -2  258.70    6.27
   4  -1  -2  254.94    6.27
  -4   1   2  265.54    6.46
  -4   1   2  253.21    6.47
  -4   1   2  254.50    6.22
  -4   1   2  257.62    6.25
   3  -1  -2   11.82    0.39
   3  -1  -2   11.11    0.40
   3  -1  -2   10.91    0.34
   3  -1  -2   11.35    0.35
  -3   1   2   10.67    0.35
  -3   1   2   10.60    0.38
  -3   1   2   10.76    0.35
  -3   1   2   10.62    0.34
   2  -1  -2  173.25    4.29
   2  -1  -2  179.54    4.44
   2  -1  -2  184.12    4.44
   2  -1  -2  171.06    4.27
  -2   1   2  172.27    4.40
  -2   1   2  169.52    4.27
  -2   1   2  182.19    4.48
  -2   1   2  177.93    4.32
   1  -1  -2   25.17    0.63
   1  -1  -2   24.69    0.68
   1  -1  -2   25.87    0.64
  -1   1   2   23.27    0.63
   0  -1  -2  192.04    4.62
   0  -1  -2  177.94    4.68
   0  -1  -2  187.07    4.54
   0   1   2  189.38    4.69
   0   1   2  178.12    4.57
   0   1   2  185.40    4.53
   0   1   2  187.87    4.56
  -1  -1  -2  198.46    5.17
  -1  -1  -2  211.21    5.20
  -1  -1  -2  213.16    5.12
  -1  -1  -2  213.31    5.15
  -1  -1  -2  214.24    5.21
   1   1   2  206.51    5.23
   1   1   2  214.30    5.13
   1   1   2  215.26    5.15
   1   1   2  211.16    5.21
  -2  -1  -2  219.55    5.47
  -2  -1  -2  214.74    5.37
  -2  -1  -2  221.83    5.48
  -2  -1  -2  224.82    5.38
  -2  -1  -2  233.98    5.55
  -2  -1  -2  218.90    5.47
   2   1   2  228.39    5.39
   2   1   2  211.82    5.46
   2   1   2  222.28    5.45
  -3  -1  -2   62.58    1.54
  -3  -1  -2   61.28    1.55
  -3  -1  -2   63.68    1.50
  -3  -1  -2   63.30    1.51
  -3  -1  -2   60.66    1.55
  -3  -1  -2   63.47    1.53
   3   1   2   59.58    1.55
   3   1   2   62.50    1.49
   3   1   2   61.01    1.55
   3   1   2   62.67    1.50
  -4  -1  -2    9.65    0.33
  -4  -1  -2    8.78    0.31
  -4  -1  -2    9.52    0.34
  -4  -1  -2    9.60    0.30
  -4  -1  -2    9.91    0.26
  -4  -1  -2    9.85    0.26
  -4  -1  -2    9.75    0.32
   4   1   2    9.24    0.26
   4   1   2   10.79    0.34
   4   1   2    9.66    0.27
   4   1   2    9.36    0.34
  -5  -1  -2  142.79    3.63
  -5  -1  -2  148.24    3.67
  -5  -1  -2  149.65    3.59
  -5  -1  -2  153.32    3.66
  -5  -1  -2  151.02    3.64
  -5  -1  -2  150.27    3.60
  -5  -1  -2  149.58    3.60
   5   1   2  144.03    3.66
   5   1   2  150.73    3.58
   5   1   2  144.97    3.68
   5   1   2  151.48    3.58
  -6  -1  -2    0.14    0.04
  -6  -1  -2    0.45    0.12
  -6  -1  -2    0.26    0.10
  -6  -1  -2    0.21    0.07
  -6  -1  -2    0.47    0.09
  -6  -1  -2    0.30    0.10
   6   1   2    0.20    0.06
   6   1   2    0.21    0.09
   6   1   2    0.07    0.05
  -7  -1  -2   21.27    0.57
  -7  -1  -2   21.31    0.56
  -7  -1  -2   20.36    0.67
  -7  -1  -2   20.64    0.62
  -7  -1  -2   22.13    0.69
  -7  -1  -2   21.05    0.72
  -7  -1  -2   21.13    0.70
   7   1   2   21.30    0.60
   7   1   2   21.39    0.57
   7   1   2   20.93    0.71
  -8  -1  -2    1.96    0.13
  -8  -1  -2    2.05    0.18
  -8  -1  -2    2.06    0.24
  -8  -1  -2    2.05    0.13
  -8  -1  -2    2.58    0.22
   8   1   2    2.24    0.16
   8   1   2    1.88    0.26
   8   1   2    2.13    0.14
  -9  -1  -2    9.99    0.49
  -9  -1  -2   10.38    0.40
  -9  -1  -2    9.86    0.47
  -9  -1  -2   10.73    0.44
  -9  -1  -2   10.25    0.32
  -9  -1  -2   10.29    0.32
  -9  -1  -2   10.10    0.48
   9   1   2   10.54    0.52
 -10  -1  -2    0.10    0.20
 -10  -1  -2    0.28    0.16
 -10  -1  -2    0.19    0.20
 -10  -1  -2    0.29    0.16
  10   1   2    0.04    0.17
 -11  -1  -2    9.26    0.50
 -11  -1  -2   10.49    0.58
  11   1   2    9.17    0.60
  10  -2  -2    0.02    0.25
  10  -2  -2    0.20    0.22
  10  -2  -2   -0.21    0.13
 -10   2   2    0.17    0.17
 -10   2   2    0.08    0.20
 -10   2   2    0.23    0.13
 -10   2   2   -0.12    0.15
   9  -2  -2   26.00    0.79
   9  -2  -2   24.97    0.98
  -9   2   2   25.98    0.85
  -9   2   2   27.01    0.93
  -9   2   2   25.11    0.89
  -9   2   2   24.09    0.81
  -9   2   2   24.99    0.74
   8  -2  -2    2.55    0.32
   8  -2  -2    2.26    0.32
   8  -2  -2    2.72    0.17
  -8   2   2    2.58    0.23
  -8   2   2    2.74    0.27
  -8   2   2    2.81    0.31
  -8   2   2    3.05    0.28
   7  -2  -2   78.13    2.18
   7  -2  -2   82.58    2.28
   7  -2  -2   84.48    2.07
   7  -2  -2   84.80    2.27
  -7   2   2   82.74    2.19
  -7   2   2   85.41    2.20
  -7   2   2   84.28    2.14
  -7   2   2   82.19    2.20
   6  -2  -2   11.24    0.39
   6  -2  -2   11.60    0.50
   6  -2  -2   11.06    0.49
   6  -2  -2   11.48    0.44
   6  -2  -2   11.44    0.37
  -6   2   2   11.43    0.46
  -6   2   2   11.00    0.41
  -6   2   2   11.00    0.46
  -6   2   2   11.14    0.44
   5  -2  -2   68.34    1.67
   5  -2  -2   65.73    1.73
   5  -2  -2   66.36    1.81
   5  -2  -2   66.32    1.81
   5  -2  -2   68.50    1.70
  -5   2   2   64.14    1.73
  -5   2   2   67.62    1.75
  -5   2   2   67.89    1.78
  -5   2   2   65.17    1.71
   4  -2  -2   43.58    1.10
   4  -2  -2   44.11    1.20
   4  -2  -2   42.65    1.14
   4  -2  -2   43.09    1.12
   4  -2  -2   41.59    1.21
  -4   2   2   42.21    1.14
  -4   2   2   41.93    1.19
  -4   2   2   42.19    1.12
  -4   2   2   43.03    1.16
   3  -2  -2   95.24    2.38
   3  -2  -2   93.91    2.32
   3  -2  -2   97.41    2.34
   3  -2  -2   92.07    2.41
  -3   2   2   93.00    2.33
  -3   2   2   92.12    2.33
  -3   2   2   96.25    2.35
   2  -2  -2  202.20    4.99
   2  -2  -2  191.87    4.84
   2  -2  -2  204.04    5.00
   2  -2  -2  200.43    4.94
  -2   2   2  201.04    4.84
  -2   2   2  196.82    4.95
  -2   2   2  193.01    4.84
   1  -2  -2  129.35    3.24
   1  -2  -2  134.69    3.28
   1  -2  -2  136.40    3.31
   1  -2  -2  130.34    3.40
  -1   2   2  137.15    3.28
  -1   2   2  128.70    3.27
  -1   2   2  139.78    3.23
  -1   2   2  127.86    3.28
   0  -2  -2  775.67   18.92
   0   2   2  747.39   18.51
   0   2   2  730.76   18.57
   0   2   2  827.83   18.98
  -1  -2  -2   62.65    1.57
  -1  -2  -2   61.29    1.53
  -1  -2  -2   65.15    1.56
   1   2   2   60.93    1.57
   1   2   2   65.21    1.56
   1   2   2   60.48    1.53
  -2  -2  -2  412.99    9.91
  -2  -2  -2  409.85    9.75
  -2  -2  -2  397.19    9.89
  -2  -2  -2  402.32    9.81
   2   2   2  414.05    9.93
   2   2   2  400.75    9.85
   2   2   2  402.84    9.82
   2   2   2  391.30    9.89
  -3  -2  -2   93.62    2.18
  -3  -2  -2   90.12    2.17
  -3  -2  -2   87.55    2.15
  -3  -2  -2   86.43    2.17
  -3  -2  -2   89.13    2.16
   3   2   2   88.47    2.18
   3   2   2   87.68    2.16
   3   2   2   89.24    2.16
   3   2   2   85.89    2.18
  -4  -2  -2  190.63    4.86
  -4  -2  -2  203.98    4.86
  -4  -2  -2  204.59    4.96
  -4  -2  -2  201.84    4.94
  -4  -2  -2  205.62    5.02
   4   2   2  206.58    4.96
   4   2   2  196.93    5.04
   4   2   2  202.59    4.93
  -5  -2  -2    4.67    0.22
  -5  -2  -2    4.63    0.17
  -5  -2  -2    5.00    0.23
  -5  -2  -2    4.69    0.19
  -5  -2  -2    4.98    0.23
   5   2   2    4.66    0.22
   5   2   2    4.96    0.24
   5   2   2    4.77    0.18
  -6  -2  -2  132.06    3.17
  -6  -2  -2  127.98    3.25
  -6  -2  -2  132.69    3.26
  -6  -2  -2  133.51    3.19
  -6  -2  -2  128.67    3.25
  -6  -2  -2  133.07    3.27
   6   2   2  133.45    3.20
   6   2   2  133.01    3.18
   6   2   2  128.16    3.30
   6   2   2  128.47    3.26
  -7  -2  -2    4.11    0.25
  -7  -2  -2    4.32    0.27
  -7  -2  -2    4.55    0.28
  -7  -2  -2    4.53    0.18
  -7  -2  -2    4.09    0.25
  -7  -2  -2    4.42    0.21
  -7  -2  -2    4.09    0.17
   7   2   2    4.44    0.26
   7   2   2    4.19    0.29
   7   2   2    4.63    0.20
  -8  -2  -2   39.27    1.03
  -8  -2  -2   39.65    1.06
  -8  -2  -2   40.47    1.02
  -8  -2  -2   39.93    1.17
   8   2   2   39.29    1.18
   8   2   2   39.27    1.07
   8   2   2   40.47    1.04
  -9  -2  -2   13.54    0.46
  -9  -2  -2   13.61    0.57
  -9  -2  -2   13.51    0.55
  -9  -2  -2   13.59    0.41
  -9  -2  -2   13.18    0.41
  -9  -2  -2   12.81    0.55
   9   2   2   14.15    0.43
   9   2   2   14.31    0.45
   9   2   2   12.92    0.59
 -10  -2  -2   11.75    0.37
 -10  -2  -2   11.84    0.44
 -10  -2  -2   11.03    0.56
 -10  -2  -2   12.37    0.56
 -10  -2  -2   11.15    0.37
 -10  -2  -2   11.98    0.52
 -10  -2  -2   11.10    0.54
  10   2   2   11.62    0.57
 -11  -2  -2   11.23    0.55
 -11  -2  -2   10.20    0.59
  11   2   2   10.50    0.60
  10  -3  -2    6.26    0.38
  10  -3  -2    6.98    0.67
 -10   3   2    7.15    0.51
 -10   3   2    6.04    0.40
   9  -3  -2    7.67    0.56
   9  -3  -2    7.50    0.33
   9  -3  -2    7.71    0.38
  -9   3   2    8.51    0.53
  -9   3   2    7.32    0.44
  -9   3   2    7.49    0.40
  -9   3   2    7.92    0.47
  -9   3   2    7.24    0.28
   8  -3  -2   10.25    0.39
   8  -3  -2   10.48    0.42
   8  -3  -2   10.33    0.56
   8  -3  -2   10.90    0.52
   8  -3  -2   10.23    0.57
  -8   3   2   10.62    0.50
  -8   3   2   10.22    0.44
  -8   3   2   10.26    0.33
  -8   3   2    9.98    0.49
  -8   3   2   10.81    0.53
   7  -3  -2   38.62    1.19
   7  -3  -2   37.71    1.02
   7  -3  -2   37.89    1.21
   7  -3  -2   37.13    1.04
  -7   3   2   36.46    0.95
  -7   3   2   36.50    1.11
  -7   3   2   38.41    1.15
  -7   3   2   35.79    1.06
   6  -3  -2   12.73    0.42
   6  -3  -2   12.60    0.49
   6  -3  -2   12.57    0.44
   6  -3  -2   12.21    0.54
   6  -3  -2   12.48    0.55
  -6   3   2   12.77    0.53
  -6   3   2   12.22    0.45
  -6   3   2   12.52    0.35
  -6   3   2   11.90    0.47
   5  -3  -2   68.46    1.90
   5  -3  -2   72.21    1.83
   5  -3  -2   71.47    1.78
   5  -3  -2   69.08    1.90
   5  -3  -2   72.12    1.79
  -5   3   2   72.29    1.86
  -5   3   2   69.82    1.88
  -5   3   2   68.95    1.69
  -5   3   2   66.60    1.82
  -5   3   2   68.28    1.80
   4  -3  -2    4.66    0.21
   4  -3  -2    4.65    0.22
   4  -3  -2    4.71    0.29
   4  -3  -2    4.81    0.24
   4  -3  -2    4.69    0.27
  -4   3   2    4.63    0.22
  -4   3   2    4.49    0.14
  -4   3   2    4.58    0.28
   3  -3  -2  137.56    3.43
   3  -3  -2  146.74    3.45
   3  -3  -2  137.01    3.49
   3  -3  -2  138.05    3.53
  -3   3   2  137.14    3.44
  -3   3   2  140.82    3.44
  -3   3   2  143.29    3.53
  -3   3   2  144.14    3.50
   2  -3  -2    3.60    0.17
   2  -3  -2    3.74    0.23
   2  -3  -2    3.40    0.17
   2  -3  -2    4.05    0.20
  -2   3   2    3.69    0.23
  -2   3   2    4.18    0.20
  -2   3   2    3.50    0.17
  -2   3   2    3.83    0.17
   1  -3  -2  541.66   13.07
   1  -3  -2  521.28   13.03
   1  -3  -2  530.60   12.61
   1  -3  -2  543.01   13.30
   1  -3  -2  521.34   13.00
  -1   3   2  511.56   12.92
  -1   3   2  522.64   12.99
  -1   3   2  546.82   13.34
   0  -3  -2  173.84    4.26
   0  -3  -2  176.85    4.34
   0  -3  -2  161.53    4.18
   0  -3  -2  178.34    4.37
   0   3   2  172.12    4.19
   0   3   2  168.43    4.31
   0   3   2  166.85    4.27
  -1  -3  -2  558.02   13.92
  -1  -3  -2  604.92   14.05
  -1  -3  -2  586.93   14.29
   1   3   2  556.63   13.90
   1   3   2  542.14   13.95
   1   3   2  595.48   14.27
  -2  -3  -2  162.88    3.90
  -2  -3  -2  153.88    3.86
  -2  -3  -2  150.73    3.80
   2   3   2  154.20    3.75
   2   3   2  155.06    3.84
   2   3   2  145.80    3.75
  -3  -3  -2  130.68    3.15
  -3  -3  -2  134.00    3.17
  -3  -3  -2  133.32    3.17
  -3  -3  -2  128.96    3.16
   3   3   2  131.23    3.25
   3   3   2  125.01    3.16
   3   3   2  130.30    3.19
   3   3   2  128.75    3.17
  -4  -3  -2  297.68    7.20
  -4  -3  -2  297.49    7.18
  -4  -3  -2  289.00    7.07
  -4  -3  -2  300.60    7.33
  -4  -3  -2  292.69    7.25
   4   3   2  273.72    7.09
   4   3   2  293.14    7.24
   4   3   2  294.69    7.16
   4   3   2  287.58    7.11
   4   3   2  291.72    7.12
  -5  -3  -2   54.85    1.44
  -5  -3  -2   56.52    1.43
  -5  -3  -2   55.28    1.39
  -5  -3  -2   54.39    1.39
  -5  -3  -2   58.80    1.45
   5   3   2   54.55    1.42
   5   3   2   55.29    1.42
   5   3   2   55.32    1.40
   5   3   2   54.74    1.47
  -6  -3  -2  115.38    2.81
  -6  -3  -2  115.98    2.81
  -6  -3  -2  116.64    2.88
  -6  -3  -2  115.21    2.88
  -6  -3  -2  117.96    2.82
   6   3   2  116.73    2.85
   6   3   2  110.74    2.92
   6   3   2  113.86    2.87
  -7  -3  -2    2.88    0.21
  -7  -3  -2    2.81    0.22
  -7  -3  -2    3.21    0.16
  -7  -3  -2    3.27    0.23
  -7  -3  -2    3.12    0.17
  -7  -3  -2    3.23    0.17
   7   3   2    2.98    0.19
   7   3   2    2.65    0.21
   7   3   2    3.08    0.26
  -8  -3  -2  108.11    2.64
  -8  -3  -2  101.93    3.00
  -8  -3  -2  105.67    2.64
  -8  -3  -2  111.15    2.76
  -8  -3  -2  106.81    2.64
   8   3   2  110.87    2.67
   8   3   2  103.93    2.81
   8   3   2  106.90    2.75
  -9  -3  -2   20.71    0.62
  -9  -3  -2   20.27    0.61
  -9  -3  -2   20.42    0.74
  -9  -3  -2   22.37    0.75
  -9  -3  -2   20.55    0.61
   9   3   2   20.48    0.79
   9   3   2   21.17    0.64
   9   3   2   21.34    0.74
 -10  -3  -2   35.04    1.11
 -10  -3  -2   33.96    1.11
 -10  -3  -2   35.06    1.10
 -10  -3  -2   34.96    0.96
 -10  -3  -2   34.78    0.93
  10   3   2   33.61    1.11
 -11  -3  -2    1.51    0.18
 -11  -3  -2    1.26    0.26
 -11  -3  -2    1.78    0.19
 -11  -3  -2    1.27    0.25
  11   3   2    1.43    0.28
   9  -4  -2    2.65    0.29
   9  -4  -2    1.88    0.32
   9  -4  -2    1.88    0.25
  -9   4   2    2.63    0.30
  -9   4   2    2.11    0.35
  -9   4   2    2.88    0.36
  -9   4   2    1.99    0.30
   8  -4  -2   11.39    0.46
   8  -4  -2   10.89    0.55
   8  -4  -2   11.21    0.43
   8  -4  -2   11.35    0.62
  -8   4   2   10.81    0.48
  -8   4   2   11.60    0.56
  -8   4   2   11.00    0.59
  -8   4   2   10.84    0.53
   7  -4  -2    3.02    0.29
   7  -4  -2    2.76    0.33
   7  -4  -2    2.31    0.21
   7  -4  -2    2.52    0.32
  -7   4   2    2.91    0.28
  -7   4   2    2.74    0.32
  -7   4   2    2.45    0.24
  -7   4   2    2.77    0.32
   6  -4  -2    9.54    0.38
   6  -4  -2    9.35    0.48
   6  -4  -2    9.18    0.37
   6  -4  -2    9.43    0.48
  -6   4   2    9.58    0.48
  -6   4   2    8.70    0.41
  -6   4   2    9.23    0.45
  -6   4   2    8.81    0.40
   5  -4  -2    6.14    0.38
   5  -4  -2    6.25    0.30
   5  -4  -2    6.55    0.38
   5  -4  -2    6.21    0.29
   5  -4  -2    6.35    0.33
  -5   4   2    6.33    0.32
  -5   4   2    6.46    0.31
  -5   4   2    7.04    0.36
   4  -4  -2   65.32    1.71
   4  -4  -2   65.41    1.83
   4  -4  -2   67.88    1.72
   4  -4  -2   66.89    1.74
   4  -4  -2   67.57    1.80
  -4   4   2   64.22    1.72
  -4   4   2   67.49    1.80
  -4   4   2   66.44    1.73
  -4   4   2   66.55    1.83
   3  -4  -2    1.55    0.14
   3  -4  -2    1.33    0.16
   3  -4  -2    1.21    0.18
   3  -4  -2    1.24    0.13
  -3   4   2    1.28    0.19
  -3   4   2    1.54    0.14
  -3   4   2    1.21    0.17
  -3   4   2    1.31    0.13
   2  -4  -2  113.24    2.82
   2  -4  -2  109.61    2.72
   2  -4  -2  111.60    2.76
   2  -4  -2  109.48    2.72
  -2   4   2  110.49    2.75
  -2   4   2  110.73    2.72
  -2   4   2  101.64    2.72
  -2   4   2  113.56    2.83
   1  -4  -2  104.68    2.70
   1  -4  -2  105.56    2.62
   1  -4  -2  104.57    2.62
   1  -4  -2  108.01    2.61
   1  -4  -2  107.41    2.55
  -1   4   2  101.96    2.61
  -1   4   2  107.87    2.62
  -1   4   2  106.47    2.71
  -1   4   2  106.38    2.60
   0  -4  -2   17.11    0.59
   0  -4  -2   18.64    0.54
   0  -4  -2   18.54    0.53
   0  -4  -2   18.89    0.52
   0   4   2   19.23    0.54
   0   4   2   18.03    0.52
   0   4   2   19.53    0.52
  -1  -4  -2  271.09    6.88
  -1  -4  -2  273.47    6.79
  -1  -4  -2  268.47    6.67
  -1  -4  -2  284.51    6.72
   1   4   2  273.16    6.81
   1   4   2  278.79    6.88
   1   4   2  282.36    6.95
  -2  -4  -2   19.96    0.62
  -2  -4  -2   20.04    0.56
  -2  -4  -2   20.22    0.58
   2   4   2   21.64    0.64
   2   4   2   20.37    0.57
   2   4   2   20.90    0.56
  -3  -4  -2  170.59    4.11
  -3  -4  -2  173.91    4.21
  -3  -4  -2  163.76    4.14
   3   4   2  165.81    4.11
   3   4   2  170.94    4.19
   3   4   2  166.85    4.13
   3   4   2  165.63    4.07
  -4  -4  -2   66.27    1.65
  -4  -4  -2   66.77    1.66
  -4  -4  -2   64.97    1.68
   4   4   2   66.08    1.66
   4   4   2   66.70    1.68
   4   4   2   66.11    1.71
   4   4   2   65.42    1.60
   4   4   2   64.09    1.67
  -5  -4  -2   81.51    2.05
  -5  -4  -2   80.95    2.08
  -5  -4  -2   83.52    2.07
   5   4   2   82.74    2.03
   5   4   2   82.68    2.06
   5   4   2   83.77    2.11
   5   4   2   82.44    2.11
  -6  -4  -2    0.22    0.08
  -6  -4  -2    0.31    0.08
  -6  -4  -2    0.35    0.07
   6   4   2    0.23    0.08
   6   4   2    0.29    0.08
   6   4   2    0.28    0.08
   6   4   2    0.30    0.09
  -7  -4  -2   87.78    2.37
  -7  -4  -2   90.37    2.32
  -7  -4  -2   92.79    2.25
  -7  -4  -2   89.86    2.26
   7   4   2   90.46    2.29
   7   4   2   91.41    2.38
   7   4   2   91.44    2.30
   7   4   2   88.08    2.28
  -8  -4  -2    0.22    0.08
  -8  -4  -2    0.08    0.08
  -8  -4  -2    0.04    0.08
  -8  -4  -2   -0.08    0.10
   8   4   2    0.21    0.13
   8   4   2    0.13    0.11
   8   4   2    0.06    0.10
   8   4   2    0.22    0.10
  -9  -4  -2   16.13    0.62
  -9  -4  -2   15.97    0.64
  -9  -4  -2   16.79    0.52
  -9  -4  -2   16.94    0.64
  -9  -4  -2   16.53    0.52
  -9  -4  -2   16.85    0.54
   9   4   2   17.28    0.62
   9   4   2   16.70    0.70
 -10  -4  -2   18.13    0.58
 -10  -4  -2   19.31    0.73
 -10  -4  -2   18.74    0.72
 -10  -4  -2   18.05    0.74
 -10  -4  -2   18.49    0.57
  10   4   2   17.79    0.79
  10   4   2   19.82    0.64
  10   4   2   18.33    0.72
 -11  -4  -2   18.16    0.56
 -11  -4  -2   17.97    0.77
 -11  -4  -2   17.12    0.57
 -11  -4  -2   18.62    0.58
  11   4   2   18.34    0.75
   9  -5  -2   24.85    1.37
   9  -5  -2   21.84    0.75
   9  -5  -2   21.12    0.73
  -9   5   2   20.47    0.76
  -9   5   2   21.42    0.86
   8  -5  -2   -0.05    0.12
   8  -5  -2    0.04    0.13
   8  -5  -2    0.00    0.21
   8  -5  -2    0.18    0.19
  -8   5   2   -0.02    0.24
  -8   5   2    0.04    0.20
  -8   5   2    0.35    0.15
  -8   5   2   -0.02    0.17
   7  -5  -2   25.93    0.98
   7  -5  -2   25.57    0.96
   7  -5  -2   26.27    0.89
   7  -5  -2   26.83    0.82
  -7   5   2   25.85    0.93
  -7   5   2   26.73    0.97
  -7   5   2   25.26    0.87
  -7   5   2   25.29    0.83
   6  -5  -2    5.34    0.39
   6  -5  -2    4.18    0.39
   6  -5  -2    4.85    0.40
   6  -5  -2    4.96    0.29
  -6   5   2    5.16    0.31
  -6   5   2    5.44    0.32
  -6   5   2    5.06    0.40
   5  -5  -2   65.35    2.06
   5  -5  -2   73.25    1.85
   5  -5  -2   73.64    1.89
   5  -5  -2   69.86    1.98
   5  -5  -2   71.60    1.86
  -5   5   2   68.54    1.85
  -5   5   2   68.76    1.93
  -5   5   2   70.81    1.98
  -5   5   2   71.73    1.97
   4  -5  -2    0.34    0.10
   4  -5  -2    0.42    0.15
   4  -5  -2    0.15    0.10
   4  -5  -2    0.28    0.11
   4  -5  -2    0.26    0.10
  -4   5   2    0.28    0.09
  -4   5   2    0.28    0.10
  -4   5   2    0.46    0.16
  -4   5   2    0.46    0.13
   3  -5  -2   26.94    0.80
   3  -5  -2   27.20    0.79
   3  -5  -2   27.51    0.84
   3  -5  -2   27.25    0.89
  -3   5   2   27.28    0.91
  -3   5   2   26.15    0.79
  -3   5   2   26.76    0.84
  -3   5   2   26.55    0.79
   2  -5  -2   38.63    1.07
   2  -5  -2   40.37    1.08
   2  -5  -2   39.47    1.10
   2  -5  -2   39.56    1.17
  -2   5   2   37.93    1.07
  -2   5   2   40.81    1.11
  -2   5   2   39.88    1.19
  -2   5   2   38.55    1.06
   1  -5  -2    0.41    0.12
   1  -5  -2    0.18    0.06
   1  -5  -2    0.14    0.06
   1  -5  -2    0.18    0.07
  -1   5   2    0.34    0.12
  -1   5   2    0.20    0.06
  -1   5   2    0.17    0.07
  -1   5   2    0.10    0.06
   0  -5  -2  102.28    2.55
   0  -5  -2  105.72    2.54
   0  -5  -2   96.91    2.62
   0  -5  -2  103.33    2.51
   0   5   2  102.85    2.51
   0   5   2  104.53    2.66
   0   5   2  103.16    2.55
   0   5   2   98.94    2.51
  -1  -5  -2    1.31    0.12
  -1  -5  -2    1.12    0.15
  -1  -5  -2    1.28    0.11
   1   5   2    1.25    0.12
   1   5   2    1.21    0.17
   1   5   2    1.32    0.09
   1   5   2    1.33    0.09
  -2  -5  -2   67.60    1.80
  -2  -5  -2   70.21    1.75
   2   5   2   67.91    1.83
   2   5   2   68.19    1.74
   2   5   2   69.32    1.71
  -3  -5  -2    0.04    0.04
  -3  -5  -2    0.10    0.07
  -3  -5  -2    0.19    0.06
   3   5   2    0.09    0.04
   3   5   2    0.02    0.06
   3   5   2    0.07    0.05
  -4  -5  -2   63.01    1.57
  -4  -5  -2   62.22    1.58
  -4  -5  -2   60.60    1.61
   4   5   2   59.74    1.64
   4   5   2   61.35    1.58
   4   5   2   61.38    1.58
   4   5   2   62.35    1.59
  -5  -5  -2   14.94    0.47
  -5  -5  -2   14.36    0.48
  -5  -5  -2   14.28    0.46
   5   5   2   14.66    0.53
   5   5   2   14.10    0.46
   5   5   2   14.45    0.49
   5   5   2   14.79    0.49
   5   5   2   14.47    0.40
  -6  -5  -2   43.89    1.22
  -6  -5  -2   47.81    1.21
  -6  -5  -2   46.02    1.23
   6   5   2   43.78    1.27
   6   5   2   46.03    1.22
   6   5   2   46.75    1.28
   6   5   2   44.90    1.17
  -7  -5  -2   20.67    0.63
  -7  -5  -2   18.30    0.71
  -7  -5  -2   20.46    0.61
   7   5   2   20.93    0.61
   7   5   2   20.22    0.64
   7   5   2   20.47    0.68
   7   5   2   20.52    0.70
  -8  -5  -2   16.31    0.49
  -8  -5  -2   15.93    0.52
  -8  -5  -2   15.75    0.52
   8   5   2   12.98    0.75
   8   5   2   17.15    0.65
   8   5   2   16.34    0.54
   8   5   2   16.05    0.56
  -9  -5  -2   33.51    0.97
  -9  -5  -2   34.52    1.08
  -9  -5  -2   34.40    0.93
  -9  -5  -2   34.55    1.05
  -9  -5  -2   34.30    0.96
   9   5   2   34.35    1.02
   9   5   2   33.85    1.03
   9   5   2   33.79    1.13
   9   5   2   34.15    1.04
 -10  -5  -2    8.91    0.38
 -10  -5  -2    9.12    0.52
 -10  -5  -2    9.19    0.39
 -10  -5  -2    9.89    0.49
 -10  -5  -2    9.48    0.35
  10   5   2    9.49    0.47
  10   5   2    9.14    0.57
  10   5   2    9.20    0.45
 -11  -5  -2   10.41    0.60
 -11  -5  -2   10.90    0.38
 -11  -5  -2   10.33    0.44
 -11  -5  -2   10.36    0.43
  11   5   2    9.34    0.64
  11   5   2   11.09    0.51
   8  -6  -2    1.70    0.23
   8  -6  -2    1.81    0.29
   8  -6  -2    2.72    0.46
  -8   6   2    1.85    0.31
  -8   6   2    2.09    0.36
  -8   6   2    2.07    0.29
   7  -6  -2   17.95    0.66
   7  -6  -2   18.86    0.81
   7  -6  -2   20.04    0.75
   7  -6  -2   18.23    0.67
  -7   6   2   19.54    0.80
  -7   6   2   18.99    0.82
  -7   6   2   17.57    0.71
  -7   6   2   17.65    0.66
   6  -6  -2    7.07    0.49
   6  -6  -2    7.12    0.43
   6  -6  -2    7.26    0.38
   6  -6  -2    6.62    0.37
   6  -6  -2    6.82    0.45
  -6   6   2    6.60    0.37
  -6   6   2    7.22    0.40
  -6   6   2    7.60    0.47
   5  -6  -2   37.06    1.21
   5  -6  -2   38.75    1.21
   5  -6  -2   37.77    1.11
  -5   6   2   36.46    1.09
  -5   6   2   36.87    1.10
  -5   6   2   37.66    1.24
   4  -6  -2   12.82    0.55
   4  -6  -2   13.39    0.50
   4  -6  -2   12.58    0.58
   4  -6  -2   13.04    0.51
   4  -6  -2   13.01    0.50
  -4   6   2   13.52    0.62
  -4   6   2   13.15    0.49
  -4   6   2   12.73    0.50
   3  -6  -2  182.78    4.50
   3  -6  -2  176.99    4.54
   3  -6  -2  189.05    4.51
   3  -6  -2  177.82    4.51
   3  -6  -2  182.07    4.62
  -3   6   2  188.01    4.67
  -3   6   2  180.14    4.49
  -3   6   2  186.91    4.55
  -3   6   2  178.46    4.48
   2  -6  -2    2.49    0.20
   2  -6  -2    2.37    0.20
   2  -6  -2    2.59    0.26
   2  -6  -2    2.48    0.20
  -2   6   2    2.72    0.22
  -2   6   2    2.45    0.18
  -2   6   2    2.31    0.28
  -2   6   2    2.49    0.19
   1  -6  -2  206.11    4.93
   1  -6  -2  196.88    4.91
   1  -6  -2  196.87    5.02
   1  -6  -2  202.18    4.91
  -1   6   2  195.79    4.91
  -1   6   2  205.80    4.92
  -1   6   2  201.77    5.06
  -1   6   2  204.77    4.89
   0  -6  -2   36.58    1.14
   0  -6  -2   40.19    1.07
   0  -6  -2   38.58    1.03
   0  -6  -2   41.68    1.09
   0   6   2   37.33    1.18
   0   6   2   37.40    1.06
   0   6   2   40.02    1.04
  -1  -6  -2  145.94    3.58
  -1  -6  -2  145.65    3.60
  -1  -6  -2  140.62    3.67
   1   6   2  149.43    3.72
   1   6   2  143.20    3.59
   1   6   2  147.69    3.53
   1   6   2  146.92    3.52
  -2  -6  -2   21.77    0.63
  -2  -6  -2   21.16    0.70
  -2  -6  -2   21.52    0.65
   2   6   2   21.37    0.60
   2   6   2   20.55    0.64
   2   6   2   21.30    0.74
  -3  -6  -2  183.27    4.43
  -3  -6  -2  185.79    4.38
  -3  -6  -2  179.43    4.48
   3   6   2  174.85    4.42
   3   6   2  179.50    4.39
   3   6   2  182.32    4.53
  -4  -6  -2   31.49    0.94
  -4  -6  -2   32.77    0.91
  -4  -6  -2   32.66    0.88
   4   6   2   32.21    0.91
   4   6   2   31.49    0.89
   4   6   2   32.43    0.99
  -5  -6  -2   82.50    2.18
  -5  -6  -2   85.27    2.14
  -5  -6  -2   88.08    2.16
   5   6   2   84.03    2.16
   5   6   2   82.32    2.16
   5   6   2   88.26    2.26
   5   6   2   82.73    2.17
  -6  -6  -2   39.46    1.10
  -6  -6  -2   39.79    1.10
  -6  -6  -2   39.60    1.12
   6   6   2   39.96    1.11
   6   6   2   41.40    1.19
   6   6   2   39.00    1.14
  -7  -6  -2   20.98    0.64
  -7  -6  -2   20.57    0.66
  -7  -6  -2   20.39    0.65
   7   6   2   20.54    0.58
   7   6   2   20.83    0.66
   7   6   2   18.08    0.80
  -8  -6  -2   35.09    0.99
  -8  -6  -2   34.05    1.00
   8   6   2   35.77    0.96
   8   6   2   35.05    1.03
   8   6   2   32.89    1.07
   8   6   2   35.15    1.10
  -9  -6  -2    2.70    0.24
  -9  -6  -2    3.15    0.20
  -9  -6  -2    3.01    0.31
  -9  -6  -2    2.82    0.24
   9   6   2    3.23    0.35
   9   6   2    2.71    0.23
   9   6   2    2.90    0.32
   9   6   2    3.42    0.29
 -10  -6  -2   28.92    0.81
 -10  -6  -2   27.55    0.87
 -10  -6  -2   29.14    0.97
 -10  -6  -2   28.30    0.87
 -10  -6  -2   28.95    1.01
  10   6   2   29.00    0.90
  10   6   2   29.95    0.98
  10   6   2   30.04    1.07
 -11  -6  -2    0.08    0.15
 -11  -6  -2   -0.17    0.16
 -11  -6  -2    0.46    0.24
 -11  -6  -2    0.06    0.11
  11   6   2    0.27    0.26
  11   6   2   -0.12    0.21
   7  -7  -2    0.49    0.18
   7  -7  -2    0.23    0.23
   7  -7  -2    0.55    0.23
   7  -7  -2    0.42    0.17
  -7   7   2    0.21    0.26
  -7   7   2    0.64    0.17
  -7   7   2    0.56    0.28
  -7   7   2    0.51    0.19
   6  -7  -2   11.59    0.62
   6  -7  -2   11.90    0.58
   6  -7  -2   12.45    0.54
   6  -7  -2   11.53    0.53
   6  -7  -2   12.75    0.67
  -6   7   2   11.74    0.52
  -6   7   2   12.26    0.54
  -6   7   2   12.80    0.71
   5  -7  -2    5.57    0.35
   5  -7  -2    5.31    0.34
   5  -7  -2    4.59    0.44
   5  -7  -2    5.55    0.40
   5  -7  -2    5.17    0.36
  -5   7   2    5.84    0.50
  -5   7   2    6.27    0.44
  -5   7   2    5.50    0.35
  -5   7   2    5.04    0.33
   4  -7  -2   16.14    0.61
   4  -7  -2   16.92    0.72
   4  -7  -2   15.78    0.64
  -4   7   2   15.91    0.58
  -4   7   2   15.01    0.65
  -4   7   2   16.51    0.59
  -4   7   2   17.04    0.75
   3  -7  -2   32.65    1.07
   3  -7  -2   30.84    1.06
   3  -7  -2   32.88    0.96
   3  -7  -2   31.10    0.96
   3  -7  -2   31.47    0.98
  -3   7   2   33.03    1.01
  -3   7   2   33.43    1.12
  -3   7   2   27.06    1.00
  -3   7   2   29.29    0.94
   2  -7  -2   14.69    0.63
   2  -7  -2   15.22    0.54
   2  -7  -2   14.27    0.61
   2  -7  -2   14.88    0.55
  -2   7   2   15.05    0.54
  -2   7   2   15.15    0.68
  -2   7   2   14.43    0.51
  -2   7   2   15.02    0.56
   1  -7  -2   78.95    2.05
   1  -7  -2   76.15    2.14
   1  -7  -2   78.46    2.03
   1  -7  -2   80.46    2.04
  -1   7   2   77.45    2.00
  -1   7   2   75.41    2.03
  -1   7   2   79.50    2.03
  -1   7   2   79.29    2.20
   0  -7  -2    3.10    0.22
   0  -7  -2    2.72    0.22
   0   7   2    2.92    0.21
  -1  -7  -2   60.12    1.63
  -1  -7  -2   62.93    1.61
  -1  -7  -2   60.14    1.71
   1   7   2   61.87    1.76
   1   7   2   58.52    1.62
   1   7   2   62.44    1.55
   1   7   2   62.59    1.55
  -2  -7  -2    3.60    0.23
  -2  -7  -2    3.63    0.27
  -2  -7  -2    4.11    0.23
   2   7   2    3.87    0.32
   2   7   2    3.31    0.18
   2   7   2    3.84    0.23
  -3  -7  -2  156.53    3.88
  -3  -7  -2  151.87    3.94
   3   7   2  156.32    3.87
   3   7   2  161.13    4.01
   3   7   2  156.10    3.82
  -4  -7  -2   15.01    0.48
  -4  -7  -2   14.71    0.56
  -4  -7  -2   14.93    0.52
   4   7   2   14.85    0.52
   4   7   2   15.67    0.62
   4   7   2   14.41    0.48
  -5  -7  -2  118.52    3.11
  -5  -7  -2  125.62    3.04
  -5  -7  -2  124.02    3.08
   5   7   2  124.76    3.19
   5   7   2  122.46    3.08
   5   7   2  121.30    3.08
   5   7   2  119.35    3.05
  -6  -7  -2    0.06    0.08
  -6  -7  -2    0.04    0.08
  -6  -7  -2    0.11    0.09
   6   7   2    0.06    0.08
   6   7   2    0.11    0.08
   6   7   2   -0.10    0.12
  -7  -7  -2   85.93    2.21
  -7  -7  -2   82.97    2.23
  -7  -7  -2   87.44    2.21
   7   7   2   84.10    2.26
   7   7   2   86.22    2.23
  -8  -7  -2    1.16    0.17
  -8  -7  -2    1.30    0.20
  -8  -7  -2    1.08    0.17
   8   7   2    1.18    0.19
   8   7   2    1.25    0.22
   8   7   2    1.04    0.19
  -9  -7  -2   43.07    1.25
  -9  -7  -2   41.81    1.22
  -9  -7  -2   42.36    1.21
   9   7   2   42.41    1.33
   9   7   2   44.18    1.33
   9   7   2   38.62    1.23
 -10  -7  -2    4.02    0.32
 -10  -7  -2    3.99    0.32
 -10  -7  -2    4.66    0.39
 -10  -7  -2    4.87    0.26
  10   7   2    4.59    0.45
  10   7   2    5.53    0.46
 -11  -7  -2    8.81    0.46
 -11  -7  -2   10.74    0.78
  11   7   2    9.77    0.62
  11   7   2   11.69    1.06
   6  -8  -2    1.59    0.32
   6  -8  -2    1.52    0.25
   6  -8  -2    2.51    0.40
   6  -8  -2    1.43    0.23
  -6   8   2    1.11    0.20
  -6   8   2    1.42    0.24
  -6   8   2    1.20    0.32
   5  -8  -2    9.14    0.50
   5  -8  -2    9.29    0.48
   5  -8  -2    8.61    0.53
   5  -8  -2    9.35    0.48
   5  -8  -2    9.21    0.59
  -5   8   2    9.19    0.67
  -5   8   2    9.44    0.46
  -5   8   2    9.31    0.48
   4  -8  -2    8.25    0.44
   4  -8  -2    8.14    0.43
   4  -8  -2    8.14    0.52
   4  -8  -2    7.99    0.47
   4  -8  -2    7.74    0.43
  -4   8   2    8.88    0.50
  -4   8   2    8.82    0.61
  -4   8   2    7.95    0.40
  -4   8   2    8.33    0.43
   3  -8  -2    9.12    0.52
   3  -8  -2    9.02    0.48
   3  -8  -2    9.43    0.45
  -3   8   2    9.28    0.41
  -3   8   2    9.68    0.48
  -3   8   2    9.82    0.60
  -3   8   2    8.90    0.43
   2  -8  -2    9.49    0.45
   2  -8  -2   10.67    0.55
  -2   8   2   10.88    0.60
  -2   8   2   10.41    0.42
  -2   8   2   10.44    0.45
  -2   8   2   11.40    0.48
   1  -8  -2    5.76    0.42
   1  -8  -2    5.35    0.40
   1  -8  -2    6.19    0.34
  -1   8   2    6.08    0.48
  -1   8   2    6.78    0.34
  -1   8   2    5.65    0.33
   0  -8  -2    4.99    0.30
   0  -8  -2    4.60    0.31
   0  -8  -2    4.68    0.36
   0   8   2    5.10    0.27
   0   8   2    4.87    0.42
   0   8   2    4.71    0.29
  -1  -8  -2   12.12    0.49
  -1  -8  -2   11.34    0.54
  -1  -8  -2   12.46    0.47
   1   8   2   11.96    0.40
   1   8   2   12.51    0.41
   1   8   2   12.14    0.62
   1   8   2   11.91    0.48
  -2  -8  -2   68.58    1.75
  -2  -8  -2   62.84    1.84
  -2  -8  -2   67.27    1.78
   2   8   2   67.23    1.64
   2   8   2   66.78    1.92
   2   8   2   64.53    1.68
   2   8   2   64.40    1.76
  -3  -8  -2    2.39    0.23
  -3  -8  -2    2.13    0.26
  -3  -8  -2    2.38    0.21
   3   8   2    2.64    0.18
   3   8   2    2.09    0.32
   3   8   2    2.25    0.22
  -4  -8  -2   49.85    1.45
  -4  -8  -2   51.78    1.41
   4   8   2   49.29    1.34
   4   8   2   50.17    1.40
  -5  -8  -2   48.83    1.34
  -5  -8  -2   40.03    1.44
  -5  -8  -2   50.47    1.28
   5   8   2   47.77    1.32
   5   8   2   48.68    1.30
   5   8   2   47.63    1.33
  -6  -8  -2   39.71    1.13
  -6  -8  -2   37.50    1.15
  -6  -8  -2   38.56    1.09
   6   8   2   37.87    1.12
   6   8   2   37.42    1.12
  -7  -8  -2   30.80    0.93
  -7  -8  -2   27.77    0.93
   7   8   2   29.82    1.05
   7   8   2   30.43    0.94
   7   8   2   30.03    0.96
  -8  -8  -2    4.83    0.32
  -8  -8  -2    4.48    0.31
  -8  -8  -2    4.53    0.32
   8   8   2    4.82    0.34
   8   8   2    3.87    0.34
   8   8   2    4.49    0.43
  -9  -8  -2   36.13    1.12
  -9  -8  -2   38.26    1.12
  -9  -8  -2   36.07    1.12
   9   8   2   36.22    1.21
   9   8   2   36.28    1.23
 -10  -8  -2    3.08    0.34
 -10  -8  -2    3.38    0.38
 -10  -8  -2    2.77    0.34
  10   8   2    3.06    0.39
  10   8   2    2.98    0.45
  -6   9   2    3.96    0.40
  -6   9   2    3.19    0.41
   5  -9  -2    5.49    0.48
   5  -9  -2    5.58    0.43
   5  -9  -2    6.12    0.58
   5  -9  -2    6.10    0.46
  -5   9   2    5.71    0.70
  -5   9   2    5.70    0.42
  -5   9   2    5.45    0.40
   4  -9  -2    0.43    0.23
   4  -9  -2    0.19    0.16
   4  -9  -2    0.01    0.16
   4  -9  -2    0.04    0.16
  -4   9   2    0.28    0.29
  -4   9   2    0.22    0.15
  -4   9   2    0.11    0.12
  -4   9   2   -0.03    0.19
   3  -9  -2   22.69    0.80
   3  -9  -2   21.96    0.90
   3  -9  -2   22.64    0.80
   3  -9  -2   20.67    0.79
  -3   9   2   21.47    0.73
  -3   9   2   22.85    1.01
  -3   9   2   21.11    0.77
   2  -9  -2    1.77    0.30
   2  -9  -2    1.51    0.21
   2  -9  -2    1.94    0.26
  -2   9   2    1.54    0.24
  -2   9   2    1.80    0.22
  -2   9   2    2.14    0.36
   1  -9  -2   19.57    0.82
  -1   9   2   19.01    0.71
  -1   9   2   21.17    0.71
  -1   9   2   21.39    0.92
   0  -9  -2    1.26    0.23
   0  -9  -2    0.99    0.19
   0   9   2    0.90    0.34
   0   9   2    0.94    0.13
   0   9   2    1.25    0.19
   0   9   2    1.16    0.19
  -1  -9  -2   19.16    0.68
  -1  -9  -2   19.90    0.71
  -1  -9  -2   19.43    0.78
   1   9   2   20.34    0.94
   1   9   2   20.11    0.61
   1   9   2   19.51    0.59
  -2  -9  -2    0.88    0.21
  -2  -9  -2    0.94    0.15
  -2  -9  -2    0.75    0.18
   2   9   2    0.74    0.12
   2   9   2    0.64    0.13
   2   9   2    1.19    0.28
  -3  -9  -2    9.58    0.44
  -3  -9  -2   10.17    0.53
  -3  -9  -2   11.69    0.49
   3   9   2   10.99    0.62
   3   9   2   11.34    0.48
   3   9   2   11.10    0.39
  -4  -9  -2   15.56    0.65
  -4  -9  -2   16.56    0.61
   4   9   2   15.81    0.60
   4   9   2   16.22    0.54
  -5  -9  -2   17.04    0.64
  -5  -9  -2   16.58    0.66
   5   9   2   16.72    0.63
   5   9   2   16.33    0.57
  -6  -9  -2    7.24    0.40
  -6  -9  -2    7.45    0.34
  -6  -9  -2    5.96    0.39
   6   9   2    6.42    0.36
   6   9   2    7.06    0.50
   6   9   2    7.00    0.40
  -7  -9  -2    1.19    0.17
  -7  -9  -2    1.81    0.27
  -7  -9  -2    1.30    0.21
   7   9   2    1.37    0.22
   7   9   2    1.85    0.25
   7   9   2    1.41    0.28
  -8  -9  -2   22.11    0.73
  -8  -9  -2   21.90    0.77
  -8  -9  -2   19.62    0.75
   8   9   2   20.51    0.89
   8   9   2   20.97    0.79
   8   9   2   20.16    0.77
  -9  -9  -2    0.18    0.19
  -9  -9  -2    0.17    0.16
  -9  -9  -2    0.35    0.17
   9   9   2    0.35    0.27
   9   9   2    0.45    0.21
   9   9   2    0.16    0.18
 -10  -9  -2   10.90    0.55
 -10  -9  -2   10.01    0.54
  10   9   2    9.96    0.63
   4 -10  -2   11.19    0.71
   4 -10  -2   10.05    0.58
   4 -10  -2   10.85    0.58
  -4  10   2   11.17    0.89
  -4  10   2   10.35    0.51
  -4  10   2    9.44    0.54
   3 -10  -2    1.75    0.27
   3 -10  -2    2.02    0.32
   3 -10  -2    1.19    0.23
   3 -10  -2    1.84    0.32
  -3  10   2    1.35    0.20
  -3  10   2    1.27    0.35
  -3  10   2    1.83    0.31
   2 -10  -2    3.92    0.46
   2 -10  -2    4.10    0.39
   2 -10  -2    4.00    0.37
   2 -10  -2    3.66    0.37
  -2  10   2    3.53    0.56
  -2  10   2    3.49    0.32
   1 -10  -2    0.41    0.18
   1 -10  -2    0.48    0.17
   1 -10  -2    0.21    0.20
   1 -10  -2    0.40    0.17
  -1  10   2    0.49    0.16
  -1  10   2    0.79    0.25
  -1  10   2    0.29    0.10
  -1  10   2    0.51    0.16
   0 -10  -2    9.12    0.57
   0 -10  -2    9.27    0.51
   0 -10  -2    9.57    0.48
   0  10   2    8.49    0.46
   0  10   2    8.74    0.35
   0  10   2   10.92    0.70
   0  10   2    8.91    0.41
  -1 -10  -2    7.74    0.44
  -1 -10  -2    7.71    0.51
  -1 -10  -2    7.13    0.44
   1  10   2    7.83    0.34
   1  10   2    6.99    0.30
   1  10   2    8.55    0.62
   1  10   2    7.24    0.42
  -2 -10  -2   13.64    0.58
  -2 -10  -2   13.12    0.54
  -2 -10  -2   12.50    0.63
   2  10   2   12.42    0.44
   2  10   2   13.37    0.74
   2  10   2   12.64    0.55
  -3 -10  -2   61.62    1.72
  -3 -10  -2   62.32    1.69
  -3 -10  -2   59.37    1.78
   3  10   2   61.27    1.91
   3  10   2   58.72    1.59
   3  10   2   60.62    1.71
  -4 -10  -2    0.58    0.16
  -4 -10  -2    0.80    0.19
  -4 -10  -2    0.55    0.20
   4  10   2    0.68    0.28
   4  10   2    0.76    0.13
   4  10   2    0.50    0.19
  -5 -10  -2   59.98    1.65
  -5 -10  -2   55.97    1.68
  -5 -10  -2   58.22    1.60
   5  10   2   54.87    1.80
   5  10   2   56.77    1.57
   5  10   2   56.96    1.69
  -6 -10  -2    0.14    0.16
  -6 -10  -2    0.10    0.14
   6  10   2    0.25    0.17
   6  10   2   -0.08    0.12
   6  10   2   -0.12    0.22
  -7 -10  -2   29.52    1.05
  -7 -10  -2   30.91    0.92
  -7 -10  -2   28.49    1.02
   7  10   2   30.36    1.17
   7  10   2   29.71    1.00
   7  10   2   28.98    0.98
  -8 -10  -2    0.46    0.37
  -8 -10  -2    1.03    0.18
  -8 -10  -2    0.90    0.22
   8  10   2    0.91    0.20
   8  10   2    0.79    0.31
   8  10   2    0.76    0.21
  -9 -10  -2   18.59    0.77
  -9 -10  -2   16.64    1.07
  -9 -10  -2   20.50    0.75
   9  10   2   20.54    0.83
   3 -11  -2    0.11    0.28
   3 -11  -2   -0.21    0.20
  -3  11   2    0.96    0.43
  -3  11   2    0.22    0.17
   2 -11  -2   18.30    0.90
   2 -11  -2   17.68    0.77
   2 -11  -2   17.36    0.85
   2 -11  -2   16.73    0.75
  -2  11   2   17.50    0.73
  -2  11   2   17.18    1.04
   1 -11  -2    0.17    0.18
   1 -11  -2    0.43    0.22
   1 -11  -2    0.34    0.26
   1 -11  -2    0.23    0.23
  -1  11   2    0.89    0.34
  -1  11   2    0.45    0.19
   0 -11  -2   12.30    0.70
   0 -11  -2   12.89    0.64
   0 -11  -2   11.68    0.60
   0 -11  -2   11.64    0.60
   0  11   2   12.83    0.88
   0  11   2   11.91    0.58
   0  11   2   11.65    0.43
  -1 -11  -2    1.91    0.27
  -1 -11  -2    1.72    0.29
  -1 -11  -2    2.46    0.37
   1  11   2    1.99    0.33
   1  11   2    0.93    0.35
   1  11   2    1.97    0.19
  -2 -11  -2   21.33    0.82
  -2 -11  -2   21.33    0.88
  -2 -11  -2   19.94    0.77
   2  11   2   22.35    1.04
   2  11   2   19.68    0.64
   2  11   2   20.22    0.79
  -3 -11  -2    7.79    0.49
  -3 -11  -2    7.20    0.52
  -3 -11  -2    7.74    0.47
   3  11   2    7.46    0.65
   3  11   2    7.52    0.47
   3  11   2    7.54    0.34
  -4 -11  -2   25.76    0.87
  -4 -11  -2   24.48    0.88
  -4 -11  -2   23.65    0.95
   4  11   2   23.95    0.87
   4  11   2   25.14    1.10
   4  11   2   21.90    0.81
  -5 -11  -2    4.33    0.39
  -5 -11  -2    4.91    0.43
  -5 -11  -2    5.83    0.42
   5  11   2    5.67    0.33
   5  11   2    6.08    0.63
   5  11   2    5.76    0.43
  -6 -11  -2    6.42    0.48
  -6 -11  -2    7.07    0.44
  -6 -11  -2    6.47    0.48
   6  11   2    7.22    0.41
   6  11   2    6.08    0.65
   6  11   2    6.50    0.47
  -7 -11  -2   17.05    0.73
  -7 -11  -2   16.50    0.75
   7  11   2   16.70    0.74
   7  11   2   15.93    0.69
   7  11   2   18.35    0.98
  -8 -11  -2    4.88    0.45
  -8 -11  -2    5.22    0.50
   8  11   2    4.52    0.43
   8  11   2    5.02    0.52
   1 -12  -2    0.00    0.21
   1 -12  -2    0.30    0.30
  -1  12   2    0.50    0.15
  -1  12   2    0.44    0.22
  -1  12   2    0.14    0.43
   0 -12  -2    1.09    0.25
   0 -12  -2    0.30    0.29
   0 -12  -2    0.57    0.25
   0  12   2    0.41    0.23
   0  12   2    0.30    0.41
  -1 -12  -2    5.38    0.56
  -1 -12  -2    5.36    0.48
  -1 -12  -2    4.22    0.46
  -1 -12  -2    4.41    0.52
   1  12   2    3.99    0.43
   1  12   2    5.72    0.79
  -2 -12  -2    7.22    0.53
  -2 -12  -2    7.79    0.56
  -2 -12  -2    7.74    0.60
   2  12   2    7.56    0.52
   2  12   2    5.89    0.48
   2  12   2    7.71    0.79
  -3 -12  -2    1.56    0.30
  -3 -12  -2    0.75    0.27
  -3 -12  -2    0.89    0.27
   3  12   2    0.42    0.37
   3  12   2    0.93    0.15
   3  12   2    0.60    0.20
  -4 -12  -2   12.22    0.66
  -4 -12  -2   11.68    0.69
  -4 -12  -2   12.28    0.62
   4  12   2   13.80    0.90
   4  12   2   11.91    0.64
   4  12   2   11.82    0.48
  -5 -12  -2   -0.40    0.21
  -5 -12  -2   -0.10    0.25
  -5 -12  -2   -0.26    0.19
   5  12   2   -0.03    0.13
   5  12   2    0.19    0.41
   5  12   2    0.11    0.19
  -6 -12  -2   18.29    0.83
  -6 -12  -2   17.97    0.82
   6  12   2   16.74    0.79
   6  12   2   18.37    0.72
  -7 -12  -2    0.69    0.29
   7  12   2    1.37    0.30
   7  12   2    2.36    0.35
  -2 -13  -2   -0.18    0.30
  -3 -13  -2    5.22    0.61
   3  13   2    5.24    0.33
   3  13   2    4.11    0.52
   3  12  -3    0.13    0.42
   3  12  -3    0.13    0.27
   3  12  -3    0.29    0.28
  -3 -12   3    0.70    0.27
  -3 -12   3    0.45    0.28
  -3 -12   3    0.41    0.23
   2  12  -3    0.36    0.42
   2  12  -3    0.80    0.47
  -2 -12   3    1.29    0.28
  -2 -12   3    1.32    0.30
  -2 -12   3    1.00    0.33
   6  11  -3   -0.12    0.17
   6  11  -3    0.26    0.26
  -6 -11   3   -0.02    0.17
  -6 -11   3    0.12    0.22
  -6 -11   3    0.22    0.22
   5  11  -3   20.47    1.06
   5  11  -3   20.02    0.90
  -5 -11   3   21.98    0.81
  -5 -11   3   21.57    0.76
  -5 -11   3   21.53    0.88
  -5 -11   3   21.55    0.87
   4  11  -3    0.00    0.15
   4  11  -3    0.14    0.22
   4  11  -3    0.45    0.33
  -4 -11   3    0.07    0.19
  -4 -11   3   -0.04    0.20
  -4 -11   3   -0.19    0.17
  -4 -11   3   -0.23    0.15
   3  11  -3    5.86    0.49
   3  11  -3    5.19    0.68
   3  11  -3    5.87    0.38
  -3 -11   3    7.07    0.52
  -3 -11   3    5.21    0.41
  -3 -11   3    6.04    0.50
  -3 -11   3    5.75    0.44
   2  11  -3    0.97    0.39
   2  11  -3    0.62    0.19
   2  11  -3    0.30    0.21
  -2 -11   3    0.41    0.19
  -2 -11   3    0.16    0.21
  -2 -11   3    0.71    0.23
  -2 -11   3    0.61    0.25
   1  11  -3    4.12    0.44
   1  11  -3    4.83    0.75
  -1 -11   3    4.50    0.41
  -1 -11   3    4.05    0.48
  -1 -11   3    4.76    0.42
  -1 -11   3    5.20    0.49
   0  11  -3    0.23    0.20
   0  11  -3    0.47    0.42
   0  11  -3    0.41    0.23
   0 -11   3    0.45    0.24
   0 -11   3    0.10    0.13
   0 -11   3   -0.16    0.19
   0 -11   3    0.05    0.19
  -1  11  -3    5.17    0.46
  -1  11  -3    5.88    0.86
  -1  11  -3    6.71    0.53
   1 -11   3    5.33    0.46
   1 -11   3    5.80    0.52
   1 -11   3    5.55    0.48
   8  10  -3    3.06    0.42
   8  10  -3    3.94    0.57
  -8 -10   3    2.98    0.25
  -8 -10   3    3.68    0.54
  -8 -10   3    3.98    0.53
  -8 -10   3    3.62    0.35
   7  10  -3    5.51    0.55
   7  10  -3    5.76    0.44
  -7 -10   3    6.80    0.53
  -7 -10   3    6.85    0.48
  -7 -10   3    6.86    0.35
  -7 -10   3    6.41    0.35
   6  10  -3    1.65    0.30
   6  10  -3    1.78    0.26
   6  10  -3    1.08    0.34
  -6 -10   3    1.48    0.24
  -6 -10   3    1.42    0.27
  -6 -10   3    1.49    0.28
   5  10  -3   16.26    0.73
   5  10  -3   17.20    0.89
  -5 -10   3   17.10    0.71
  -5 -10   3   15.42    0.60
  -5 -10   3   15.06    0.69
   4  10  -3    0.59    0.14
   4  10  -3    0.62    0.22
   4  10  -3    0.68    0.31
  -4 -10   3    0.50    0.16
  -4 -10   3    0.52    0.18
  -4 -10   3    0.32    0.14
  -4 -10   3    0.39    0.19
   3  10  -3   15.68    0.58
   3  10  -3   14.89    0.68
   3  10  -3   17.39    0.86
  -3 -10   3   16.19    0.63
  -3 -10   3   15.05    0.62
  -3 -10   3   14.81    0.67
  -3 -10   3   15.84    0.70
   2  10  -3    0.83    0.18
   2  10  -3    0.47    0.17
   2  10  -3    0.61    0.28
  -2 -10   3    0.53    0.22
  -2 -10   3    0.54    0.19
  -2 -10   3    0.67    0.17
  -2 -10   3    0.86    0.18
   1  10  -3    6.74    0.45
   1  10  -3    7.75    0.42
   1  10  -3    8.07    0.63
  -1 -10   3    6.64    0.42
  -1 -10   3    6.72    0.47
  -1 -10   3    7.57    0.43
  -1 -10   3    6.85    0.48
   0  10  -3   -0.11    0.28
   0  10  -3    0.16    0.16
   0 -10   3   -0.05    0.15
   0 -10   3    0.11    0.20
   0 -10   3    0.04    0.15
   0 -10   3    0.15    0.16
  -1  10  -3    8.76    0.50
  -1  10  -3    9.55    0.55
  -1  10  -3    9.63    0.76
   1 -10   3    9.12    0.48
   1 -10   3    9.26    0.51
   1 -10   3    9.30    0.54
   1 -10   3    8.86    0.38
  -2  10  -3    0.15    0.23
  -2  10  -3   -0.06    0.17
  -2  10  -3    0.37    0.33
   2 -10   3    0.14    0.11
   2 -10   3   -0.17    0.21
   2 -10   3    0.02    0.17
   2 -10   3    0.25    0.22
   2 -10   3    0.13    0.20
  -3  10  -3    6.24    0.56
  -3  10  -3    5.07    0.21
  -3  10  -3    4.76    0.43
   3 -10   3    5.82    0.44
   3 -10   3    6.21    0.45
   9   9  -3    5.67    0.62
   9   9  -3    6.92    0.64
  -9  -9   3    5.86    0.56
  -9  -9   3    6.47    0.43
  -9  -9   3    7.68    0.77
   8   9  -3    2.86    0.61
   8   9  -3    4.05    0.50
   8   9  -3    4.02    0.40
  -8  -9   3    4.70    0.41
  -8  -9   3    4.34    0.24
  -8  -9   3    4.86    0.33
  -8  -9   3    3.87    0.45
   7   9  -3    2.58    0.32
   7   9  -3    3.29    0.49
   7   9  -3    3.06    0.41
  -7  -9   3    3.09    0.25
  -7  -9   3    3.16    0.37
  -7  -9   3    2.48    0.35
  -7  -9   3    2.74    0.22
   6   9  -3   15.10    0.69
   6   9  -3   15.18    0.62
   6   9  -3   15.21    0.77
  -6  -9   3   15.52    0.51
  -6  -9   3   15.27    0.53
  -6  -9   3   15.48    0.66
  -6  -9   3   14.49    0.65
   5   9  -3   -0.01    0.16
   5   9  -3    0.01    0.24
  -5  -9   3    0.04    0.13
  -5  -9   3    0.10    0.11
  -5  -9   3    0.02    0.14
   4   9  -3   10.41    0.62
   4   9  -3   10.33    0.53
  -4  -9   3   10.32    0.51
  -4  -9   3   10.47    0.51
  -4  -9   3   10.60    0.45
   3   9  -3    1.38    0.21
   3   9  -3    2.16    0.33
  -3  -9   3    1.79    0.28
  -3  -9   3    1.93    0.31
  -3  -9   3    2.23    0.24
   2   9  -3    7.37    0.38
   2   9  -3    8.08    0.57
   2   9  -3    7.16    0.41
  -2  -9   3    7.10    0.39
  -2  -9   3    7.75    0.39
  -2  -9   3    7.14    0.42
  -2  -9   3    7.30    0.45
   1   9  -3    0.01    0.20
   1   9  -3   -0.03    0.12
   1   9  -3    0.11    0.13
  -1  -9   3    0.23    0.13
  -1  -9   3   -0.10    0.13
  -1  -9   3    0.15    0.12
  -1  -9   3    0.02    0.12
   0   9  -3    1.90    0.33
   0   9  -3    2.21    0.28
   0   9  -3    2.74    0.43
   0  -9   3    2.31    0.32
   0  -9   3    2.69    0.25
   0  -9   3    2.39    0.28
  -1   9  -3    4.79    0.35
  -1   9  -3    5.22    0.55
  -1   9  -3    3.18    0.50
   1  -9   3    4.73    0.26
   1  -9   3    4.59    0.39
   1  -9   3    4.59    0.32
   1  -9   3    4.55    0.37
   1  -9   3    4.57    0.35
  -2   9  -3    1.35    0.22
  -2   9  -3    1.07    0.32
  -2   9  -3    1.30    0.10
  -2   9  -3    0.96    0.24
   2  -9   3    1.95    0.32
   2  -9   3    1.37    0.24
   2  -9   3    1.45    0.17
   2  -9   3    1.79    0.28
  -3   9  -3    3.93    0.44
  -3   9  -3    3.53    0.49
  -3   9  -3    2.99    0.33
   3  -9   3    3.97    0.40
   3  -9   3    3.93    0.39
   3  -9   3    3.49    0.35
   3  -9   3    3.37    0.34
  -4   9  -3    0.46    0.34
  -4   9  -3    0.15    0.27
  -4   9  -3    0.29    0.17
   4  -9   3   -0.17    0.17
   4  -9   3    0.23    0.19
   4  -9   3    0.06    0.19
   4  -9   3    0.38    0.19
  -5   9  -3    3.68    0.57
  -5   9  -3    3.50    0.39
  -5   9  -3    3.91    0.33
   5  -9   3    3.09    0.41
   5  -9   3    3.90    0.46
   9   8  -3   11.73    0.54
   9   8  -3   12.49    0.72
   9   8  -3   11.01    0.64
  -9  -8   3   12.51    0.54
  -9  -8   3   13.40    0.62
  -9  -8   3   11.24    0.59
   8   8  -3    0.51    0.16
   8   8  -3    0.24    0.25
   8   8  -3    0.21    0.19
   8   8  -3    0.21    0.17
  -8  -8   3   -0.10    0.17
  -8  -8   3    0.27    0.07
  -8  -8   3    0.11    0.13
  -8  -8   3    0.29    0.15
   7   8  -3   17.88    0.70
   7   8  -3   17.01    0.77
   7   8  -3   19.05    0.82
  -7  -8   3   18.65    0.55
  -7  -8   3   17.98    0.70
  -7  -8   3   18.02    0.70
  -7  -8   3   18.67    0.61
   6   8  -3    1.94    0.39
   6   8  -3    2.94    0.38
   6   8  -3    2.48    0.27
  -6  -8   3    3.05    0.29
  -6  -8   3    2.81    0.20
  -6  -8   3    2.74    0.21
  -6  -8   3    2.83    0.29
   5   8  -3   26.66    0.99
  -5  -8   3   26.23    0.79
  -5  -8   3   26.18    0.89
  -5  -8   3   27.15    0.76
  -5  -8   3   27.40    0.89
   4   8  -3    3.68    0.38
  -4  -8   3    3.47    0.30
  -4  -8   3    3.42    0.23
  -4  -8   3    3.30    0.29
   3   8  -3   27.06    0.99
  -3  -8   3   27.66    0.89
  -3  -8   3   26.59    0.83
  -3  -8   3   26.81    0.90
   2   8  -3    2.11    0.25
   2   8  -3    2.01    0.30
  -2  -8   3    2.19    0.21
  -2  -8   3    2.16    0.25
  -2  -8   3    2.20    0.26
  -2  -8   3    2.32    0.22
   1   8  -3    1.05    0.17
   1   8  -3    1.05    0.23
   1   8  -3    0.94    0.16
  -1  -8   3    1.22    0.18
  -1  -8   3    1.27    0.18
  -1  -8   3    0.82    0.17
   0   8  -3    5.36    0.42
   0   8  -3    4.25    0.30
   0   8  -3    4.61    0.32
   0  -8   3    4.55    0.31
   0  -8   3    4.53    0.33
   0  -8   3    4.56    0.28
  -1   8  -3   10.20    0.59
  -1   8  -3    9.36    0.27
  -1   8  -3    9.67    0.44
   1  -8   3    9.74    0.37
   1  -8   3    9.60    0.48
   1  -8   3    9.83    0.42
   1  -8   3    9.50    0.45
  -2   8  -3    0.04    0.21
  -2   8  -3    0.40    0.13
   2  -8   3    0.40    0.14
   2  -8   3    0.28    0.14
   2  -8   3    0.24    0.09
   2  -8   3    0.37    0.15
  -3   8  -3    0.73    0.17
  -3   8  -3    0.72    0.20
  -3   8  -3    0.65    0.26
   3  -8   3    0.86    0.13
   3  -8   3    0.98    0.20
   3  -8   3    0.54    0.15
   3  -8   3    0.86    0.18
   3  -8   3    0.85    0.17
  -4   8  -3    0.85    0.29
  -4   8  -3    0.92    0.14
  -4   8  -3    0.80    0.24
  -4   8  -3    1.01    0.18
   4  -8   3    0.67    0.09
   4  -8   3    1.27    0.23
   4  -8   3    1.01    0.20
   4  -8   3    0.97    0.20
  -5   8  -3    1.02    0.29
  -5   8  -3    0.87    0.16
  -5   8  -3    1.10    0.33
  -5   8  -3    0.63    0.17
   5  -8   3    1.21    0.20
   5  -8   3    1.03    0.21
   5  -8   3    0.80    0.20
  -6   8  -3    0.21    0.17
  -6   8  -3    0.23    0.39
  -6   8  -3    0.44    0.16
   6  -8   3    0.37    0.21
   6  -8   3    0.53    0.23
   6  -8   3   -0.03    0.19
  10   7  -3   19.24    0.75
  10   7  -3   19.23    0.88
 -10  -7   3   17.40    0.77
 -10  -7   3   20.10    0.80
 -10  -7   3   19.68    0.76
 -10  -7   3   19.10    0.80
   9   7  -3    4.12    0.50
   9   7  -3    3.82    0.34
   9   7  -3    3.68    0.42
   9   7  -3    3.73    0.50
  -9  -7   3    3.53    0.35
  -9  -7   3    4.59    0.41
  -9  -7   3    4.02    0.35
   8   7  -3   23.73    0.87
   8   7  -3   24.94    0.80
   8   7  -3   22.89    0.91
   8   7  -3   24.98    0.94
  -8  -7   3   23.25    0.83
  -8  -7   3   21.86    1.11
   7   7  -3   10.67    0.54
   7   7  -3   10.36    0.49
  -7  -7   3   10.32    0.49
  -7  -7   3   10.61    0.34
  -7  -7   3   11.90    0.52
   6   7  -3   10.04    0.46
   6   7  -3   10.26    0.50
  -6  -7   3   11.38    0.40
  -6  -7   3   10.89    0.49
  -6  -7   3   10.71    0.36
  -6  -7   3   10.20    0.47
   5   7  -3   19.04    0.70
   5   7  -3   18.58    0.66
  -5  -7   3   19.95    0.58
  -5  -7   3   18.67    0.68
  -5  -7   3   20.02    0.69
  -5  -7   3   19.32    0.58
   4   7  -3    7.60    0.59
   4   7  -3    9.10    0.43
  -4  -7   3    8.84    0.42
  -4  -7   3    8.96    0.34
  -4  -7   3    9.18    0.31
  -4  -7   3    9.16    0.41
   3   7  -3   32.38    0.99
   3   7  -3   32.11    1.06
  -3  -7   3   33.28    0.98
  -3  -7   3   31.53    0.92
  -3  -7   3   31.51    0.99
   2   7  -3   11.50    0.47
   2   7  -3   12.14    0.56
  -2  -7   3   11.55    0.42
  -2  -7   3   11.11    0.48
  -2  -7   3   12.27    0.48
  -2  -7   3   11.18    0.43
   1   7  -3  102.72    2.81
   1   7  -3  105.57    2.70
  -1  -7   3  105.64    2.68
  -1  -7   3  108.26    2.70
  -1  -7   3  107.88    2.64
  -1  -7   3  101.85    2.72
   0   7  -3   19.25    0.65
   0   7  -3   18.71    0.75
   0   7  -3   18.12    0.63
   0  -7   3   18.77    0.64
   0  -7   3   18.42    0.66
   0  -7   3   18.95    0.60
  -1   7  -3   33.60    1.03
  -1   7  -3   32.51    0.82
  -1   7  -3   31.16    0.97
  -1   7  -3   34.86    1.12
   1  -7   3   34.08    1.02
   1  -7   3   32.70    0.91
   1  -7   3   32.53    1.00
   1  -7   3   34.06    0.95
   1  -7   3   33.71    0.99
  -2   7  -3    0.23    0.18
  -2   7  -3    0.28    0.12
   2  -7   3    0.27    0.12
   2  -7   3    0.32    0.11
   2  -7   3    0.41    0.14
   2  -7   3    0.36    0.12
   2  -7   3    0.40    0.09
  -3   7  -3   27.97    0.83
  -3   7  -3   29.51    0.89
  -3   7  -3   29.90    1.05
   3  -7   3   27.92    0.92
   3  -7   3   28.99    0.79
   3  -7   3   28.39    0.92
   3  -7   3   29.64    0.87
  -4   7  -3    1.11    0.15
  -4   7  -3    1.08    0.27
  -4   7  -3    1.29    0.21
  -4   7  -3    1.28    0.23
   4  -7   3    1.18    0.13
   4  -7   3    1.47    0.22
   4  -7   3    1.11    0.17
   4  -7   3    1.07    0.17
   4  -7   3    1.31    0.20
  -5   7  -3    7.68    0.54
  -5   7  -3    6.63    0.35
  -5   7  -3    7.10    0.52
  -5   7  -3    7.01    0.36
   5  -7   3    6.44    0.40
   5  -7   3    6.32    0.36
  -6   7  -3    1.02    0.32
  -6   7  -3    0.90    0.17
  -6   7  -3    0.90    0.27
  -6   7  -3    0.95    0.17
   6  -7   3    0.96    0.20
   6  -7   3    0.88    0.18
   6  -7   3    0.72    0.20
  -7   7  -3    2.72    0.33
  -7   7  -3    2.06    0.28
   7  -7   3    2.23    0.29
   7  -7   3    2.32    0.30
   7  -7   3    2.69    0.39
  10   6  -3   19.46    0.90
  10   6  -3   18.66    0.85
  10   6  -3   19.38    0.77
 -10  -6   3   20.12    0.76
 -10  -6   3   20.47    0.78
 -10  -6   3   19.04    0.79
 -10  -6   3   20.13    0.78
   9   6  -3    6.62    0.49
   9   6  -3    6.66    0.54
   9   6  -3    5.42    0.46
  -9  -6   3    6.13    0.41
  -9  -6   3    6.03    0.38
  -9  -6   3    6.32    0.42
  -9  -6   3    6.65    0.42
   8   6  -3   32.21    1.06
   8   6  -3   32.05    1.07
   8   6  -3   32.37    1.00
   8   6  -3   31.40    1.09
  -8  -6   3   32.79    1.02
  -8  -6   3   31.27    1.01
   7   6  -3    0.16    0.13
   7   6  -3    0.09    0.14
  -7  -6   3    0.04    0.10
  -7  -6   3   -0.01    0.15
  -7  -6   3    0.18    0.12
   6   6  -3   80.81    2.29
   6   6  -3   84.50    2.28
  -6  -6   3   81.45    2.24
  -6  -6   3   85.88    2.09
  -6  -6   3   87.03    2.17
  -6  -6   3   90.97    2.25
   5   6  -3    7.01    0.38
   5   6  -3    7.38    0.35
  -5  -6   3    7.34    0.36
  -5  -6   3    7.31    0.36
  -5  -6   3    8.01    0.30
  -5  -6   3    7.53    0.28
   4   6  -3  110.95    2.85
   4   6  -3  106.15    2.79
  -4  -6   3  109.86    2.67
  -4  -6   3  108.87    2.79
  -4  -6   3  107.00    2.69
  -4  -6   3  110.47    2.78
   3   6  -3   10.34    0.43
   3   6  -3   11.15    0.49
  -3  -6   3   10.53    0.31
  -3  -6   3   10.02    0.42
  -3  -6   3   10.01    0.37
  -3  -6   3   10.27    0.42
   2   6  -3   57.95    1.56
   2   6  -3   58.87    1.63
  -2  -6   3   58.71    1.55
  -2  -6   3   56.43    1.51
  -2  -6   3   57.23    1.57
   1   6  -3    8.23    0.41
   1   6  -3    7.12    0.34
  -1  -6   3    7.03    0.32
  -1  -6   3    7.87    0.36
  -1  -6   3    7.87    0.30
  -1  -6   3    7.28    0.33
   0   6  -3   26.03    0.79
   0   6  -3   26.30    0.88
   0   6  -3   26.69    0.80
   0  -6   3   25.97    0.81
   0  -6   3   26.01    0.74
   0  -6   3   25.96    0.78
   0  -6   3   26.28    0.79
  -1   6  -3   13.88    0.52
  -1   6  -3   13.55    0.36
  -1   6  -3   12.62    0.48
  -1   6  -3   14.01    0.58
   1  -6   3   13.57    0.51
   1  -6   3   14.47    0.49
   1  -6   3   13.62    0.44
   1  -6   3   14.09    0.46
   1  -6   3   13.45    0.50
  -2   6  -3   22.89    0.71
  -2   6  -3   22.93    0.82
  -2   6  -3   22.70    0.66
  -2   6  -3   22.95    0.77
   2  -6   3   22.92    0.73
   2  -6   3   23.25    0.68
   2  -6   3   21.62    0.70
   2  -6   3   23.25    0.74
   2  -6   3   22.71    0.65
  -3   6  -3   17.43    0.68
  -3   6  -3   16.87    0.56
  -3   6  -3   15.28    0.77
  -3   6  -3   16.91    0.52
   3  -6   3   17.61    0.49
   3  -6   3   16.59    0.58
   3  -6   3   13.81    0.76
   3  -6   3   14.31    0.71
   3  -6   3   17.45    0.55
  -4   6  -3   10.10    0.39
  -4   6  -3    9.06    0.54
  -4   6  -3   10.04    0.53
   4  -6   3   10.00    0.44
   4  -6   3   10.37    0.41
   4  -6   3    9.92    0.33
   4  -6   3   10.66    0.42
   4  -6   3    9.52    0.42
  -5   6  -3   25.15    0.78
  -5   6  -3   26.98    0.96
  -5   6  -3   26.53    0.93
  -5   6  -3   25.13    0.79
   5  -6   3   26.27    0.82
   5  -6   3   26.07    0.86
   5  -6   3   25.47    0.81
  -6   6  -3    0.44    0.14
  -6   6  -3    0.56    0.13
  -6   6  -3    0.19    0.20
  -6   6  -3    0.90    0.22
   6  -6   3    0.63    0.14
   6  -6   3    0.62    0.17
  -7   6  -3   12.04    0.47
  -7   6  -3   12.34    0.73
  -7   6  -3   11.75    0.53
  -7   6  -3   12.35    0.59
  -7   6  -3   13.82    0.75
   7  -6   3   12.66    0.47
   7  -6   3   12.82    0.56
   7  -6   3   12.68    0.56
  -8   6  -3    0.28    0.18
  -8   6  -3    0.67    0.23
  -8   6  -3    0.17    0.14
   8  -6   3    0.66    0.22
   8  -6   3   -0.36    0.19
   8  -6   3    0.07    0.13
  10   5  -3    0.21    0.24
  10   5  -3    0.12    0.17
  10   5  -3   -0.03    0.21
  10   5  -3    0.09    0.25
 -10  -5   3   -0.11    0.17
 -10  -5   3   -0.25    0.16
 -10  -5   3   -0.29    0.17
 -10  -5   3   -0.07    0.17
   9   5  -3   11.82    0.61
   9   5  -3   13.89    0.61
   9   5  -3   12.70    0.68
   9   5  -3   12.86    0.57
  -9  -5   3   13.19    0.56
  -9  -5   3   13.22    0.56
  -9  -5   3   13.04    0.54
  -9  -5   3   12.88    0.57
   8   5  -3    0.62    0.15
   8   5  -3    0.67    0.18
   8   5  -3    0.78    0.19
   8   5  -3    0.62    0.20
  -8  -5   3    0.61    0.15
  -8  -5   3    0.91    0.17
  -8  -5   3    0.41    0.14
   7   5  -3    5.71    0.38
   7   5  -3    5.98    0.36
   7   5  -3    6.46    0.35
  -7  -5   3    6.66    0.33
  -7  -5   3    6.63    0.35
  -7  -5   3    6.11    0.34
   6   5  -3    2.62    0.25
   6   5  -3    2.17    0.22
  -6  -5   3    1.99    0.21
  -6  -5   3    2.38    0.23
  -6  -5   3    2.14    0.19
   5   5  -3   14.35    0.52
   5   5  -3   14.56    0.56
   5   5  -3   14.88    0.56
  -5  -5   3   14.69    0.42
  -5  -5   3   15.38    0.47
  -5  -5   3   14.73    0.52
  -5  -5   3   13.54    0.51
   4   5  -3   12.45    0.48
   4   5  -3   12.43    0.50
  -4  -5   3   12.47    0.39
  -4  -5   3   12.47    0.46
  -4  -5   3   12.49    0.38
  -4  -5   3   12.44    0.46
   3   5  -3   42.89    1.23
   3   5  -3   42.97    1.20
  -3  -5   3   42.78    1.20
  -3  -5   3   43.41    1.13
  -3  -5   3   44.88    1.10
  -3  -5   3   43.92    1.19
   2   5  -3   56.28    1.49
   2   5  -3   52.97    1.43
  -2  -5   3   53.63    1.31
  -2  -5   3   53.71    1.39
  -2  -5   3   52.39    1.44
  -2  -5   3   53.48    1.42
   1   5  -3   31.04    0.86
   1   5  -3   29.14    0.90
  -1  -5   3   30.21    0.85
  -1  -5   3   30.93    0.80
  -1  -5   3   30.36    0.83
  -1  -5   3   26.21    0.85
   0   5  -3   68.01    1.78
   0   5  -3   72.10    1.87
   0  -5   3   68.06    1.80
   0  -5   3   69.81    1.79
   0  -5   3   67.68    1.78
   0  -5   3   70.54    1.74
  -1   5  -3    0.23    0.08
  -1   5  -3    0.22    0.10
  -1   5  -3    0.28    0.11
   1  -5   3    0.32    0.07
   1  -5   3    0.35    0.09
   1  -5   3    0.31    0.07
   1  -5   3    0.46    0.11
   1  -5   3    0.29    0.09
  -2   5  -3   90.07    2.25
  -2   5  -3   87.93    2.20
  -2   5  -3   89.80    2.33
  -2   5  -3   90.16    2.35
   2  -5   3   88.22    2.28
   2  -5   3   89.04    2.20
   2  -5   3   91.15    2.25
   2  -5   3   86.34    2.27
   2  -5   3   88.44    2.22
  -3   5  -3    9.91    0.36
  -3   5  -3   10.46    0.47
  -3   5  -3   10.52    0.38
  -3   5  -3   11.27    0.48
   3  -5   3   10.22    0.42
   3  -5   3   10.41    0.34
   3  -5   3    9.69    0.40
   3  -5   3   10.37    0.38
   3  -5   3   10.26    0.38
  -4   5  -3   34.06    1.08
  -4   5  -3   33.83    1.06
  -4   5  -3   33.44    0.94
  -4   5  -3   33.70    0.94
   4  -5   3   33.86    0.97
   4  -5   3   34.34    0.94
   4  -5   3   33.73    1.00
   4  -5   3   33.25    0.89
   4  -5   3   34.06    0.96
  -5   5  -3    3.19    0.30
  -5   5  -3    3.01    0.21
  -5   5  -3    2.93    0.21
   5  -5   3    2.87    0.24
   5  -5   3    3.34    0.24
   5  -5   3    3.01    0.20
   5  -5   3    3.02    0.22
  -6   5  -3   14.17    0.58
  -6   5  -3   11.13    0.59
  -6   5  -3   14.37    0.67
  -6   5  -3   13.86    0.53
   6  -5   3   14.27    0.46
   6  -5   3   13.25    0.53
   6  -5   3   14.04    0.53
  -7   5  -3    5.10    0.47
  -7   5  -3    5.38    0.48
  -7   5  -3    4.50    0.25
  -7   5  -3    4.56    0.32
   7  -5   3    4.28    0.23
   7  -5   3    4.78    0.34
   7  -5   3    4.15    0.32
  -8   5  -3    0.00    0.16
  -8   5  -3    0.50    0.36
  -8   5  -3   -0.08    0.15
  -8   5  -3    0.13    0.18
  -8   5  -3    0.13    0.11
   8  -5   3    0.23    0.15
   8  -5   3    0.07    0.11
  11   4  -3    1.39    0.32
  11   4  -3    1.77    0.34
 -11  -4   3    2.46    0.38
 -11  -4   3    2.58    0.44
  10   4  -3   35.22    1.24
  10   4  -3   34.82    1.17
  10   4  -3   35.94    1.15
 -10  -4   3   35.11    1.13
 -10  -4   3   34.22    1.15
 -10  -4   3   36.78    1.12
 -10  -4   3   35.68    1.12
   9   4  -3    3.95    0.35
   9   4  -3    3.87    0.38
   9   4  -3    3.81    0.35
   9   4  -3    3.17    0.41
  -9  -4   3    4.21    0.33
  -9  -4   3    4.41    0.32
  -9  -4   3    4.10    0.32
  -9  -4   3    3.51    0.33
   8   4  -3   50.30    1.52
   8   4  -3   50.43    1.46
   8   4  -3   51.01    1.50
   8   4  -3   48.40    1.44
  -8  -4   3   52.62    1.43
  -8  -4   3   51.42    1.42
  -8  -4   3   50.35    1.45
   7   4  -3   31.90    0.97
   7   4  -3   32.25    1.03
   7   4  -3   31.94    0.97
  -7  -4   3   32.06    0.95
  -7  -4   3   31.64    0.94
  -7  -4   3   28.47    0.96
   6   4  -3   43.33    1.27
   6   4  -3   43.53    1.24
   6   4  -3   43.55    1.24
  -6  -4   3   41.52    1.20
  -6  -4   3   44.12    1.22
  -6  -4   3   44.10    1.19
   5   4  -3   61.40    1.65
   5   4  -3   61.64    1.68
   5   4  -3   63.81    1.67
  -5  -4   3   60.55    1.64
  -5  -4   3   60.83    1.64
  -5  -4   3   63.39    1.51
  -5  -4   3   63.94    1.60
   4   4  -3   19.50    0.61
   4   4  -3   19.59    0.64
   4   4  -3   19.06    0.64
  -4  -4   3   21.10    0.54
  -4  -4   3   19.16    0.62
  -4  -4   3   20.43    0.57
  -4  -4   3   21.28    0.63
   3   4  -3   47.36    1.29
   3   4  -3   48.50    1.31
  -3  -4   3   46.41    1.28
  -3  -4   3   48.65    1.21
  -3  -4   3   48.81    1.28
  -3  -4   3   48.67    1.21
   2   4  -3    0.09    0.07
   2   4  -3    0.02    0.06
  -2  -4   3    0.04    0.06
  -2  -4   3    0.13    0.03
  -2  -4   3    0.19    0.07
  -2  -4   3    0.09    0.05
   1   4  -3   96.29    2.37
   1   4  -3   91.83    2.33
  -1  -4   3   95.55    2.33
  -1  -4   3   92.77    2.30
  -1  -4   3   88.22    2.33
   0   4  -3    0.07    0.08
   0   4  -3    0.15    0.06
   0  -4   3    0.05    0.06
   0  -4   3    0.07    0.05
   0  -4   3    0.12    0.06
  -1   4  -3   61.10    1.60
  -1   4  -3   58.28    1.53
   1  -4   3   60.08    1.50
   1  -4   3   59.82    1.53
   1  -4   3   59.22    1.55
   1  -4   3   59.56    1.55
   1  -4   3   61.29    1.51
  -2   4  -3    0.29    0.09
  -2   4  -3    0.16    0.09
  -2   4  -3    0.18    0.06
  -2   4  -3    0.37    0.08
   2  -4   3    0.21    0.08
   2  -4   3    0.25    0.07
   2  -4   3    0.31    0.06
   2  -4   3    0.36    0.08
   2  -4   3    0.22    0.06
  -3   4  -3    2.30    0.15
  -3   4  -3    2.58    0.23
  -3   4  -3    2.35    0.16
  -3   4  -3    2.22    0.21
   3  -4   3    2.51    0.16
   3  -4   3    2.31    0.17
   3  -4   3    2.44    0.16
   3  -4   3    2.32    0.13
   3  -4   3    2.38    0.18
  -4   4  -3   29.03    0.90
  -4   4  -3   29.53    0.83
  -4   4  -3   30.17    0.95
  -4   4  -3   29.57    0.81
   4  -4   3   30.35    0.82
   4  -4   3   29.88    0.88
   4  -4   3   29.66    0.84
   4  -4   3   29.66    0.84
   4  -4   3   29.61    0.79
  -5   4  -3    0.62    0.11
  -5   4  -3    0.72    0.14
  -5   4  -3    0.75    0.10
   5  -4   3    0.62    0.10
   5  -4   3    0.64    0.12
   5  -4   3    0.65    0.12
  -6   4  -3    3.41    0.24
  -6   4  -3    3.24    0.19
  -6   4  -3    3.41    0.27
   6  -4   3    3.61    0.19
   6  -4   3    3.22    0.25
   6  -4   3    3.26    0.25
  -7   4  -3    0.96    0.22
  -7   4  -3    0.93    0.15
  -7   4  -3    0.81    0.15
  -7   4  -3    0.84    0.11
  -7   4  -3    0.85    0.22
   7  -4   3    1.10    0.18
   7  -4   3    1.08    0.15
   7  -4   3    1.07    0.19
   7  -4   3    1.27    0.14
  -8   4  -3    3.55    0.26
  -8   4  -3    3.35    0.47
  -8   4  -3    3.48    0.24
  -8   4  -3    3.54    0.31
  -8   4  -3    3.63    0.33
  -8   4  -3    4.12    0.46
   8  -4   3    3.99    0.17
   8  -4   3    3.76    0.29
  -9   4  -3    2.16    0.34
  -9   4  -3    1.99    0.28
   9  -4   3    2.27    0.30
  11   3  -3    7.36    0.60
  11   3  -3    7.93    0.57
 -11  -3   3    6.73    0.48
 -11  -3   3    8.90    0.78
 -11  -3   3    7.54    0.55
  10   3  -3   23.58    0.83
  10   3  -3   23.23    0.90
  10   3  -3   22.77    0.94
 -10  -3   3   23.88    0.82
 -10  -3   3   23.85    0.87
 -10  -3   3   23.71    0.81
 -10  -3   3   22.51    0.86
   9   3  -3    3.83    0.31
   9   3  -3    3.44    0.41
   9   3  -3    4.19    0.35
   9   3  -3    3.61    0.36
  -9  -3   3    3.30    0.29
  -9  -3   3    3.78    0.33
  -9  -3   3    3.61    0.30
   8   3  -3   49.25    1.48
   8   3  -3   47.17    1.44
   8   3  -3   49.04    1.44
  -8  -3   3   49.49    1.37
  -8  -3   3   48.68    1.40
  -8  -3   3   49.14    1.37
   7   3  -3   10.11    0.43
   7   3  -3   10.08    0.46
   7   3  -3   10.13    0.46
   7   3  -3   10.60    0.50
  -7  -3   3   10.67    0.43
  -7  -3   3   10.18    0.42
  -7  -3   3   10.07    0.43
   6   3  -3   97.01    2.51
   6   3  -3   99.71    2.48
   6   3  -3   95.89    2.50
   6   3  -3   94.06    2.53
  -6  -3   3   99.05    2.48
  -6  -3   3   96.60    2.46
  -6  -3   3   96.55    2.47
   5   3  -3    0.05    0.07
   5   3  -3    0.06    0.07
   5   3  -3    0.11    0.07
  -5  -3   3    0.15    0.08
  -5  -3   3    0.10    0.06
   4   3  -3  203.53    4.98
   4   3  -3  204.44    5.00
   4   3  -3  205.45    5.02
  -4  -3   3  207.43    4.99
  -4  -3   3  209.86    4.94
  -4  -3   3  199.67    4.98
   3   3  -3   26.00    0.72
   3   3  -3   24.51    0.72
   3   3  -3   23.22    0.68
  -3  -3   3   23.06    0.69
  -3  -3   3   24.07    0.70
  -3  -3   3   25.27    0.63
   2   3  -3  380.32    9.52
   2   3  -3  391.23    9.77
  -2  -3   3  399.13    9.72
  -2  -3   3  397.37    9.51
  -2  -3   3  382.68    9.70
   1   3  -3    0.30    0.05
   1   3  -3    0.57    0.09
   1   3  -3    0.42    0.08
  -1  -3   3    0.52    0.09
  -1  -3   3    0.50    0.07
  -1  -3   3    0.26    0.05
  -1  -3   3    0.39    0.03
   0   3  -3  142.32    3.48
   0   3  -3  139.02    3.45
   0   3  -3  138.27    3.45
   0  -3   3  148.66    3.51
   0  -3   3  145.36    3.45
   0  -3   3  139.10    3.46
   0  -3   3  141.46    3.45
  -1   3  -3   23.34    0.57
  -1   3  -3   21.95    0.65
  -1   3  -3   23.34    0.60
  -1   3  -3   23.85    0.68
  -1   3  -3   22.78    0.64
   1  -3   3   23.23    0.64
   1  -3   3   22.64    0.65
   1  -3   3   22.91    0.65
   1  -3   3   23.59    0.61
   1  -3   3   23.96    0.63
  -2   3  -3  278.75    6.87
  -2   3  -3  275.66    6.75
  -2   3  -3  275.75    6.76
  -2   3  -3  286.51    6.90
  -2   3  -3  272.81    6.77
   2  -3   3  277.76    6.80
   2  -3   3  275.94    6.73
   2  -3   3  267.33    6.73
   2  -3   3  260.41    6.67
   2  -3   3  274.30    6.73
  -3   3  -3  124.41    3.17
  -3   3  -3  126.40    3.12
  -3   3  -3  126.36    3.06
  -3   3  -3  125.16    3.06
  -3   3  -3  128.59    3.13
   3  -3   3  127.02    3.07
   3  -3   3  123.66    3.07
   3  -3   3  127.19    3.11
   3  -3   3  125.20    3.06
   3  -3   3  124.55    3.06
  -4   3  -3  109.54    2.74
  -4   3  -3  105.19    2.59
  -4   3  -3  106.84    2.60
  -4   3  -3  103.67    2.66
  -4   3  -3  102.76    2.62
  -4   3  -3  108.29    2.68
   4  -3   3  108.78    2.63
   4  -3   3  104.06    2.60
   4  -3   3  105.76    2.66
   4  -3   3  106.21    2.59
  -5   3  -3   54.66    1.36
  -5   3  -3   54.60    1.38
  -5   3  -3   55.67    1.47
  -5   3  -3   54.07    1.42
  -5   3  -3   53.69    1.53
   5  -3   3   56.32    1.36
   5  -3   3   53.71    1.44
   5  -3   3   54.51    1.42
   5  -3   3   48.38    1.41
  -6   3  -3    2.52    0.17
  -6   3  -3    2.62    0.24
  -6   3  -3    2.50    0.21
  -6   3  -3    2.77    0.29
  -6   3  -3    2.55    0.15
   6  -3   3    2.73    0.14
   6  -3   3    2.60    0.21
   6  -3   3    2.59    0.16
   6  -3   3    2.60    0.20
  -7   3  -3    8.85    0.51
  -7   3  -3    8.51    0.38
  -7   3  -3    8.48    0.33
  -7   3  -3    8.44    0.29
  -7   3  -3    8.49    0.33
  -7   3  -3    9.22    0.49
   7  -3   3    8.97    0.27
   7  -3   3    8.65    0.29
  -8   3  -3    1.12    0.18
  -8   3  -3    0.76    0.23
  -8   3  -3    1.03    0.19
  -8   3  -3    0.98    0.11
  -8   3  -3    0.79    0.24
  -8   3  -3    1.19    0.14
  -8   3  -3    1.15    0.18
   8  -3   3    1.19    0.18
  -9   3  -3    1.82    0.27
  -9   3  -3    1.17    0.27
  -9   3  -3    1.51    0.22
  -9   3  -3    0.85    0.33
  -9   3  -3    2.07    0.30
  11   2  -3    9.52    0.65
  11   2  -3    9.57    0.54
 -11  -2   3   10.59    0.76
 -11  -2   3    9.63    0.52
  10   2  -3    1.15    0.21
  10   2  -3    1.17    0.25
 -10  -2   3    1.14    0.21
 -10  -2   3    0.81    0.19
 -10  -2   3    0.85    0.19
 -10  -2   3    0.96    0.22
   9   2  -3   37.75    1.24
   9   2  -3   39.73    1.14
   9   2  -3   37.90    1.23
  -9  -2   3   36.68    1.17
  -9  -2   3   39.38    1.14
  -9  -2   3   38.81    1.17
  -9  -2   3   37.79    1.13
   8   2  -3    5.79    0.38
   8   2  -3    5.15    0.40
  -8  -2   3    6.25    0.34
  -8  -2   3    6.20    0.33
  -8  -2   3    5.95    0.34
   7   2  -3   62.49    1.78
   7   2  -3   61.52    1.73
   7   2  -3   61.82    1.74
  -7  -2   3   65.13    1.69
  -7  -2   3   64.03    1.70
  -7  -2   3   62.96    1.67
   6   2  -3   54.68    1.43
   6   2  -3   53.10    1.52
   6   2  -3   53.97    1.49
   6   2  -3   53.06    1.47
  -6  -2   3   54.84    1.43
  -6  -2   3   56.23    1.45
  -6  -2   3   51.19    1.44
  -6  -2   3   52.53    1.43
   5   2  -3  102.43    2.59
   5   2  -3  104.25    2.57
   5   2  -3   98.80    2.62
  -5  -2   3  101.80    2.56
  -5  -2   3  103.26    2.55
  -5  -2   3  100.83    2.56
  -5  -2   3  104.34    2.58
   4   2  -3  143.76    3.44
   4   2  -3  144.55    3.39
   4   2  -3  132.36    3.38
  -4  -2   3  131.91    3.37
  -4  -2   3  132.77    3.38
  -4  -2   3  141.58    3.40
   3   2  -3  112.52    2.96
   3   2  -3  118.76    2.93
   3   2  -3  125.12    2.95
  -3  -2   3  115.65    2.93
  -3  -2   3  125.95    2.95
   2   2  -3  323.43    7.68
   2   2  -3  319.16    7.99
   2   2  -3  315.25    7.82
  -2  -2   3  298.81    7.67
  -2  -2   3  320.26    7.97
  -2  -2   3  319.89    7.67
   1   2  -3   32.79    0.90
   1   2  -3   33.71    0.87
   1   2  -3   35.88    0.91
  -1  -2   3   35.65    0.90
  -1  -2   3   34.44    0.90
  -1  -2   3   33.28    0.87
   0   2  -3  471.04   11.40
   0   2  -3  448.63   11.37
   0   2  -3  460.48   11.47
   0  -2   3  474.00   11.43
   0  -2   3  444.64   11.35
   0  -2   3  477.56   11.17
   0  -2   3  477.04   11.42
   1  -2   3    0.41    0.06
  -2   2  -3  198.50    4.95
  -2   2  -3  202.94    4.93
  -2   2  -3  203.01    4.95
  -2   2  -3  196.47    4.93
  -2   2  -3  209.21    5.05
  -2   2  -3  206.69    4.99
  -2   2  -3  203.48    4.90
   2  -2   3  203.54    5.03
   2  -2   3  201.39    4.98
   2  -2   3  190.89    4.92
   2  -2   3  204.94    4.97
   2  -2   3  201.35    4.93
  -3   2  -3   24.16    0.63
  -3   2  -3   23.20    0.69
  -3   2  -3   24.16    0.65
  -3   2  -3   24.42    0.65
  -3   2  -3   24.48    0.67
   3  -2   3   23.95    0.68
   3  -2   3   24.69    0.65
   3  -2   3   24.55    0.63
   3  -2   3   23.63    0.65
  -4   2  -3   77.92    2.03
  -4   2  -3   75.80    1.93
  -4   2  -3   79.00    1.92
  -4   2  -3   76.87    1.88
  -4   2  -3   77.59    1.97
  -4   2  -3   77.89    1.93
   4  -2   3   76.40    1.93
   4  -2   3   77.39    1.95
   4  -2   3   77.56    1.88
   4  -2   3   75.73    1.89
  -5   2  -3    9.13    0.27
  -5   2  -3    9.31    0.36
  -5   2  -3    8.96    0.40
  -5   2  -3    8.94    0.33
  -5   2  -3    8.98    0.31
  -5   2  -3    8.87    0.42
  -5   2  -3    9.13    0.31
   5  -2   3    8.85    0.33
   5  -2   3    9.24    0.26
   5  -2   3    9.07    0.28
   5  -2   3    9.02    0.34
  -6   2  -3   20.41    0.64
  -6   2  -3   20.94    0.66
  -6   2  -3   21.18    0.58
  -6   2  -3   19.70    0.79
  -6   2  -3   21.22    0.90
  -6   2  -3   21.09    0.55
  -6   2  -3   20.37    0.60
   6  -2   3   20.60    0.64
   6  -2   3   20.50    0.54
  -7   2  -3    1.67    0.11
  -7   2  -3    1.35    0.15
  -7   2  -3    1.13    0.21
  -7   2  -3    1.91    0.21
  -7   2  -3    1.79    0.22
  -7   2  -3    1.73    0.26
  -7   2  -3    1.76    0.10
   7  -2   3    1.70    0.19
  -8   2  -3   14.78    0.57
  -8   2  -3   14.14    0.55
  -8   2  -3   15.28    0.64
  -8   2  -3   13.91    0.49
  -8   2  -3   14.17    0.67
  -9   2  -3    4.02    0.48
  -9   2  -3    3.15    0.26
  -9   2  -3    3.09    0.31
  -9   2  -3    3.92    0.42
  -9   2  -3    3.73    0.35
 -10   2  -3    7.76    0.41
 -10   2  -3    7.17    0.49
 -10   2  -3    8.47    0.52
  11   1  -3    3.56    0.39
  11   1  -3    2.86    0.41
 -11  -1   3    3.52    0.38
  10   1  -3   13.62    0.69
  10   1  -3   12.09    0.54
 -10  -1   3   13.39    0.63
 -10  -1   3   13.38    0.56
 -10  -1   3   13.64    0.56
 -10  -1   3   13.21    0.61
   9   1  -3    8.77    0.55
   9   1  -3    7.72    0.48
   9   1  -3    8.62    0.40
  -9  -1   3    7.95    0.43
  -9  -1   3    8.32    0.45
  -9  -1   3    8.54    0.43
  -9  -1   3    7.65    0.40
   8   1  -3   28.09    0.96
   8   1  -3   28.30    0.97
   8   1  -3   29.12    1.01
  -8  -1   3   27.96    0.86
  -8  -1   3   27.98    0.87
  -8  -1   3   28.03    0.90
   7   1  -3   36.36    1.13
   7   1  -3   35.57    1.15
   7   1  -3   36.67    1.11
   7   1  -3   37.84    1.14
  -7  -1   3   38.52    1.07
  -7  -1   3   34.37    1.14
  -7  -1   3   36.55    1.04
  -7  -1   3   37.28    1.07
   6   1  -3   11.98    0.47
   6   1  -3   12.08    0.49
   6   1  -3   12.19    0.52
   6   1  -3   13.01    0.44
  -6  -1   3   11.77    0.45
  -6  -1   3   12.24    0.43
  -6  -1   3   12.09    0.45
  -6  -1   3   12.77    0.45
   5   1  -3   63.44    1.73
   5   1  -3   64.63    1.67
   5   1  -3   66.32    1.76
   5   1  -3   66.04    1.71
  -5  -1   3   63.48    1.67
  -5  -1   3   64.68    1.70
  -5  -1   3   65.96    1.69
  -5  -1   3   66.42    1.68
   4   1  -3    7.89    0.30
   4   1  -3    7.72    0.29
   4   1  -3    7.82    0.34
  -4  -1   3    7.94    0.29
  -4  -1   3    7.86    0.29
  -4  -1   3    8.01    0.31
  -4  -1   3    7.92    0.29
   3   1  -3   81.30    2.00
   3   1  -3   81.34    2.06
   3   1  -3   79.72    2.01
  -3  -1   3   81.30    2.00
  -3  -1   3   81.46    1.99
  -3  -1   3   79.09    2.00
  -3  -1   3   80.30    2.03
   2   1  -3   37.10    0.90
   2   1  -3   36.66    0.94
   2   1  -3   38.20    0.96
  -2  -1   3   35.44    0.97
  -2  -1   3   36.66    0.95
  -2  -1   3   36.51    0.93
   1   1  -3   29.27    0.73
   1   1  -3   29.44    0.78
  -1  -1   3   28.47    0.77
  -1  -1   3   28.75    0.76
  -1  -1   3   30.06    0.73
   0   1  -3  139.13    3.43
   0   1  -3  146.54    3.57
   0   1  -3  139.72    3.53
   0  -1   3  137.42    3.45
   0  -1   3  137.82    3.49
   0  -1   3  145.19    3.56
  -1   1  -3  591.84   13.84
  -1   1  -3  571.24   13.86
  -1   1  -3  552.63   13.85
  -1   1  -3  571.06   13.84
   1  -1   3  581.57   13.69
   1  -1   3  567.61   13.78
   1  -1   3  538.56   13.86
   1  -1   3  581.10   13.79
   1  -1   3  581.76   13.87
  -2   1  -3  148.50    3.66
  -2   1  -3  146.77    3.57
  -2   1  -3  147.21    3.54
  -2   1  -3  144.40    3.55
  -2   1  -3  142.79    3.49
   2  -1   3  137.04    3.50
   2  -1   3  141.35    3.55
   2  -1   3  146.24    3.55
   2  -1   3  149.94    3.54
  -3   1  -3  221.57    5.20
  -3   1  -3  216.11    5.29
  -3   1  -3  214.34    5.24
  -3   1  -3  214.94    5.18
  -3   1  -3  211.00    5.18
  -3   1  -3  217.43    5.34
   3  -1   3  206.72    5.29
   3  -1   3  215.76    5.24
   3  -1   3  217.14    5.19
   3  -1   3  213.11    5.30
   3  -1   3  216.45    5.18
  -4   1  -3  197.14    4.71
  -4   1  -3  196.44    4.81
  -4   1  -3  199.06    4.70
  -4   1  -3  201.38    4.79
  -4   1  -3  196.56    4.75
  -4   1  -3  194.90    4.82
  -4   1  -3  193.04    4.83
  -4   1  -3  199.72    4.82
   4  -1   3  186.63    4.73
  -5   1  -3   22.14    0.69
  -5   1  -3   22.04    0.71
  -5   1  -3   21.66    0.64
  -5   1  -3   22.13    0.62
  -5   1  -3   21.96    0.65
  -5   1  -3   21.78    0.64
   5  -1   3   21.58    0.63
  -6   1  -3   32.07    0.93
  -6   1  -3   33.00    0.94
  -6   1  -3   33.26    0.90
  -6   1  -3   33.06    0.94
  -6   1  -3   32.33    1.01
  -6   1  -3   33.27    0.99
  -7   1  -3    4.62    0.27
  -7   1  -3    4.44    0.29
  -7   1  -3    4.20    0.23
  -7   1  -3    4.87    0.34
  -7   1  -3    4.71    0.27
  -7   1  -3    4.86    0.33
  -8   1  -3   24.10    0.89
  -8   1  -3   24.96    0.85
  -8   1  -3   24.30    0.73
  -8   1  -3   24.30    0.80
  -8   1  -3   24.52    0.77
  -8   1  -3   22.96    0.80
  -9   1  -3    1.17    0.20
  -9   1  -3    0.54    0.20
  -9   1  -3    0.89    0.24
  -9   1  -3    1.25    0.20
  -9   1  -3    1.25    0.20
 -10   1  -3   26.49    1.05
 -10   1  -3   24.86    0.90
 -10   1  -3   26.14    1.10
 -10   1  -3   26.08    0.92
 -10   1  -3   25.71    0.83
  10   0  -3   13.67    0.56
  10   0  -3   14.59    0.73
 -10   0   3   14.06    0.63
 -10   0   3   14.18    0.59
 -10   0   3   13.76    0.64
 -10   0   3   14.02    0.58
   9   0  -3   10.81    0.60
   9   0  -3   10.71    0.58
   9   0  -3   10.77    0.45
  -9   0   3   10.79    0.52
  -9   0   3   10.81    0.51
  -9   0   3   10.62    0.48
  -9   0   3   10.12    0.47
   8   0  -3   53.26    1.59
   8   0  -3   53.40    1.61
  -8   0   3   54.39    1.49
  -8   0   3   53.51    1.52
  -8   0   3   53.87    1.47
   7   0  -3    5.97    0.37
   7   0  -3    6.21    0.40
  -7   0   3    5.97    0.30
  -7   0   3    5.71    0.31
  -7   0   3    5.95    0.40
   6   0  -3  122.80    3.03
   6   0  -3  118.21    3.13
   6   0  -3  118.67    3.16
  -6   0   3  121.14    3.04
  -6   0   3  126.23    3.06
  -6   0   3  122.96    3.07
  -6   0   3  123.86    3.08
   5   0  -3    0.02    0.05
   5   0  -3    0.09    0.08
   5   0  -3    0.05    0.07
   5   0  -3   -0.03    0.06
  -5   0   3    0.05    0.07
  -5   0   3    0.00    0.06
  -5   0   3    0.01    0.05
  -5   0   3   -0.03    0.05
   4   0  -3  321.85    8.10
   4   0  -3  332.95    8.15
   4   0  -3  342.27    8.18
   4   0  -3  319.75    7.91
  -4   0   3  317.29    8.02
  -4   0   3  319.10    7.94
  -4   0   3  326.11    8.18
  -4   0   3  340.23    8.26
   3   0  -3    5.99    0.23
   3   0  -3    6.27    0.23
   3   0  -3    5.99    0.23
   3   0  -3    6.31    0.28
  -3   0   3    6.38    0.23
  -3   0   3    6.28    0.23
  -3   0   3    5.99    0.22
   2   0  -3  406.04    9.72
   2   0  -3  379.07    9.71
   2   0  -3  394.18    9.67
   2   0  -3  402.99    9.81
  -2   0   3  392.72    9.68
  -2   0   3  397.93    9.65
  -2   0   3  380.99    9.73
  -2   0   3  415.48    9.95
   1   0  -3   68.41    1.72
   1   0  -3   71.04    1.70
   1   0  -3   69.31    1.72
   1   0  -3   70.78    1.76
  -1   0   3   68.98    1.70
  -1   0   3   68.38    1.72
  -1   0   3   73.64    1.75
   0   0  -3  668.71   16.09
   0   0  -3  631.03   15.90
   0   0   3  653.81   16.07
   0   0   3  681.21   15.96
   0   0   3  664.04   15.93
  -1   0  -3   51.66    1.26
  -1   0  -3   48.99    1.26
  -1   0  -3   51.07    1.24
  -1   0  -3   50.83    1.24
  -1   0  -3   48.25    1.25
   1   0   3   51.00    1.26
   1   0   3   50.38    1.25
   1   0   3   54.59    1.29
  -2   0  -3   13.45    0.35
  -2   0  -3   12.24    0.37
  -2   0  -3   13.05    0.34
  -2   0  -3   13.78    0.33
  -2   0  -3   13.51    0.38
  -2   0  -3   12.81    0.36
   2   0   3   12.83    0.36
   2   0   3   13.15    0.33
   2   0   3   12.87    0.37
   2   0   3   13.05    0.33
  -3   0  -3  160.17    3.88
  -3   0  -3  163.12    3.88
  -3   0  -3  155.23    3.88
  -3   0  -3  158.43    3.84
  -3   0  -3  157.50    3.85
  -3   0  -3  161.24    3.86
  -4   0  -3    0.14    0.06
  -4   0  -3    0.25    0.07
  -4   0  -3    0.12    0.06
  -4   0  -3    0.14    0.06
  -4   0  -3    0.24    0.07
  -4   0  -3    0.17    0.06
  -5   0  -3   23.44    0.65
  -5   0  -3   22.53    0.69
  -5   0  -3   22.97    0.67
  -5   0  -3   22.07    0.65
  -5   0  -3   23.09    0.66
  -5   0  -3   22.97    0.72
  -6   0  -3    4.47    0.26
  -6   0  -3    5.22    0.29
  -6   0  -3    4.76    0.30
  -6   0  -3    4.96    0.24
  -6   0  -3    5.03    0.25
  -6   0  -3    5.39    0.24
  -7   0  -3   19.12    0.70
  -7   0  -3   19.42    0.71
  -7   0  -3   18.72    0.60
  -7   0  -3   19.41    0.60
  -7   0  -3   18.75    0.62
  -7   0  -3   19.15    0.63
  -8   0  -3    1.37    0.21
  -8   0  -3    1.07    0.17
  -8   0  -3    1.18    0.19
  -8   0  -3    1.65    0.25
  -8   0  -3    0.93    0.19
  -8   0  -3    1.52    0.19
  -9   0  -3    7.54    0.49
  -9   0  -3    8.10    0.37
  -9   0  -3    7.76    0.38
  -9   0  -3    7.58    0.41
  -9   0  -3    7.32    0.42
  -9   0  -3    8.63    0.48
 -10   0  -3    3.75    0.35
 -10   0  -3    3.33    0.36
 -10   0  -3    3.37    0.31
 -10   0  -3    2.48    0.31
 -10   0  -3    3.81    0.46
  10  -1  -3    0.37    0.26
  10  -1  -3    0.20    0.16
  10  -1  -3    0.37    0.24
 -10   1   3    0.23    0.19
 -10   1   3    0.12    0.17
 -10   1   3    0.24    0.17
   9  -1  -3   45.05    1.47
   9  -1  -3   48.11    1.30
  -9   1   3   46.12    1.35
  -9   1   3   47.50    1.39
  -9   1   3   45.50    1.38
  -9   1   3   45.46    1.33
   8  -1  -3    7.11    0.44
   8  -1  -3    7.28    0.47
  -8   1   3    7.44    0.36
  -8   1   3    7.07    0.37
  -8   1   3    6.79    0.38
  -8   1   3    6.55    0.39
   7  -1  -3   75.67    1.91
   7  -1  -3   72.32    2.06
   7  -1  -3   69.61    2.35
   7  -1  -3   75.90    1.81
  -7   1   3   70.77    1.96
  -7   1   3   75.53    1.97
  -7   1   3   72.11    1.92
  -7   1   3   77.47    1.98
   6  -1  -3   44.66    1.35
   6  -1  -3   44.92    1.33
   6  -1  -3   46.05    1.22
   6  -1  -3   45.61    1.14
  -6   1   3   47.35    1.27
  -6   1   3   45.06    1.28
  -6   1   3   44.12    1.23
  -6   1   3   46.31    1.27
   5  -1  -3   82.16    2.07
   5  -1  -3   81.96    1.98
   5  -1  -3   83.02    2.05
   5  -1  -3   81.28    2.15
   5  -1  -3   79.96    2.16
  -5   1   3   80.04    2.11
  -5   1   3   78.50    2.07
  -5   1   3   79.14    2.06
  -5   1   3   84.50    2.08
   4  -1  -3  100.32    2.44
   4  -1  -3   99.02    2.39
   4  -1  -3   96.10    2.45
   4  -1  -3  100.17    2.52
   4  -1  -3   98.66    2.55
  -4   1   3   96.88    2.45
  -4   1   3   96.07    2.46
  -4   1   3   97.24    2.45
  -4   1   3  102.39    2.51
   3  -1  -3   51.44    1.42
   3  -1  -3   52.18    1.34
   3  -1  -3   52.41    1.34
  -3   1   3   53.68    1.40
  -3   1   3   52.46    1.34
  -3   1   3   54.03    1.35
  -3   1   3   52.03    1.34
   2  -1  -3  220.06    5.54
   2  -1  -3  220.45    5.40
   2  -1  -3  224.58    5.45
  -2   1   3  225.70    5.38
  -2   1   3  221.07    5.40
  -2   1   3  209.61    5.41
  -2   1   3  205.21    5.31
   1  -1  -3   48.77    1.35
   1  -1  -3   50.95    1.30
   1  -1  -3   53.83    1.29
  -1   1   3   53.09    1.28
  -1   1   3   53.93    1.35
  -1   1   3   49.43    1.30
  -1   1   3   54.03    1.27
  -1   1   3   52.63    1.27
   0  -1  -3  295.63    7.03
   0  -1  -3  289.83    7.07
   0  -1  -3  271.10    7.07
   0  -1  -3  296.63    7.30
   0   1   3  279.82    7.09
   0   1   3  288.59    7.00
   0   1   3  288.15    7.07
   0   1   3  293.59    7.26
  -1  -1  -3   69.20    1.67
  -1  -1  -3   67.54    1.70
  -1  -1  -3   70.51    1.69
  -1  -1  -3   69.75    1.71
  -1  -1  -3   68.39    1.66
   1   1   3   68.29    1.68
   1   1   3   62.74    1.66
   1   1   3   65.18    1.65
   1   1   3   68.45    1.67
   1   1   3   70.17    1.66
  -2  -1  -3  911.02   22.36
  -2  -1  -3  951.48   22.30
   2   1   3  952.49   22.34
   2   1   3  886.13   22.33
   2   1   3  939.91   22.38
  -3  -1  -3    2.67    0.14
  -3  -1  -3    2.77    0.14
  -3  -1  -3    2.52    0.13
  -3  -1  -3    2.64    0.13
   3   1   3    2.43    0.13
   3   1   3    2.53    0.13
  -4  -1  -3  130.45    3.09
  -4  -1  -3  122.97    3.06
  -4  -1  -3  125.88    3.06
  -4  -1  -3  129.95    3.07
  -4  -1  -3  124.71    3.10
  -4  -1  -3  124.80    3.07
   4   1   3  121.07    3.09
  -5  -1  -3    1.99    0.17
  -5  -1  -3    1.80    0.14
  -5  -1  -3    1.75    0.14
  -5  -1  -3    1.78    0.15
  -5  -1  -3    1.66    0.14
  -5  -1  -3    1.87    0.13
  -6  -1  -3  114.65    2.84
  -6  -1  -3  113.86    2.87
  -6  -1  -3  116.15    2.92
  -6  -1  -3  117.64    2.86
  -6  -1  -3  118.51    2.90
  -6  -1  -3  110.49    2.86
   6   1   3  113.27    2.90
  -7  -1  -3    3.89    0.27
  -7  -1  -3    3.63    0.27
  -7  -1  -3    3.36    0.23
  -7  -1  -3    3.50    0.22
  -7  -1  -3    3.76    0.24
  -7  -1  -3    3.51    0.21
   7   1   3    3.76    0.26
  -8  -1  -3   43.02    1.24
  -8  -1  -3   42.40    1.30
  -8  -1  -3   41.35    1.15
  -8  -1  -3   43.01    1.21
  -8  -1  -3   40.05    1.20
  -8  -1  -3   42.94    1.18
   8   1   3   41.29    1.25
  -9  -1  -3   13.27    0.51
  -9  -1  -3   13.15    0.57
  -9  -1  -3   12.84    0.54
  -9  -1  -3   13.33    0.61
  -9  -1  -3   13.30    0.55
  -9  -1  -3   13.01    0.49
 -10  -1  -3    3.80    0.39
 -10  -1  -3    3.62    0.30
 -10  -1  -3    3.20    0.34
 -10  -1  -3    3.54    0.31
 -10  -1  -3    3.33    0.35
 -11  -1  -3    9.62    0.56
 -11  -1  -3    9.68    0.52
  10  -2  -3   10.77    0.68
  10  -2  -3   10.83    0.50
 -10   2   3   11.77    0.43
 -10   2   3   10.75    0.55
 -10   2   3   10.99    0.60
 -10   2   3   10.60    0.52
   9  -2  -3   30.10    0.91
   9  -2  -3   29.01    1.10
  -9   2   3   28.84    0.94
  -9   2   3   29.38    1.00
  -9   2   3   30.06    1.01
  -9   2   3   30.56    0.98
   8  -2  -3    6.38    0.45
   8  -2  -3    5.75    0.24
   8  -2  -3    5.88    0.42
   8  -2  -3    5.74    0.31
  -8   2   3    6.02    0.38
  -8   2   3    5.71    0.36
  -8   2   3    5.72    0.39
  -8   2   3    5.87    0.34
   7  -2  -3   88.21    2.22
   7  -2  -3   86.71    2.38
   7  -2  -3   85.72    2.37
   7  -2  -3   90.94    2.15
  -7   2   3   86.26    2.28
  -7   2   3   75.65    2.30
  -7   2   3   88.69    2.30
  -7   2   3   89.40    2.29
   6  -2  -3    3.42    0.17
   6  -2  -3    3.57    0.22
   6  -2  -3    3.33    0.28
   6  -2  -3    3.75    0.31
   6  -2  -3    3.41    0.28
  -6   2   3    3.53    0.23
  -6   2   3    3.86    0.26
  -6   2   3    3.77    0.24
  -6   2   3    3.75    0.28
   5  -2  -3  172.10    4.26
   5  -2  -3  173.44    4.18
   5  -2  -3  169.02    4.33
   5  -2  -3  175.70    4.23
   5  -2  -3  177.07    4.37
  -5   2   3  172.50    4.26
  -5   2   3  176.19    4.27
  -5   2   3  172.22    4.31
  -5   2   3  169.70    4.24
   4  -2  -3    0.35    0.11
   4  -2  -3    0.30    0.06
   4  -2  -3    0.49    0.07
   4  -2  -3    0.57    0.12
  -4   2   3    0.40    0.08
  -4   2   3    0.34    0.07
  -4   2   3    0.43    0.10
  -4   2   3    0.49    0.09
   3  -2  -3  332.37    8.27
   3  -2  -3  331.30    8.35
   3  -2  -3  349.21    8.41
   3  -2  -3  319.98    8.10
  -3   2   3  321.56    8.30
  -3   2   3  339.76    8.09
  -3   2   3  339.85    8.34
  -3   2   3  339.98    8.36
   2  -2  -3   14.71    0.44
   2  -2  -3   15.11    0.47
   2  -2  -3   14.74    0.51
   2  -2  -3   14.52    0.43
  -2   2   3   15.28    0.38
  -2   2   3   14.54    0.44
  -2   2   3   14.29    0.43
   1  -2  -3  558.40   12.99
   1  -2  -3  535.06   13.03
  -1   2   3  520.32   12.94
  -1   2   3  507.98   13.07
  -1   2   3  529.27   13.07
  -1   2   3  532.17   12.76
   0  -2  -3   28.53    0.76
   0  -2  -3   28.59    0.74
   0  -2  -3   28.48    0.81
   0  -2  -3   29.35    0.73
   0   2   3   30.61    0.74
   0   2   3   29.12    0.73
   0   2   3   29.19    0.76
   0   2   3   28.95    0.81
  -1  -2  -3  415.26   10.15
  -1  -2  -3  410.56   10.18
  -1  -2  -3  430.76   10.26
  -1  -2  -3  406.46   10.30
   1   2   3  424.27   10.23
   1   2   3  416.04   10.25
   1   2   3  422.76   10.35
  -2  -2  -3  240.06    6.00
  -2  -2  -3  245.41    5.97
  -2  -2  -3  243.44    5.99
  -2  -2  -3  243.17    6.07
  -2  -2  -3  248.60    6.10
   2   2   3  242.98    6.00
   2   2   3  247.49    6.04
   2   2   3  243.22    6.08
   2   2   3  237.30    6.04
  -3  -2  -3  122.01    2.95
  -3  -2  -3  123.60    2.98
  -3  -2  -3  123.22    2.99
  -3  -2  -3  124.16    2.95
  -3  -2  -3  117.11    3.01
   3   2   3  120.12    2.96
   3   2   3  119.74    2.95
   3   2   3  121.07    2.97
  -4  -2  -3  267.06    6.42
  -4  -2  -3  268.76    6.66
  -4  -2  -3  261.63    6.43
  -4  -2  -3  263.76    6.58
  -4  -2  -3  265.42    6.66
   4   2   3  265.61    6.61
   4   2   3  265.23    6.46
   4   2   3  262.77    6.43
  -5  -2  -3   37.63    0.93
  -5  -2  -3   36.61    1.01
  -5  -2  -3   37.55    0.93
  -5  -2  -3   38.44    0.99
  -5  -2  -3   37.11    1.02
  -5  -2  -3   37.17    1.02
   5   2   3   38.35    0.94
   5   2   3   37.58    1.04
   5   2   3   37.23    0.95
  -6  -2  -3  128.44    3.17
  -6  -2  -3  127.42    3.04
  -6  -2  -3  126.23    3.04
  -6  -2  -3  129.44    3.11
  -6  -2  -3  124.50    3.15
  -6  -2  -3  125.01    3.15
  -6  -2  -3  129.50    3.16
   6   2   3  128.87    3.05
   6   2   3  122.10    3.19
   6   2   3  128.16    3.05
   6   2   3  123.67    3.16
  -7  -2  -3   13.56    0.44
  -7  -2  -3   13.93    0.51
  -7  -2  -3   13.51    0.51
  -7  -2  -3   13.50    0.49
  -7  -2  -3   13.10    0.49
  -7  -2  -3   13.53    0.37
  -7  -2  -3   13.37    0.37
   7   2   3   12.84    0.53
   7   2   3   13.85    0.51
  -8  -2  -3   83.30    2.11
  -8  -2  -3   84.13    2.01
  -8  -2  -3   81.89    2.01
  -8  -2  -3   81.82    2.19
  -8  -2  -3   85.72    2.21
  -8  -2  -3   84.21    2.23
  -8  -2  -3   82.60    2.18
   8   2   3   81.94    2.21
  -9  -2  -3    0.95    0.15
  -9  -2  -3    0.72    0.15
  -9  -2  -3    1.15    0.21
  -9  -2  -3    0.65    0.15
  -9  -2  -3    1.08    0.17
 -10  -2  -3   27.93    0.90
 -10  -2  -3   26.60    0.83
 -10  -2  -3   28.06    0.94
 -10  -2  -3   27.10    0.93
 -10  -2  -3   27.23    0.95
 -11  -2  -3    0.21    0.19
 -11  -2  -3   -0.23    0.16
 -11  -2  -3    0.03    0.21
   9  -3  -3    1.09    0.18
   9  -3  -3    1.03    0.14
   9  -3  -3    1.27    0.29
  -9   3   3    0.92    0.18
  -9   3   3    0.93    0.14
  -9   3   3    1.13    0.22
  -9   3   3    1.23    0.23
  -9   3   3    0.75    0.25
   8  -3  -3   17.01    0.75
   8  -3  -3   15.83    0.73
   8  -3  -3   15.98    0.52
   8  -3  -3   17.24    0.59
   8  -3  -3   17.10    0.66
  -8   3   3   16.36    0.67
  -8   3   3   16.67    0.68
  -8   3   3   16.18    0.47
  -8   3   3   16.37    0.65
  -8   3   3   15.66    0.60
   7  -3  -3    0.19    0.16
   7  -3  -3    0.32    0.14
   7  -3  -3    0.06    0.13
   7  -3  -3    0.26    0.09
  -7   3   3    0.16    0.06
  -7   3   3    0.23    0.13
  -7   3   3    0.26    0.12
  -7   3   3    0.27    0.15
   6  -3  -3   26.58    0.73
   6  -3  -3   23.08    0.91
   6  -3  -3   26.14    0.91
   6  -3  -3   21.79    0.95
  -6   3   3   25.70    0.84
  -6   3   3   25.41    0.78
  -6   3   3   26.50    0.86
  -6   3   3   26.45    0.87
   5  -3  -3   15.12    0.61
   5  -3  -3   14.79    0.47
   5  -3  -3   14.62    0.57
   5  -3  -3   15.27    0.49
   5  -3  -3   15.19    0.52
  -5   3   3   14.12    0.51
  -5   3   3   14.54    0.53
  -5   3   3   14.95    0.51
  -5   3   3   14.50    0.58
   4  -3  -3   53.19    1.53
   4  -3  -3   55.38    1.57
   4  -3  -3   56.13    1.45
   4  -3  -3   56.93    1.47
  -4   3   3   56.35    1.47
  -4   3   3   56.36    1.49
  -4   3   3   54.26    1.46
  -4   3   3   57.94    1.56
   3  -3  -3   71.19    1.80
   3  -3  -3   72.42    1.92
   3  -3  -3   70.30    1.81
   3  -3  -3   73.69    1.87
  -3   3   3   67.96    1.81
  -3   3   3   71.98    1.90
  -3   3   3   69.03    1.80
  -3   3   3   72.37    1.70
   2  -3  -3   60.00    1.53
   2  -3  -3   60.12    1.49
   2  -3  -3   56.89    1.58
   2  -3  -3   58.59    1.49
  -2   3   3   60.13    1.40
  -2   3   3   56.91    1.49
  -2   3   3   56.56    1.48
  -2   3   3   57.38    1.57
   1  -3  -3  174.70    4.12
   1  -3  -3  164.45    4.21
   1  -3  -3  172.64    4.19
   1  -3  -3  172.17    4.25
   1  -3  -3  169.44    4.18
  -1   3   3  168.58    4.31
  -1   3   3  157.36    4.07
  -1   3   3  173.75    4.18
   0  -3  -3   65.53    1.59
   0  -3  -3   67.65    1.71
   0  -3  -3   66.87    1.62
   0  -3  -3   64.15    1.63
   0   3   3   63.95    1.63
   0   3   3   67.33    1.71
   0   3   3   62.46    1.61
  -1  -3  -3  253.02    6.30
  -1  -3  -3  247.28    6.20
  -1  -3  -3  256.54    6.19
  -1  -3  -3  240.78    6.22
   1   3   3  255.33    6.17
   1   3   3  253.40    6.28
   1   3   3  257.69    6.34
  -2  -3  -3    4.22    0.16
  -2  -3  -3    4.14    0.16
  -2  -3  -3    3.90    0.19
   2   3   3    4.02    0.20
   2   3   3    4.36    0.16
   2   3   3    4.44    0.17
   2   3   3    4.24    0.16
  -3  -3  -3   94.13    2.36
  -3  -3  -3   98.40    2.35
  -3  -3  -3   97.21    2.38
  -3  -3  -3   98.39    2.35
   3   3   3   97.51    2.37
   3   3   3   99.16    2.38
   3   3   3   95.10    2.39
   3   3   3   91.77    2.37
  -4  -3  -3    6.43    0.23
  -4  -3  -3    6.42    0.21
  -4  -3  -3    6.13    0.22
  -4  -3  -3    6.40    0.24
  -4  -3  -3    6.04    0.24
   4   3   3    6.27    0.25
   4   3   3    6.20    0.21
   4   3   3    6.37    0.25
   4   3   3    6.22    0.25
  -5  -3  -3  173.67    4.19
  -5  -3  -3  173.00    4.17
  -5  -3  -3  173.90    4.19
  -5  -3  -3  168.16    4.13
  -5  -3  -3  173.20    4.18
   5   3   3  171.52    4.17
   5   3   3  169.56    4.22
  -6  -3  -3    1.24    0.15
  -6  -3  -3    1.23    0.12
  -6  -3  -3    1.50    0.15
  -6  -3  -3    1.25    0.10
  -6  -3  -3    1.41    0.16
   6   3   3    1.21    0.12
   6   3   3    1.08    0.12
   6   3   3    1.24    0.16
  -7  -3  -3  106.24    2.70
  -7  -3  -3  105.93    2.71
  -7  -3  -3  106.51    2.63
  -7  -3  -3  109.93    2.70
  -7  -3  -3  105.04    2.58
  -7  -3  -3  108.18    2.58
   7   3   3  108.10    2.61
   7   3   3  104.26    2.68
   7   3   3  104.16    2.61
   7   3   3  101.98    2.74
  -8  -3  -3   12.33    0.38
  -8  -3  -3   12.19    0.50
  -8  -3  -3   12.72    0.38
  -8  -3  -3   12.15    0.43
   8   3   3   12.73    0.55
   8   3   3   13.36    0.42
   8   3   3   12.34    0.40
   8   3   3   12.07    0.49
  -9  -3  -3   31.90    0.98
  -9  -3  -3   31.20    0.80
  -9  -3  -3   30.93    0.98
  -9  -3  -3   30.11    0.80
  -9  -3  -3   30.69    0.87
  -9  -3  -3   26.00    0.93
   9   3   3   31.39    0.82
 -10  -3  -3   16.98    0.71
 -10  -3  -3   17.01    0.69
 -10  -3  -3   17.75    0.70
 -10  -3  -3   17.87    0.59
 -10  -3  -3   17.55    0.67
 -11  -3  -3    6.83    0.46
 -11  -3  -3    6.96    0.36
 -11  -3  -3    6.68    0.49
   9  -4  -3   14.34    0.77
   9  -4  -3   14.47    0.53
   9  -4  -3   15.48    0.59
  -9   4   3   14.39    0.62
  -9   4   3   15.66    0.69
  -9   4   3   15.10    0.71
  -9   4   3   15.49    0.73
   8  -4  -3    6.25    0.48
   8  -4  -3    6.22    0.31
   8  -4  -3    6.04    0.43
   8  -4  -3    5.81    0.34
  -8   4   3    6.02    0.37
  -8   4   3    5.40    0.45
  -8   4   3    5.88    0.40
  -8   4   3    6.35    0.47
   7  -4  -3   23.03    0.71
   7  -4  -3   22.89    0.89
   7  -4  -3   23.34    0.80
   7  -4  -3   23.61    0.74
   7  -4  -3   23.27    0.90
  -7   4   3   23.18    0.79
  -7   4   3   21.25    0.75
  -7   4   3   23.16    0.85
  -7   4   3   23.27    0.83
   6  -4  -3   17.66    0.55
   6  -4  -3   16.93    0.71
   6  -4  -3   16.12    0.67
   6  -4  -3   15.41    0.56
  -6   4   3   17.51    0.64
  -6   4   3   16.12    0.58
  -6   4   3   16.93    0.68
  -6   4   3   15.99    0.60
   5  -4  -3   37.96    1.05
   5  -4  -3   37.43    1.17
   5  -4  -3   38.50    1.21
   5  -4  -3   37.83    1.06
  -5   4   3   38.64    1.09
  -5   4   3   37.19    1.17
  -5   4   3   37.55    1.08
  -5   4   3   38.73    1.12
   4  -4  -3   52.53    1.55
   4  -4  -3   55.71    1.44
   4  -4  -3   52.61    1.49
   4  -4  -3   54.56    1.42
   4  -4  -3   54.34    1.42
  -4   4   3   52.34    1.43
  -4   4   3   54.04    1.54
  -4   4   3   52.17    1.43
   3  -4  -3   14.27    0.47
   3  -4  -3   13.84    0.51
   3  -4  -3   13.79    0.56
   3  -4  -3   14.12    0.47
  -3   4   3   13.41    0.47
  -3   4   3   14.62    0.56
  -3   4   3   13.74    0.46
   2  -4  -3  128.05    3.17
   2  -4  -3  128.06    3.20
   2  -4  -3  133.71    3.29
   2  -4  -3  127.64    3.17
  -2   4   3  122.57    3.17
  -2   4   3  127.72    3.16
  -2   4   3  132.48    3.29
   1  -4  -3   34.34    0.91
   1  -4  -3   33.45    0.81
   1  -4  -3   32.41    0.99
   1  -4  -3   33.10    0.90
   1  -4  -3   33.76    0.90
  -1   4   3   33.70    1.00
  -1   4   3   32.34    0.88
  -1   4   3   32.38    0.90
   0  -4  -3   18.85    0.54
   0  -4  -3   18.95    0.49
   0  -4  -3   18.92    0.53
   0   4   3   19.21    0.53
   0   4   3   17.93    0.62
  -1  -4  -3    1.77    0.09
  -1  -4  -3    1.58    0.11
  -1  -4  -3    1.64    0.12
  -1  -4  -3    1.49    0.15
   1   4   3    1.68    0.16
   1   4   3    1.76    0.12
   1   4   3    1.56    0.10
  -2  -4  -3   86.53    2.07
  -2  -4  -3   81.42    2.12
   2   4   3   81.42    2.06
   2   4   3   85.98    2.15
   2   4   3   81.53    2.05
  -3  -4  -3   47.74    1.26
  -3  -4  -3   47.96    1.22
  -3  -4  -3   47.59    1.22
   3   4   3   47.46    1.22
   3   4   3   48.16    1.28
   3   4   3   45.51    1.22
   3   4   3   48.36    1.22
  -4  -4  -3  138.24    3.29
  -4  -4  -3  129.71    3.32
  -4  -4  -3  136.72    3.27
  -4  -4  -3  137.55    3.31
   4   4   3  133.92    3.32
   4   4   3  132.60    3.32
   4   4   3  135.62    3.29
   4   4   3  138.30    3.36
  -5  -4  -3   11.96    0.38
  -5  -4  -3   12.30    0.37
  -5  -4  -3   11.68    0.40
  -5  -4  -3   12.12    0.39
   5   4   3   12.36    0.38
   5   4   3   11.76    0.42
   5   4   3   12.03    0.42
   5   4   3   12.36    0.43
  -6  -4  -3   41.47    1.11
  -6  -4  -3   43.87    1.16
  -6  -4  -3   42.21    1.10
   6   4   3   41.72    1.19
   6   4   3   41.74    1.15
   6   4   3   43.59    1.11
  -7  -4  -3   45.12    1.18
  -7  -4  -3   45.54    1.19
  -7  -4  -3   46.43    1.27
   7   4   3   46.21    1.23
   7   4   3   44.89    1.31
  -8  -4  -3   15.07    0.56
  -8  -4  -3   14.62    0.46
  -8  -4  -3   14.63    0.46
  -8  -4  -3   15.15    0.48
   8   4   3   14.63    0.60
   8   4   3   14.90    0.50
   8   4   3   14.04    0.56
  -9  -4  -3   23.85    0.68
  -9  -4  -3   23.80    0.68
  -9  -4  -3   24.42    0.72
  -9  -4  -3   24.10    0.82
  -9  -4  -3   24.04    0.83
   9   4   3   24.77    0.74
   9   4   3   24.67    0.73
   9   4   3   23.43    0.88
 -10  -4  -3   -0.03    0.15
 -10  -4  -3   -0.11    0.18
 -10  -4  -3    0.02    0.09
 -10  -4  -3    0.08    0.17
 -10  -4  -3    0.02    0.12
 -10  -4  -3    0.04    0.09
  10   4   3   -0.09    0.11
  10   4   3    0.01    0.12
  10   4   3    0.00    0.19
 -11  -4  -3   10.32    0.35
 -11  -4  -3    9.95    0.57
 -11  -4  -3   10.48    0.36
 -11  -4  -3   11.01    0.43
 -11  -4  -3   10.04    0.56
   9  -5  -3   19.98    0.70
   9  -5  -3   22.83    1.05
  -9   5   3   20.96    0.93
  -9   5   3   19.64    0.78
   8  -5  -3    4.34    0.43
   8  -5  -3    3.58    0.44
   8  -5  -3    3.54    0.28
   8  -5  -3    3.31    0.31
  -8   5   3    3.92    0.36
  -8   5   3    3.40    0.39
  -8   5   3    3.74    0.48
  -8   5   3    3.82    0.44
   7  -5  -3   31.44    1.12
   7  -5  -3   31.66    1.02
   7  -5  -3   31.69    0.96
   7  -5  -3   31.16    0.94
   7  -5  -3   31.28    1.13
  -7   5   3   32.26    1.11
  -7   5   3   31.71    1.05
  -7   5   3   31.40    1.01
  -7   5   3   30.31    0.98
   6  -5  -3    5.64    0.43
   6  -5  -3    6.18    0.37
   6  -5  -3    5.66    0.41
   6  -5  -3    5.72    0.31
   6  -5  -3    4.62    0.37
  -6   5   3    5.89    0.35
  -6   5   3    6.05    0.35
  -6   5   3    5.91    0.44
   5  -5  -3   73.63    1.91
   5  -5  -3   73.11    2.07
   5  -5  -3   75.66    1.92
   5  -5  -3   72.34    1.95
  -5   5   3   69.27    1.96
  -5   5   3   74.28    2.07
   4  -5  -3    2.45    0.21
   4  -5  -3    2.40    0.24
   4  -5  -3    2.62    0.28
   4  -5  -3    2.48    0.19
   4  -5  -3    2.46    0.22
  -4   5   3    2.09    0.21
  -4   5   3    2.45    0.21
  -4   5   3    2.38    0.28
   3  -5  -3  172.18    4.14
   3  -5  -3  168.30    4.18
   3  -5  -3  165.25    4.13
   3  -5  -3  160.85    4.25
  -3   5   3  167.06    4.12
  -3   5   3  166.81    4.13
  -3   5   3  172.70    4.28
   2  -5  -3    3.29    0.20
   2  -5  -3    3.59    0.21
   2  -5  -3    3.29    0.27
   2  -5  -3    3.33    0.22
  -2   5   3    3.44    0.28
  -2   5   3    3.19    0.20
  -2   5   3    3.59    0.20
   1  -5  -3  208.79    5.30
   1  -5  -3  213.69    5.15
   1  -5  -3  214.35    5.19
   1  -5  -3  219.27    5.20
   1  -5  -3  209.10    5.26
  -1   5   3  220.69    5.33
  -1   5   3  208.25    5.17
  -1   5   3  216.28    5.20
   0  -5  -3   22.58    0.75
   0  -5  -3   22.71    0.64
   0  -5  -3   21.98    0.65
   0  -5  -3   23.14    0.67
   0   5   3   23.78    0.77
   0   5   3   22.99    0.67
   0   5   3   22.15    0.64
  -1  -5  -3  386.78    9.31
  -1  -5  -3  371.00    9.30
  -1  -5  -3  376.74    9.37
  -1  -5  -3  379.21    9.45
   1   5   3  382.33    9.36
   1   5   3  390.77    9.40
   1   5   3  395.56    9.57
  -2  -5  -3   26.07    0.73
  -2  -5  -3   25.52    0.80
  -2  -5  -3   26.75    0.75
   2   5   3   26.25    0.83
   2   5   3   27.50    0.72
   2   5   3   26.55    0.74
  -3  -5  -3   86.45    2.08
  -3  -5  -3   80.93    2.13
  -3  -5  -3   83.39    2.06
   3   5   3   82.16    2.16
   3   5   3   83.33    2.08
   3   5   3   81.09    2.07
  -4  -5  -3   71.08    1.82
  -4  -5  -3   73.99    1.82
  -4  -5  -3   71.08    1.86
   4   5   3   72.41    1.83
   4   5   3   72.50    1.82
   4   5   3   71.08    1.83
   4   5   3   71.87    1.90
  -5  -5  -3   35.30    0.95
  -5  -5  -3   34.91    0.97
  -5  -5  -3   35.31    0.98
   5   5   3   35.28    0.96
   5   5   3   35.27    0.99
   5   5   3   34.59    0.99
   5   5   3   36.59    1.03
  -6  -5  -3  114.47    2.90
  -6  -5  -3  115.90    2.86
  -6  -5  -3  113.57    2.88
   6   5   3  117.55    2.94
   6   5   3  117.56    2.94
   6   5   3  116.57    2.87
  -7  -5  -3   10.38    0.36
  -7  -5  -3   10.37    0.41
  -7  -5  -3   10.08    0.37
   7   5   3    9.84    0.45
   7   5   3   10.47    0.38
   7   5   3    9.89    0.42
  -8  -5  -3   56.62    1.48
  -8  -5  -3   57.55    1.49
   8   5   3   58.61    1.56
   8   5   3   54.78    1.62
   8   5   3   57.14    1.52
  -9  -5  -3    0.00    0.09
  -9  -5  -3    0.07    0.12
  -9  -5  -3    0.04    0.08
   9   5   3   -0.06    0.13
   9   5   3    0.17    0.16
 -10  -5  -3   22.66    0.68
 -10  -5  -3   22.32    0.67
 -10  -5  -3   22.62    0.81
 -10  -5  -3   22.16    0.83
  10   5   3   21.66    0.79
  10   5   3   22.03    0.89
 -11  -5  -3   -0.02    0.14
 -11  -5  -3    0.26    0.12
 -11  -5  -3   -0.06    0.12
 -11  -5  -3    0.01    0.21
  11   5   3   -0.13    0.25
   8  -6  -3    6.51    0.39
   8  -6  -3    6.49    0.56
   8  -6  -3    5.68    0.42
  -8   6   3    6.43    0.43
  -8   6   3    6.56    0.62
  -8   6   3    6.05    0.47
   7  -6  -3    3.28    0.41
   7  -6  -3    3.68    0.29
   7  -6  -3    2.93    0.41
   7  -6  -3    3.12    0.32
   7  -6  -3    3.56    0.39
  -7   6   3    3.68    0.50
  -7   6   3    3.16    0.41
  -7   6   3    3.10    0.34
  -7   6   3    3.67    0.32
   6  -6  -3   21.61    0.74
   6  -6  -3   21.54    0.88
   6  -6  -3   21.22    0.79
   6  -6  -3   20.81    0.84
   6  -6  -3   21.73    0.73
  -6   6   3   21.63    0.75
  -6   6   3   21.34    0.76
  -6   6   3   22.93    0.83
  -6   6   3   22.57    0.90
   5  -6  -3   37.80    1.09
   5  -6  -3   38.14    1.25
   5  -6  -3   32.32    1.23
   5  -6  -3   37.34    1.20
  -5   6   3   37.22    1.10
  -5   6   3   39.60    1.27
  -5   6   3   37.75    1.11
   4  -6  -3   17.09    0.60
   4  -6  -3   17.54    0.73
   4  -6  -3   16.87    0.65
   4  -6  -3   16.93    0.62
   4  -6  -3   17.97    0.61
  -4   6   3   17.52    0.74
   3  -6  -3  112.68    3.07
   3  -6  -3  119.65    2.95
   3  -6  -3  115.26    2.98
   3  -6  -3  115.34    2.94
  -3   6   3  118.56    3.11
  -3   6   3  116.86    2.94
  -3   6   3  115.74    2.93
   2  -6  -3   12.93    0.47
   2  -6  -3   13.31    0.57
   2  -6  -3   13.53    0.48
   2  -6  -3   12.18    0.47
  -2   6   3   12.34    0.46
  -2   6   3   12.21    0.44
  -2   6   3   13.07    0.59
   1  -6  -3  132.23    3.33
   1  -6  -3  133.43    3.44
   1  -6  -3  134.60    3.31
   1  -6  -3  134.26    3.19
   1  -6  -3  136.31    3.32
  -1   6   3  132.18    3.29
  -1   6   3  129.91    3.32
  -1   6   3  135.18    3.47
   0  -6  -3   61.97    1.62
   0  -6  -3   61.93    1.60
   0  -6  -3   59.57    1.70
   0  -6  -3   61.32    1.57
   0   6   3   61.91    1.61
  -1  -6  -3  172.22    4.23
  -1  -6  -3  166.71    4.31
  -1  -6  -3  178.59    4.21
  -1  -6  -3  170.40    4.17
   1   6   3  169.86    4.22
   1   6   3  173.52    4.17
   1   6   3  174.79    4.36
  -2  -6  -3   15.20    0.51
  -2  -6  -3   15.24    0.48
  -2  -6  -3   15.40    0.57
   2   6   3   15.62    0.47
   2   6   3   14.57    0.49
   2   6   3   16.17    0.60
  -3  -6  -3  204.68    5.03
  -3  -6  -3  204.75    5.10
   3   6   3  209.02    5.07
   3   6   3  206.15    5.14
   3   6   3  208.91    5.03
  -4  -6  -3    1.39    0.14
  -4  -6  -3    1.08    0.16
  -4  -6  -3    1.11    0.12
   4   6   3    1.20    0.19
   4   6   3    1.15    0.12
   4   6   3    1.10    0.12
   4   6   3    1.08    0.13
  -5  -6  -3  161.12    4.13
  -5  -6  -3  171.14    4.09
  -5  -6  -3  169.48    4.10
   5   6   3  166.14    4.19
   5   6   3  166.53    4.10
   5   6   3  168.03    4.12
   5   6   3  166.82    4.11
  -6  -6  -3    2.99    0.21
  -6  -6  -3    3.00    0.20
  -6  -6  -3    3.17    0.21
   6   6   3    3.03    0.23
   6   6   3    3.39    0.21
   6   6   3    3.36    0.27
  -7  -6  -3  102.28    2.54
  -7  -6  -3   99.61    2.56
  -7  -6  -3  103.65    2.57
   7   6   3   95.88    2.65
   7   6   3  103.06    2.55
   7   6   3   99.38    2.71
  -8  -6  -3    6.75    0.36
  -8  -6  -3    7.02    0.38
  -8  -6  -3    7.84    0.33
   8   6   3    7.62    0.41
   8   6   3    8.05    0.36
   8   6   3    7.83    0.42
  -9  -6  -3   29.83    0.94
  -9  -6  -3   28.92    0.86
  -9  -6  -3   28.90    0.85
  -9  -6  -3   31.21    0.84
   9   6   3   25.37    0.88
   9   6   3   29.35    1.01
 -10  -6  -3    5.91    0.43
 -10  -6  -3    6.41    0.31
 -10  -6  -3    6.91    0.44
 -10  -6  -3    6.47    0.32
 -10  -6  -3    6.15    0.32
  10   6   3    7.02    0.43
  10   6   3    6.53    0.50
 -11  -6  -3    7.35    0.37
 -11  -6  -3    7.95    0.35
 -11  -6  -3    7.20    0.53
  11   6   3    6.46    0.59
  11   6   3    7.58    0.49
   7  -7  -3    0.72    0.26
   7  -7  -3    0.97    0.21
   7  -7  -3    1.02    0.19
   7  -7  -3    0.34    0.25
   7  -7  -3    0.82    0.25
  -7   7   3    0.87    0.20
  -7   7   3    1.08    0.29
  -7   7   3    0.70    0.20
  -7   7   3    0.79    0.32
   6  -7  -3    3.96    0.35
   6  -7  -3    4.27    0.41
   6  -7  -3    5.06    0.42
   6  -7  -3    4.44    0.47
   6  -7  -3    4.61    0.34
  -6   7   3    3.69    0.34
  -6   7   3    4.72    0.36
  -6   7   3    4.60    0.44
   5  -7  -3    1.67    0.29
   5  -7  -3    1.88    0.28
   5  -7  -3    2.22    0.30
   5  -7  -3    1.93    0.27
   5  -7  -3    1.80    0.25
  -5   7   3    1.79    0.28
  -5   7   3    1.98    0.26
  -5   7   3    2.21    0.26
   4  -7  -3   15.31    0.59
   4  -7  -3   15.83    0.71
   4  -7  -3   15.33    0.63
  -4   7   3   15.68    0.58
  -4   7   3   15.47    0.59
  -4   7   3   16.20    0.74
   3  -7  -3    1.90    0.30
   3  -7  -3    1.73    0.22
   3  -7  -3    2.23    0.24
  -3   7   3    2.04    0.22
  -3   7   3    2.21    0.33
  -3   7   3    1.58    0.25
   2  -7  -3   26.05    0.80
   2  -7  -3   25.25    0.92
   2  -7  -3   24.42    0.90
  -2   7   3   24.28    0.76
  -2   7   3   23.77    0.78
  -2   7   3   25.29    0.94
   1  -7  -3    0.10    0.13
   1  -7  -3    0.18    0.10
   1  -7  -3    0.20    0.08
   1  -7  -3    0.11    0.04
   1  -7  -3    0.06    0.08
  -1   7   3    0.12    0.08
  -1   7   3    0.07    0.12
  -1   7   3    0.09    0.06
   0  -7  -3   80.74    2.04
   0  -7  -3   78.17    2.02
   0  -7  -3   76.16    1.97
   0  -7  -3   76.25    2.13
   0   7   3   77.69    2.18
   0   7   3   78.42    2.03
  -1  -7  -3    1.15    0.15
  -1  -7  -3    1.28    0.21
  -1  -7  -3    1.17    0.17
   1   7   3    1.24    0.12
   1   7   3    1.26    0.16
   1   7   3    1.41    0.23
  -2  -7  -3   25.52    0.73
  -2  -7  -3   23.96    0.82
  -2  -7  -3   23.22    0.74
   2   7   3   25.61    0.87
   2   7   3   23.74    0.74
   2   7   3   23.35    0.68
  -3  -7  -3   84.18    2.29
  -3  -7  -3   90.35    2.24
  -3  -7  -3   84.54    2.20
   3   7   3   86.99    2.18
   3   7   3   85.33    2.22
   3   7   3   88.48    2.36
  -4  -7  -3   53.37    1.38
  -4  -7  -3   51.64    1.42
  -4  -7  -3   50.50    1.47
   4   7   3   52.75    1.39
   4   7   3   52.96    1.41
   4   7   3   53.44    1.54
  -5  -7  -3  103.34    2.59
  -5  -7  -3   99.93    2.66
  -5  -7  -3  104.33    2.62
   5   7   3  104.98    2.74
   5   7   3  102.59    2.61
   5   7   3  102.78    2.62
   5   7   3  103.40    2.61
  -6  -7  -3   28.85    0.89
  -6  -7  -3   28.58    0.86
   6   7   3   28.36    0.86
   6   7   3   28.70    0.88
   6   7   3   28.74    0.88
   6   7   3   29.62    0.97
  -7  -7  -3   96.97    2.52
  -7  -7  -3   99.33    2.50
   7   7   3   98.16    2.51
   7   7   3   99.69    2.57
   7   7   3   94.49    2.60
  -8  -7  -3    5.17    0.32
  -8  -7  -3    4.63    0.29
  -8  -7  -3    4.93    0.29
   8   7   3    5.08    0.31
   8   7   3    4.91    0.36
  -9  -7  -3   46.57    1.34
  -9  -7  -3   47.62    1.33
  -9  -7  -3   48.56    1.39
   9   7   3   49.20    1.45
   9   7   3   47.50    1.46
 -10  -7  -3    0.38    0.14
 -10  -7  -3    0.55    0.20
 -10  -7  -3    0.63    0.16
 -10  -7  -3    0.91    0.16
  10   7   3    0.96    0.24
  10   7   3    1.11    0.24
  10   7   3    0.33    0.16
 -11  -7  -3   21.51    0.95
 -11  -7  -3   21.59    0.74
  11   7   3   23.22    0.91
  11   7   3   22.39    1.08
   6  -8  -3    0.75    0.21
   6  -8  -3    0.89    0.28
   6  -8  -3    1.12    0.26
   6  -8  -3    0.83    0.21
   6  -8  -3    0.66    0.23
  -6   8   3    0.80    0.34
  -6   8   3    0.48    0.19
  -6   8   3    0.82    0.20
   5  -8  -3   13.81    0.61
   5  -8  -3   14.31    0.64
   5  -8  -3   13.93    0.59
   5  -8  -3   14.00    0.65
   5  -8  -3   14.52    0.75
  -5   8   3   13.08    0.58
  -5   8   3   14.44    0.59
  -5   8   3   13.87    0.78
   4  -8  -3    0.36    0.20
   4  -8  -3    0.52    0.17
   4  -8  -3    0.66    0.19
   4  -8  -3    0.28    0.14
   4  -8  -3    0.47    0.16
  -4   8   3    0.44    0.15
  -4   8   3    0.44    0.15
  -4   8   3    0.79    0.28
   3  -8  -3   11.68    0.62
   3  -8  -3   11.54    0.51
   3  -8  -3   11.62    0.52
   3  -8  -3   11.31    0.51
  -3   8   3   11.67    0.50
  -3   8   3   11.97    0.67
  -3   8   3   11.80    0.48
   2  -8  -3    2.69    0.24
   2  -8  -3    2.70    0.34
  -2   8   3    2.94    0.39
  -2   8   3    2.42    0.21
  -2   8   3    2.37    0.24
   1  -8  -3   70.11    1.85
   1  -8  -3   67.24    1.65
   1  -8  -3   67.45    1.96
   1  -8  -3   67.67    1.83
   1  -8  -3   67.86    1.80
  -1   8   3   70.28    2.03
  -1   8   3   66.89    1.84
  -1   8   3   66.15    1.80
   0  -8  -3   12.27    0.50
   0  -8  -3   12.05    0.58
   0   8   3   12.19    0.48
   0   8   3   12.88    0.64
  -1  -8  -3   50.65    1.42
  -1  -8  -3   52.45    1.40
  -1  -8  -3   50.05    1.51
   1   8   3   48.91    1.33
   1   8   3   52.99    1.59
   1   8   3   50.45    1.41
  -2  -8  -3   81.24    2.27
  -2  -8  -3   84.81    2.16
  -2  -8  -3   83.61    2.19
   2   8   3   82.88    2.34
   2   8   3   82.77    2.10
   2   8   3   84.88    2.18
  -3  -8  -3   43.47    1.21
  -3  -8  -3   43.52    1.23
  -3  -8  -3   41.12    1.29
   3   8   3   43.39    1.37
   3   8   3   45.24    1.23
   3   8   3   42.80    1.16
  -4  -8  -3    5.59    0.36
  -4  -8  -3    5.73    0.32
   4   8   3    6.24    0.28
   4   8   3    6.11    0.32
  -5  -8  -3   -0.05    0.08
  -5  -8  -3    0.05    0.14
  -5  -8  -3    0.10    0.08
   5   8   3    0.24    0.09
   5   8   3    0.20    0.11
   5   8   3    0.12    0.09
   5   8   3    0.17    0.15
  -6  -8  -3   23.20    0.75
  -6  -8  -3   23.62    0.72
  -6  -8  -3   22.38    0.77
   6   8   3   23.61    0.76
   6   8   3   23.42    0.75
   6   8   3   21.29    0.80
  -7  -8  -3    0.10    0.12
  -7  -8  -3    0.15    0.12
   7   8   3    0.22    0.12
   7   8   3   -0.20    0.14
   7   8   3    0.21    0.12
  -8  -8  -3   15.01    0.59
  -8  -8  -3   17.02    0.61
  -8  -8  -3   16.33    0.60
   8   8   3   16.23    0.71
   8   8   3   15.06    0.60
   8   8   3   16.03    0.66
  -9  -8  -3    1.98    0.30
  -9  -8  -3    2.16    0.26
  -9  -8  -3    1.85    0.28
   9   8   3    2.12    0.33
   9   8   3    1.77    0.29
 -10  -8  -3   13.48    0.57
 -10  -8  -3   14.47    0.59
 -10  -8  -3   15.78    0.73
  10   8   3   13.29    0.70
  10   8   3   14.35    0.75
   5  -9  -3    3.29    0.40
   5  -9  -3    3.50    0.37
   5  -9  -3    2.88    0.44
   5  -9  -3    3.21    0.42
   5  -9  -3    3.74    0.45
  -5   9   3    3.00    0.44
  -5   9   3    3.37    0.39
  -5   9   3    3.37    0.34
   4  -9  -3    7.09    0.47
   4  -9  -3    7.37    0.46
   4  -9  -3    6.55    0.47
   4  -9  -3    6.71    0.44
   4  -9  -3    6.66    0.55
  -4   9   3    6.85    0.40
  -4   9   3    6.55    0.43
  -4   9   3    7.86    0.70
   3  -9  -3    6.58    0.43
   3  -9  -3    5.94    0.51
   3  -9  -3    6.61    0.41
   3  -9  -3    6.60    0.41
   3  -9  -3    6.50    0.42
  -3   9   3    5.53    0.74
  -3   9   3    6.04    0.35
  -3   9   3    5.76    0.39
   2  -9  -3   17.43    0.67
   2  -9  -3   17.91    0.80
  -2   9   3   17.65    0.62
  -2   9   3   17.57    0.67
  -2   9   3   18.05    1.24
   1  -9  -3   12.17    0.33
   1  -9  -3    9.63    0.58
   1  -9  -3   11.70    0.61
   1  -9  -3   12.17    0.53
  -1   9   3   11.60    0.50
  -1   9   3   10.80    0.82
   0  -9  -3   24.36    0.93
   0  -9  -3   25.54    0.85
   0   9   3   24.05    0.81
   0   9   3   24.56    1.04
   0   9   3   24.75    0.73
  -1  -9  -3   36.23    1.22
  -1  -9  -3   38.50    1.14
   1   9   3   36.52    1.13
   1   9   3   37.13    1.30
   1   9   3   37.39    1.02
   2   9   3   19.49    0.84
   2   9   3   18.27    0.66
   2   9   3   18.54    0.58
  -3  -9  -3   23.94    0.80
  -3  -9  -3   22.93    0.85
   3   9   3   24.12    0.95
   3   9   3   22.93    0.71
   3   9   3   24.32    0.79
  -4  -9  -3    2.68    0.31
  -4  -9  -3    3.19    0.28
   4   9   3    3.37    0.27
   4   9   3    3.01    0.22
  -5  -9  -3   75.07    2.09
  -5  -9  -3   76.24    2.04
   5   9   3   76.02    1.99
   5   9   3   76.91    2.04
  -6  -9  -3    4.43    0.31
  -6  -9  -3    3.91    0.33
   6   9   3    4.90    0.45
   6   9   3    4.52    0.30
   6   9   3    4.57    0.33
   6   9   3    4.23    0.28
  -7  -9  -3   31.51    0.99
  -7  -9  -3   32.05    0.95
  -7  -9  -3   31.14    1.02
   7   9   3   32.63    1.16
   7   9   3   31.10    1.00
   7   9   3   29.80    1.00
  -8  -9  -3    9.75    0.45
  -8  -9  -3    9.02    0.47
  -8  -9  -3    8.41    0.45
   8   9   3    9.13    0.48
   8   9   3    8.74    0.48
   8   9   3    9.17    0.60
  -9  -9  -3   18.99    0.71
  -9  -9  -3   18.72    0.70
  -9  -9  -3   17.13    0.69
   9   9   3   17.49    0.76
   9   9   3   18.96    0.87
 -10  -9  -3    4.33    0.39
 -10  -9  -3    4.08    0.41
  10   9   3    6.18    0.71
  10   9   3    4.58    0.48
   4 -10  -3   13.36    0.79
   4 -10  -3   10.65    0.67
   4 -10  -3   11.19    0.60
  -4  10   3   12.92    0.94
  -4  10   3   10.95    0.53
  -4  10   3   11.46    0.58
   3 -10  -3    0.15    0.17
   3 -10  -3    0.13    0.20
   3 -10  -3   -0.02    0.16
   3 -10  -3    0.16    0.25
  -3  10   3   -0.02    0.12
  -3  10   3    0.00    0.15
  -3  10   3   -0.06    0.28
   2 -10  -3   40.27    1.29
   2 -10  -3   41.88    1.43
   2 -10  -3   41.10    1.28
   2 -10  -3   39.57    1.29
  -2  10   3   39.78    1.26
  -2  10   3   43.89    1.55
   1 -10  -3    3.76    0.46
   1 -10  -3    3.77    0.36
   1 -10  -3    3.56    0.37
  -1  10   3    4.20    0.52
  -1  10   3    4.13    0.35
   0 -10  -3   88.29    2.51
   0 -10  -3   88.16    2.36
   0 -10  -3   88.82    2.40
   0  10   3   84.99    2.36
   0  10   3   87.35    2.24
   0  10   3   91.60    2.63
  -1 -10  -3   29.26    0.95
  -1 -10  -3   29.05    0.98
  -1 -10  -3   28.02    1.05
   1  10   3   29.05    1.16
   1  10   3   28.67    0.84
   1  10   3   28.88    0.95
  -2 -10  -3   40.88    1.36
  -2 -10  -3   41.96    1.25
  -2 -10  -3   42.61    1.28
   2  10   3   42.72    1.26
   2  10   3   42.20    1.48
   2  10   3   40.38    1.14
  -3 -10  -3   21.99    0.76
  -3 -10  -3   21.03    0.84
  -3 -10  -3   21.61    0.78
   3  10   3   20.85    0.76
   3  10   3   21.20    0.67
   3  10   3   22.48    0.97
  -4 -10  -3   18.73    0.70
  -4 -10  -3   18.59    0.70
  -4 -10  -3   18.00    0.74
   4  10   3   18.33    0.87
   4  10   3   18.77    0.62
   4  10   3   16.52    0.70
  -5 -10  -3   15.68    0.65
  -5 -10  -3   15.73    0.68
  -5 -10  -3   16.28    0.61
   5  10   3   15.83    0.63
   5  10   3   16.20    0.57
   5  10   3   12.63    0.74
  -6 -10  -3   11.56    0.56
  -6 -10  -3   11.02    0.62
   6  10   3   12.02    0.49
   6  10   3   11.68    0.70
   6  10   3   11.79    0.54
   6  10   3   10.98    0.50
  -7 -10  -3   24.57    0.90
  -7 -10  -3   25.47    0.89
  -7 -10  -3   25.99    0.82
   7  10   3   25.08    0.88
   7  10   3   24.73    0.87
   7  10   3   24.32    1.06
  -8 -10  -3    3.57    0.39
  -8 -10  -3    3.68    0.38
  -8 -10  -3    4.17    0.33
   8  10   3    3.43    0.38
   8  10   3    5.38    0.58
   8  10   3    4.28    0.38
  -9 -10  -3   18.25    0.72
  -9 -10  -3   16.84    0.73
  -9 -10  -3   20.26    0.77
   9  10   3   18.64    0.80
   3 -11  -3    0.27    0.23
   3 -11  -3    0.71    0.34
  -3  11   3    0.19    0.20
  -3  11   3    0.87    0.45
   2 -11  -3    1.59    0.27
   2 -11  -3    1.66    0.35
   2 -11  -3    1.56    0.31
   2 -11  -3    1.48    0.30
  -2  11   3    1.23    0.42
   1 -11  -3    3.21    0.53
   1 -11  -3    3.62    0.39
   1 -11  -3    3.57    0.41
   1 -11  -3    3.45    0.43
  -1  11   3    4.88    0.40
  -1  11   3    3.92    0.25
   0 -11  -3    7.84    0.61
   0 -11  -3    7.42    0.52
   0 -11  -3    7.82    0.30
   0 -11  -3    8.60    0.53
   0  11   3   10.17    0.75
   0  11   3    7.65    0.47
   0  11   3    7.31    0.35
  -1 -11  -3    1.54    0.28
  -1 -11  -3    1.65    0.27
  -1 -11  -3    1.83    0.30
   1  11   3    1.87    0.27
   1  11   3    2.02    0.42
  -2 -11  -3   18.83    0.75
  -2 -11  -3   16.65    0.80
  -2 -11  -3   18.21    0.72
   2  11   3   16.40    0.67
   2  11   3   17.27    0.70
   2  11   3   17.51    0.92
  -3 -11  -3   -0.10    0.19
  -3 -11  -3    0.20    0.17
  -3 -11  -3    0.16    0.17
   3  11   3    0.56    0.31
   3  11   3   -0.19    0.13
   3  11   3    0.07    0.11
  -4 -11  -3   22.88    0.91
  -4 -11  -3   22.77    0.85
  -4 -11  -3   22.74    0.82
   4  11   3   22.07    1.05
   4  11   3   22.41    0.84
   4  11   3   23.73    0.74
  -5 -11  -3    0.29    0.20
  -5 -11  -3    0.24    0.16
  -5 -11  -3    0.17    0.21
   5  11   3    0.46    0.12
   5  11   3    0.06    0.17
   5  11   3    0.23    0.26
  -6 -11  -3   14.04    0.62
  -6 -11  -3   12.58    0.64
  -6 -11  -3   14.77    0.65
   6  11   3   13.07    0.58
   6  11   3   14.15    0.64
   6  11   3   13.98    0.56
   6  11   3   14.39    0.84
  -7 -11  -3    0.84    0.26
  -7 -11  -3    0.88    0.22
   7  11   3    0.63    0.32
   7  11   3    0.92    0.24
   7  11   3    0.98    0.21
  -8 -11  -3   20.93    0.83
  -8 -11  -3   19.15    0.82
   8  11   3   20.50    0.83
   8  11   3   19.21    0.80
   1 -12  -3    7.19    0.54
   1 -12  -3    7.06    0.70
  -1  12   3    6.30    0.89
  -1  12   3    7.82    0.38
  -1  12   3    7.50    0.53
   0 -12  -3    0.57    0.45
   0 -12  -3    0.39    0.20
   0 -12  -3    1.22    0.38
   0 -12  -3    0.77    0.28
   0  12   3    0.78    0.16
   0  12   3    0.68    0.40
   0  12   3    0.82    0.24
  -1 -12  -3   12.32    0.68
  -1 -12  -3   12.75    0.66
  -1 -12  -3   13.22    0.78
   1  12   3   12.50    0.48
   1  12   3   12.41    0.64
   1  12   3   11.77    0.93
  -2 -12  -3    0.21    0.26
  -2 -12  -3    0.06    0.23
  -2 -12  -3    0.38    0.24
   2  12   3    0.04    0.11
   2  12   3    0.26    0.38
   2  12   3   -0.12    0.17
  -3 -12  -3    3.64    0.48
  -3 -12  -3    3.40    0.44
  -3 -12  -3    3.32    0.44
   3  12   3    3.20    0.41
   3  12   3    4.07    0.55
   3  12   3    3.03    0.25
  -4 -12  -3    0.44    0.24
  -4 -12  -3    0.20    0.22
  -4 -12  -3    0.23    0.19
   4  12   3    0.41    0.21
   4  12   3    0.42    0.39
   4  12   3    0.30    0.13
  -5 -12  -3    4.32    0.51
  -5 -12  -3    4.19    0.48
  -5 -12  -3    4.81    0.47
   5  12   3    2.92    0.58
   5  12   3    3.54    0.31
   5  12   3    4.77    0.47
  -6 -12  -3    7.97    0.57
  -6 -12  -3    8.28    0.58
   6  12   3    9.03    0.57
   6  12   3    9.24    0.45
   6  12   3    8.49    0.48
  -7 -12  -3    4.85    0.66
  -7 -12  -3    3.14    0.49
   7  12   3    3.86    0.47
   7  12   3    3.46    0.39
  -2 -13  -3    1.36    0.39
   2  13   3    1.09    0.19
   2  13   3    1.32    0.31
  -3 -13  -3    1.89    0.39
   3  13   3    1.36    0.29
   3  13   3    1.91    0.27
  -4 -13  -3    5.30    0.63
  -4 -13  -3    6.26    0.61
   4  13   3    6.74    0.38
   4  13   3    5.04    0.52
   5  11  -4    3.35    0.35
   5  11  -4    5.26    0.53
  -5 -11   4    4.25    0.54
  -5 -11   4    4.63    0.38
  -5 -11   4    5.15    0.45
  -5 -11   4    3.92    0.48
   4  11  -4   -0.30    0.32
   4  11  -4    0.30    0.25
  -4 -11   4    0.12    0.24
  -4 -11   4   -0.16    0.22
  -4 -11   4    0.75    0.27
  -4 -11   4    0.21    0.18
   3  11  -4    1.65    0.42
   3  11  -4    1.51    0.25
   3  11  -4    0.98    0.27
  -3 -11   4    0.88    0.25
  -3 -11   4    2.07    0.32
  -3 -11   4    2.44    0.37
  -3 -11   4    1.37    0.31
   2  11  -4    0.11    0.34
   2  11  -4    0.21    0.22
  -2 -11   4    0.13    0.23
  -2 -11   4   -0.30    0.18
  -2 -11   4    0.06    0.18
   1  11  -4   11.01    0.90
   1  11  -4    9.47    0.61
   1  11  -4   11.08    0.58
  -1 -11   4   10.43    0.64
  -1 -11   4   10.56    0.58
  -1 -11   4   10.27    0.54
   0  11  -4    0.80    0.43
   0  11  -4   -0.20    0.20
   0  11  -4    0.42    0.26
   0 -11   4   -0.23    0.20
   0 -11   4    0.07    0.25
   0 -11   4    0.03    0.20
   0 -11   4    0.31    0.17
  -1  11  -4    5.15    0.66
  -1  11  -4    5.47    0.57
   1 -11   4    5.67    0.55
   1 -11   4    4.75    0.51
   1 -11   4    4.66    0.45
   1 -11   4    3.80    0.32
   7  10  -4    0.31    0.27
   7  10  -4    0.45    0.21
  -7 -10   4    0.20    0.26
  -7 -10   4    0.60    0.15
  -7 -10   4    0.29    0.14
  -7 -10   4   -0.07    0.19
   6  10  -4    1.85    0.26
   6  10  -4    0.99    0.34
   6  10  -4    1.69    0.29
  -6 -10   4    2.49    0.42
   5  10  -4    0.13    0.19
   5  10  -4    0.09    0.25
  -5 -10   4    0.05    0.18
  -5 -10   4    0.40    0.15
  -5 -10   4    0.22    0.18
   4  10  -4    0.24    0.20
   4  10  -4    0.44    0.29
  -4 -10   4    0.28    0.14
  -4 -10   4    0.47    0.21
  -4 -10   4    0.37    0.21
  -4 -10   4    0.10    0.14
   3  10  -4    2.38    0.28
   3  10  -4    2.08    0.30
   3  10  -4    3.21    0.55
  -3 -10   4    2.28    0.31
  -3 -10   4    2.05    0.34
  -3 -10   4    2.18    0.36
  -3 -10   4    2.13    0.29
   2  10  -4    3.36    0.39
   2  10  -4    3.57    0.33
   2  10  -4    4.18    0.59
  -2 -10   4    3.90    0.40
  -2 -10   4    3.92    0.36
  -2 -10   4    4.06    0.42
  -2 -10   4    3.43    0.33
   1  10  -4    4.96    0.59
   1  10  -4    4.07    0.41
  -1 -10   4    5.54    0.46
  -1 -10   4    4.92    0.42
  -1 -10   4    4.87    0.37
  -1 -10   4    4.27    0.37
   0  10  -4    0.77    0.33
   0  10  -4    1.03    0.22
   0  10  -4    1.49    0.25
   0 -10   4    1.11    0.24
   0 -10   4    1.42    0.23
   0 -10   4    1.19    0.24
   0 -10   4    0.97    0.20
   0 -10   4    0.93    0.23
  -1  10  -4    5.65    0.44
  -1  10  -4    7.01    0.76
  -1  10  -4    5.98    0.48
   1 -10   4    6.83    0.41
   1 -10   4    5.87    0.71
   1 -10   4    5.83    0.44
   1 -10   4    5.45    0.46
   1 -10   4    6.29    0.33
  -2  10  -4    0.34    0.22
  -2  10  -4    0.63    0.27
  -2  10  -4   -0.06    0.41
   2 -10   4    0.23    0.20
   2 -10   4    0.35    0.13
   2 -10   4    0.33    0.22
   2 -10   4    0.35    0.20
  -3  10  -4    4.94    0.59
  -3  10  -4    4.70    0.46
  -3  10  -4    3.38    0.68
   3 -10   4    4.47    0.45
   3 -10   4    4.48    0.52
   8   9  -4    0.98    0.27
   8   9  -4    1.03    0.32
   8   9  -4    0.60    0.20
  -8  -9   4    0.96    0.15
  -8  -9   4    1.10    0.19
  -8  -9   4    0.56    0.24
  -8  -9   4    0.47    0.21
   7   9  -4    5.24    0.51
   7   9  -4    5.45    0.42
   7   9  -4    5.46    0.57
  -7  -9   4    5.90    0.46
  -7  -9   4    5.93    0.33
  -7  -9   4    5.56    0.43
  -7  -9   4    5.67    0.28
   6   9  -4    0.44    0.25
   6   9  -4    0.56    0.17
   6   9  -4   -0.05    0.19
  -6  -9   4    0.57    0.20
  -6  -9   4    0.43    0.12
  -6  -9   4    0.48    0.13
  -6  -9   4    0.58    0.19
   5   9  -4    6.94    0.48
   5   9  -4    7.55    0.58
  -5  -9   4    6.95    0.45
  -5  -9   4    7.08    0.34
  -5  -9   4    6.34    0.44
   4   9  -4    0.23    0.16
   4   9  -4    0.06    0.20
  -4  -9   4    0.14    0.15
  -4  -9   4    0.13    0.11
  -4  -9   4   -0.07    0.14
   3   9  -4    6.99    0.54
   3   9  -4    5.83    0.43
  -3  -9   4    5.91    0.42
  -3  -9   4    6.39    0.42
  -3  -9   4    6.41    0.36
  -3  -9   4    6.70    0.36
   2   9  -4    6.28    0.50
   2   9  -4    4.94    0.34
   2   9  -4    5.01    0.38
  -2  -9   4    5.41    0.38
  -2  -9   4    5.80    0.41
  -2  -9   4    5.38    0.33
  -2  -9   4    4.75    0.33
   1   9  -4    4.95    0.36
   1   9  -4    4.17    0.36
   1   9  -4    6.39    0.55
  -1  -9   4    4.55    0.42
  -1  -9   4    4.69    0.36
  -1  -9   4    5.09    0.34
  -1  -9   4    5.30    0.33
   0   9  -4   -0.11    0.15
   0   9  -4    0.01    0.12
   0  -9   4    0.06    0.14
   0  -9   4    0.16    0.14
   0  -9   4    0.06    0.15
   0  -9   4   -0.13    0.11
  -1   9  -4    0.44    0.18
  -1   9  -4   -0.31    0.25
  -1   9  -4    0.23    0.16
   1  -9   4    0.29    0.18
   1  -9   4   -0.16    0.13
   1  -9   4    0.35    0.16
   1  -9   4   -0.06    0.15
   1  -9   4    0.16    0.12
  -2   9  -4    0.27    0.15
  -2   9  -4   -0.10    0.27
  -2   9  -4    0.07    0.20
   2  -9   4    0.20    0.17
   2  -9   4    0.07    0.16
   2  -9   4    0.06    0.11
   2  -9   4    0.05    0.17
  -3   9  -4   -0.18    0.21
  -3   9  -4    0.28    0.33
  -3   9  -4    0.09    0.16
   3  -9   4   -0.03    0.15
   3  -9   4    0.01    0.18
   3  -9   4    0.25    0.17
   3  -9   4   -0.32    0.16
   3  -9   4    0.01    0.10
  -4   9  -4    0.38    0.30
  -4   9  -4    0.07    0.17
  -4   9  -4    0.08    0.36
  -4   9  -4   -0.01    0.10
   4  -9   4    0.27    0.22
   4  -9   4    0.07    0.19
   4  -9   4   -0.09    0.17
   4  -9   4    0.36    0.20
   4  -9   4   -0.21    0.09
   9   8  -4    6.75    0.61
   9   8  -4    5.98    0.44
   9   8  -4    6.24    0.53
  -9  -8   4    6.41    0.41
  -9  -8   4    5.08    0.51
  -9  -8   4    6.31    0.47
   8   8  -4    8.60    0.46
   8   8  -4    9.42    0.63
   8   8  -4    8.58    0.53
   8   8  -4    8.77    0.61
  -8  -8   4    8.39    0.50
  -8  -8   4    9.33    0.55
  -8  -8   4    8.26    0.42
   7   8  -4    9.52    0.58
   7   8  -4    9.64    0.49
   7   8  -4    8.80    0.59
  -7  -8   4    9.09    0.45
  -7  -8   4    9.59    0.33
  -7  -8   4    9.49    0.51
  -7  -8   4    9.58    0.50
   6   8  -4   14.56    0.71
   6   8  -4   14.32    0.66
   6   8  -4   13.48    0.58
  -6  -8   4   13.94    0.61
  -6  -8   4   14.40    0.47
  -6  -8   4   13.20    0.60
  -6  -8   4   14.45    0.48
   5   8  -4    2.64    0.32
   5   8  -4    2.79    0.38
  -5  -8   4    2.05    0.27
  -5  -8   4    1.94    0.18
  -5  -8   4    1.55    0.26
  -5  -8   4    1.66    0.16
   4   8  -4    3.48    0.39
   4   8  -4    3.10    0.33
  -4  -8   4    3.63    0.32
  -4  -8   4    3.54    0.31
  -4  -8   4    3.81    0.25
   3   8  -4   19.55    0.80
   3   8  -4   17.27    0.69
  -3  -8   4   18.75    0.61
  -3  -8   4   18.24    0.68
  -3  -8   4   17.42    0.61
   2   8  -4    3.55    0.30
  -2  -8   4    3.79    0.32
  -2  -8   4    4.01    0.31
  -2  -8   4    3.48    0.26
  -2  -8   4    3.58    0.26
   1   8  -4   10.98    0.58
   1   8  -4    9.24    0.46
   1   8  -4   10.42    0.46
  -1  -8   4    9.48    0.45
  -1  -8   4   10.33    0.41
  -1  -8   4    9.71    0.48
   0   8  -4    5.65    0.35
   0   8  -4    6.55    0.50
   0   8  -4    6.08    0.56
   0  -8   4    6.12    0.36
   0  -8   4    5.98    0.32
   0  -8   4    5.87    0.38
  -1   8  -4   35.67    1.22
  -1   8  -4   34.59    1.11
  -1   8  -4   33.39    1.05
   1  -8   4   34.52    1.00
   1  -8   4   35.07    1.06
   1  -8   4   34.54    0.98
   1  -8   4   33.88    1.08
   1  -8   4   34.25    1.07
  -2   8  -4    0.01    0.12
  -2   8  -4    0.16    0.24
   2  -8   4    0.00    0.13
   2  -8   4    0.08    0.09
   2  -8   4    0.17    0.12
   2  -8   4    0.35    0.13
   2  -8   4    0.08    0.14
  -3   8  -4   11.58    0.60
  -3   8  -4   10.65    0.48
  -3   8  -4   11.65    0.69
  -3   8  -4   10.57    0.34
   3  -8   4   10.84    0.50
   3  -8   4   11.33    0.48
   3  -8   4   11.09    0.40
   3  -8   4   10.88    0.52
   3  -8   4   11.34    0.53
  -4   8  -4    0.10    0.10
  -4   8  -4    0.46    0.30
  -4   8  -4    0.18    0.13
  -4   8  -4    0.67    0.27
   4  -8   4    0.05    0.17
   4  -8   4    0.05    0.14
   4  -8   4    0.37    0.16
   4  -8   4    0.21    0.09
  -5   8  -4    2.34    0.24
  -5   8  -4    2.02    0.39
  -5   8  -4    2.02    0.30
  -5   8  -4    2.22    0.25
  -5   8  -4    1.97    0.34
   5  -8   4    2.34    0.34
   5  -8   4    1.90    0.25
   5  -8   4    1.52    0.25
   9   7  -4    0.42    0.20
   9   7  -4    0.25    0.23
   9   7  -4    0.51    0.27
   9   7  -4    0.37    0.30
  -9  -7   4    0.65    0.21
  -9  -7   4    0.34    0.18
  -9  -7   4    0.39    0.18
  -9  -7   4    0.61    0.25
   8   7  -4   21.24    0.87
   8   7  -4   20.20    0.75
   8   7  -4   20.85    0.81
   8   7  -4   21.59    0.92
  -8  -7   4   22.41    0.82
  -8  -7   4   20.02    0.78
   7   7  -4    0.03    0.17
   7   7  -4    0.13    0.13
  -7  -7   4   -0.16    0.11
  -7  -7   4   -0.02    0.15
  -7  -7   4    0.05    0.05
   6   7  -4   37.48    1.20
   6   7  -4   36.29    1.13
   6   7  -4   37.99    1.23
  -6  -7   4   38.78    1.15
  -6  -7   4   35.95    1.14
  -6  -7   4   37.29    0.99
  -6  -7   4   37.72    1.03
   5   7  -4    0.92    0.17
   5   7  -4    0.89    0.19
   5   7  -4    0.80    0.17
  -5  -7   4    0.95    0.17
  -5  -7   4    1.20    0.14
  -5  -7   4    1.01    0.17
  -5  -7   4    1.12    0.13
   4   7  -4   68.63    1.94
   4   7  -4   74.18    2.03
  -4  -7   4   73.35    1.77
  -4  -7   4   72.95    1.99
  -4  -7   4   71.01    1.83
  -4  -7   4   68.00    1.95
   3   7  -4   18.32    0.72
   3   7  -4   17.04    0.64
  -3  -7   4   17.07    0.63
  -3  -7   4   16.84    0.56
  -3  -7   4   16.33    0.65
   2   7  -4   22.53    0.82
   2   7  -4   20.92    0.73
  -2  -7   4   21.25    0.74
  -2  -7   4   22.21    0.66
  -2  -7   4   21.12    0.68
  -2  -7   4   21.80    0.73
   1   7  -4   52.52    1.49
   1   7  -4   54.53    1.59
  -1  -7   4   55.67    1.42
  -1  -7   4   52.66    1.50
  -1  -7   4   52.33    1.46
   0   7  -4   16.94    0.70
   0   7  -4   17.20    0.62
   0  -7   4   16.29    0.61
   0  -7   4   16.39    0.54
   0  -7   4   16.41    0.59
  -1   7  -4    2.13    0.22
  -1   7  -4    2.04    0.32
  -1   7  -4    2.03    0.25
   1  -7   4    1.88    0.22
   1  -7   4    2.28    0.23
   1  -7   4    2.55    0.25
   1  -7   4    2.08    0.19
   1  -7   4    2.18    0.18
  -2   7  -4    1.14    0.20
  -2   7  -4    1.67    0.21
  -2   7  -4    1.11    0.22
   2  -7   4    1.44    0.16
   2  -7   4    1.44    0.22
   2  -7   4    1.26    0.19
   2  -7   4    1.23    0.18
  -3   7  -4   11.42    0.47
  -3   7  -4   12.60    0.62
   3  -7   4   11.67    0.51
   3  -7   4   12.14    0.41
   3  -7   4   12.22    0.51
   3  -7   4   11.70    0.46
  -4   7  -4    1.50    0.22
  -4   7  -4    1.38    0.29
  -4   7  -4    1.35    0.18
  -4   7  -4    1.13    0.25
   4  -7   4    1.46    0.22
   4  -7   4    1.57    0.16
   4  -7   4    1.36    0.20
   4  -7   4    1.63    0.24
  -5   7  -4   10.00    0.61
  -5   7  -4    9.43    0.60
  -5   7  -4    8.94    0.42
  -5   7  -4    8.77    0.39
  -5   7  -4    9.16    0.38
   5  -7   4   10.12    0.44
   5  -7   4    9.36    0.49
  -6   7  -4    0.46    0.16
  -6   7  -4    0.39    0.16
  -6   7  -4    0.87    0.33
  -6   7  -4    1.29    0.29
  -6   7  -4    0.63    0.15
   6  -7   4    0.36    0.17
   6  -7   4    0.55    0.19
   6  -7   4    0.48    0.16
  10   6  -4    0.93    0.25
  10   6  -4    0.93    0.26
  10   6  -4    1.18    0.43
 -10  -6   4    0.34    0.23
 -10  -6   4    0.99    0.26
 -10  -6   4    0.79    0.23
 -10  -6   4    1.22    0.25
   9   6  -4    8.21    0.55
   9   6  -4    7.95    0.51
   9   6  -4    8.22    0.48
   9   6  -4    8.21    0.64
  -9  -6   4    9.32    0.46
  -9  -6   4    7.74    0.47
  -9  -6   4    8.48    0.50
  -9  -6   4    7.91    0.47
   8   6  -4    7.40    0.49
   8   6  -4    7.35    0.42
   8   6  -4    7.05    0.53
   8   6  -4    6.85    0.45
  -8  -6   4    6.76    0.41
  -8  -6   4    6.46    0.51
  -8  -6   4    7.68    0.43
   7   6  -4   10.53    0.55
   7   6  -4   10.60    0.50
  -7  -6   4   10.43    0.49
  -7  -6   4    9.67    0.46
   6   6  -4    1.89    0.22
   6   6  -4    1.34    0.21
  -6  -6   4    1.69    0.11
  -6  -6   4    1.49    0.17
  -6  -6   4    1.79    0.23
  -6  -6   4    1.39    0.24
   5   6  -4    9.99    0.48
   5   6  -4    8.85    0.40
   5   6  -4    9.61    0.47
  -5  -6   4   10.06    0.44
  -5  -6   4    9.26    0.32
  -5  -6   4    9.48    0.34
   4   6  -4    3.70    0.29
   4   6  -4    3.89    0.32
  -4  -6   4    3.61    0.17
  -4  -6   4    3.44    0.26
  -4  -6   4    3.71    0.27
  -4  -6   4    3.51    0.19
   3   6  -4    3.72    0.28
   3   6  -4    4.20    0.31
  -3  -6   4    3.73    0.15
  -3  -6   4    3.31    0.25
  -3  -6   4    3.75    0.26
  -3  -6   4    3.65    0.21
   2   6  -4   23.13    0.76
   2   6  -4   23.90    0.82
  -2  -6   4   24.02    0.71
  -2  -6   4   23.78    0.75
  -2  -6   4   23.66    0.76
   1   6  -4    0.66    0.13
   1   6  -4    0.51    0.14
  -1  -6   4    0.72    0.12
  -1  -6   4    0.65    0.12
  -1  -6   4    0.54    0.11
  -1  -6   4    0.68    0.10
   0   6  -4   24.10    0.78
   0   6  -4   26.62    0.88
   0  -6   4   25.99    0.73
   0  -6   4   25.42    0.78
   0  -6   4   26.91    0.79
   0  -6   4   25.48    0.80
  -1   6  -4    6.20    0.39
  -1   6  -4    5.59    0.33
  -1   6  -4    5.80    0.30
   1  -6   4    5.54    0.30
   1  -6   4    5.53    0.31
   1  -6   4    5.96    0.26
   1  -6   4    5.87    0.26
   1  -6   4    5.91    0.30
  -2   6  -4   28.95    0.74
  -2   6  -4   28.33    0.86
  -2   6  -4   31.05    0.96
  -2   6  -4   30.10    0.99
   2  -6   4   29.44    0.90
   2  -6   4   28.50    0.94
   2  -6   4   29.13    0.82
   2  -6   4   29.31    0.89
   2  -6   4   29.70    0.83
  -3   6  -4    5.84    0.26
  -3   6  -4    6.27    0.40
  -3   6  -4    5.71    0.30
  -3   6  -4    6.64    0.42
   3  -6   4    5.64    0.33
   3  -6   4    6.51    0.27
   3  -6   4    6.19    0.29
   3  -6   4    6.20    0.33
   3  -6   4    5.99    0.31
  -4   6  -4    9.76    0.40
  -4   6  -4    8.07    0.66
  -4   6  -4   10.34    0.54
  -4   6  -4   10.34    0.39
   4  -6   4   10.20    0.46
   4  -6   4   10.59    0.43
   4  -6   4   10.17    0.35
   4  -6   4   10.72    0.42
   4  -6   4   10.15    0.41
  -5   6  -4    5.18    0.41
  -5   6  -4    5.14    0.45
  -5   6  -4    4.70    0.26
  -5   6  -4    4.97    0.27
  -5   6  -4    4.90    0.28
   5  -6   4    4.85    0.30
   5  -6   4    4.80    0.33
  -6   6  -4    7.46    0.48
  -6   6  -4    7.72    0.56
  -6   6  -4    7.43    0.36
  -6   6  -4    6.89    0.33
  -6   6  -4    6.96    0.36
   6  -6   4    7.58    0.42
   6  -6   4    7.71    0.35
  -7   6  -4    2.22    0.30
  -7   6  -4    2.35    0.31
  -7   6  -4    2.39    0.37
  -7   6  -4    2.09    0.23
  -7   6  -4    3.43    0.56
   7  -6   4    2.43    0.24
   7  -6   4    2.39    0.33
   7  -6   4    1.92    0.31
  10   5  -4    9.81    0.68
  10   5  -4    7.83    0.69
  10   5  -4    8.47    0.54
  10   5  -4    9.22    0.61
 -10  -5   4    9.70    0.53
 -10  -5   4    8.83    0.54
 -10  -5   4    8.83    0.51
 -10  -5   4    9.41    0.53
   9   5  -4    4.62    0.38
   9   5  -4    4.53    0.43
   9   5  -4    4.53    0.51
   9   5  -4    4.31    0.40
  -9  -5   4    3.74    0.36
  -9  -5   4    4.32    0.37
  -9  -5   4    4.61    0.36
  -9  -5   4    3.86    0.34
   8   5  -4   14.39    0.63
   8   5  -4   15.34    0.62
   8   5  -4   14.54    0.70
   8   5  -4   15.35    0.65
  -8  -5   4   15.34    0.60
  -8  -5   4   13.84    0.59
  -8  -5   4   15.08    0.61
   7   5  -4   32.54    1.09
   7   5  -4   32.60    1.03
  -7  -5   4   32.17    1.00
  -7  -5   4   32.66    1.01
  -7  -5   4   33.81    1.00
   6   5  -4   22.77    0.83
   6   5  -4   23.75    0.78
  -6  -5   4   25.53    0.73
  -6  -5   4   25.38    0.79
  -6  -5   4   22.25    0.79
   5   5  -4   73.22    1.96
   5   5  -4   69.37    2.01
   5   5  -4   78.73    2.04
  -5  -5   4   72.11    1.97
  -5  -5   4   76.24    1.84
  -5  -5   4   76.83    1.90
  -5  -5   4   77.68    1.99
   4   5  -4    1.92    0.23
   4   5  -4    1.81    0.24
  -4  -5   4    1.98    0.21
  -4  -5   4    2.17    0.13
  -4  -5   4    2.30    0.14
  -4  -5   4    1.81    0.20
   3   5  -4   66.70    1.76
   3   5  -4   63.35    1.72
  -3  -5   4   63.88    1.63
  -3  -5   4   62.52    1.71
  -3  -5   4   65.69    1.59
  -3  -5   4   65.40    1.71
   2   5  -4    5.63    0.30
   2   5  -4    6.00    0.33
  -2  -5   4    6.14    0.18
  -2  -5   4    6.34    0.26
  -2  -5   4    5.88    0.29
  -2  -5   4    5.83    0.29
   1   5  -4   12.57    0.46
   1   5  -4   12.96    0.51
  -1  -5   4   13.58    0.41
  -1  -5   4   13.01    0.47
  -1  -5   4   13.21    0.44
  -1  -5   4   12.89    0.46
   0   5  -4    2.62    0.24
   0   5  -4    2.35    0.19
   0  -5   4    2.80    0.19
   0  -5   4    2.54    0.21
   0  -5   4    2.40    0.19
   0  -5   4    2.71    0.15
  -1   5  -4    6.79    0.30
  -1   5  -4    6.58    0.36
   1  -5   4    7.05    0.26
   1  -5   4    6.76    0.31
   1  -5   4    6.91    0.27
   1  -5   4    7.10    0.30
   1  -5   4    6.81    0.31
  -2   5  -4   15.00    0.57
  -2   5  -4   14.14    0.39
  -2   5  -4   13.69    0.48
  -2   5  -4   14.20    0.55
   2  -5   4   14.26    0.50
   2  -5   4   15.33    0.47
   2  -5   4   14.55    0.46
   2  -5   4   14.36    0.51
   2  -5   4   14.94    0.49
  -3   5  -4    3.22    0.28
  -3   5  -4    2.77    0.19
  -3   5  -4    3.17    0.29
  -3   5  -4    3.07    0.17
   3  -5   4    3.05    0.23
   3  -5   4    2.98    0.18
   3  -5   4    3.03    0.22
   3  -5   4    2.94    0.19
   3  -5   4    2.95    0.19
  -4   5  -4    7.34    0.41
  -4   5  -4    7.30    0.31
  -4   5  -4    7.47    0.31
  -4   5  -4    7.34    0.44
   4  -5   4    6.35    0.40
   4  -5   4    7.26    0.29
   4  -5   4    7.74    0.33
   4  -5   4    7.69    0.32
   4  -5   4    8.03    0.32
  -5   5  -4    0.08    0.15
  -5   5  -4    0.29    0.10
  -5   5  -4    0.31    0.09
  -5   5  -4    0.17    0.09
  -5   5  -4    0.15    0.14
   5  -5   4    0.28    0.10
   5  -5   4    0.25    0.11
   5  -5   4    0.21    0.11
   5  -5   4    0.32    0.10
  -6   5  -4    0.16    0.16
  -6   5  -4    0.19    0.10
  -6   5  -4    0.43    0.13
  -6   5  -4    0.28    0.21
   6  -5   4    0.04    0.11
   6  -5   4    0.25    0.10
   6  -5   4    0.26    0.14
  -7   5  -4    0.73    0.25
  -7   5  -4    0.71    0.12
  -7   5  -4    0.76    0.26
  -7   5  -4    0.55    0.15
  -7   5  -4    0.69    0.17
   7  -5   4    0.74    0.11
   7  -5   4    0.42    0.16
  -8   5  -4    0.85    0.12
  -8   5  -4    0.96    0.20
  -8   5  -4    0.93    0.17
  -8   5  -4    1.12    0.22
   8  -5   4    0.76    0.20
  10   4  -4   33.43    1.15
  10   4  -4   32.95    1.12
  10   4  -4   32.84    1.18
 -10  -4   4   34.01    1.08
 -10  -4   4   33.09    1.09
 -10  -4   4   31.36    1.09
 -10  -4   4   32.55    1.07
   9   4  -4    0.58    0.25
   9   4  -4    0.74    0.21
   9   4  -4    0.97    0.21
   9   4  -4    0.57    0.20
  -9  -4   4    0.72    0.18
  -9  -4   4    0.63    0.18
  -9  -4   4    0.64    0.17
  -9  -4   4    0.66    0.16
   8   4  -4   70.34    1.91
   8   4  -4   69.54    2.00
   8   4  -4   68.27    1.94
  -8  -4   4   68.99    1.88
  -8  -4   4   69.33    1.88
  -8  -4   4   67.78    1.89
   7   4  -4    6.17    0.38
   7   4  -4    7.02    0.43
  -7  -4   4    6.61    0.35
  -7  -4   4    6.54    0.34
  -7  -4   4    6.73    0.36
   6   4  -4   65.63    1.82
   6   4  -4   65.17    1.76
  -6  -4   4   64.11    1.73
  -6  -4   4   63.92    1.74
  -6  -4   4   67.20    1.76
   5   4  -4    0.15    0.08
   5   4  -4   -0.05    0.09
   5   4  -4   -0.02    0.10
  -5  -4   4    0.00    0.07
  -5  -4   4   -0.04    0.08
   4   4  -4  114.14    3.03
   4   4  -4  127.31    3.10
   4   4  -4  124.74    3.10
  -4  -4   4  118.19    3.06
  -4  -4   4  122.82    2.95
  -4  -4   4  123.28    3.07
  -4  -4   4  124.45    2.99
   3   4  -4    1.40    0.17
   3   4  -4    1.29    0.16
  -3  -4   4    1.45    0.15
  -3  -4   4    1.03    0.14
  -3  -4   4    1.25    0.10
  -3  -4   4    1.13    0.09
   2   4  -4   15.95    0.54
   2   4  -4   16.43    0.56
  -2  -4   4   16.80    0.43
  -2  -4   4   16.48    0.48
  -2  -4   4   16.50    0.53
  -2  -4   4   16.64    0.54
   1   4  -4   27.20    0.81
   1   4  -4   28.74    0.85
  -1  -4   4   30.63    0.82
  -1  -4   4   28.02    0.80
  -1  -4   4   27.18    0.78
   0   4  -4   29.57    0.86
   0   4  -4   30.86    0.86
   0   4  -4   29.61    0.90
   0  -4   4   29.65    0.86
   0  -4   4   32.07    0.80
   0  -4   4   31.37    0.86
   0  -4   4   31.56    0.85
  -1   4  -4   18.55    0.58
  -1   4  -4   19.16    0.61
  -1   4  -4   18.19    0.56
   1  -4   4   18.67    0.51
   1  -4   4   18.97    0.57
   1  -4   4   17.81    0.57
   1  -4   4   16.83    0.53
   1  -4   4   18.66    0.55
  -2   4  -4   38.79    1.02
  -2   4  -4   41.51    1.16
  -2   4  -4   40.08    0.99
  -2   4  -4   39.59    1.06
  -2   4  -4   40.28    1.11
  -2   4  -4   40.32    1.13
   2  -4   4   40.27    1.10
   2  -4   4   39.32    1.05
   2  -4   4   39.58    1.06
   2  -4   4   39.14    1.07
   2  -4   4   39.88    1.03
  -3   4  -4    5.93    0.22
  -3   4  -4    6.10    0.32
  -3   4  -4    6.01    0.25
  -3   4  -4    5.77    0.30
  -3   4  -4    5.79    0.23
   3  -4   4    6.18    0.29
   3  -4   4    6.11    0.25
   3  -4   4    6.02    0.26
   3  -4   4    6.02    0.24
   3  -4   4    5.92    0.25
  -4   4  -4    8.21    0.38
  -4   4  -4    8.17    0.31
  -4   4  -4    8.35    0.43
  -4   4  -4    8.31    0.38
  -4   4  -4    8.05    0.30
  -4   4  -4    8.22    0.30
   4  -4   4    7.43    0.30
   4  -4   4    7.80    0.30
   4  -4   4    8.08    0.30
   4  -4   4    8.32    0.36
   4  -4   4    8.08    0.32
  -5   4  -4   23.43    0.70
  -5   4  -4   23.63    0.69
  -5   4  -4   23.63    0.66
  -5   4  -4   23.64    0.78
  -5   4  -4   23.38    0.75
   5  -4   4   21.80    0.77
   5  -4   4   23.79    0.66
   5  -4   4   24.33    0.71
  -6   4  -4    2.01    0.21
  -6   4  -4    1.71    0.20
  -6   4  -4    1.56    0.15
  -6   4  -4    1.83    0.19
   6  -4   4    1.74    0.14
   6  -4   4    1.47    0.21
   6  -4   4    1.80    0.21
   6  -4   4    1.65    0.15
  -7   4  -4   25.73    0.71
  -7   4  -4   24.12    0.87
  -7   4  -4   27.12    0.82
  -7   4  -4   26.35    0.99
  -7   4  -4   26.75    0.96
  -7   4  -4   26.22    0.77
   7  -4   4   25.89    0.84
   7  -4   4   24.36    0.68
   7  -4   4   26.75    0.68
  -8   4  -4    0.80    0.29
  -8   4  -4    0.64    0.19
  -8   4  -4    0.71    0.17
  -8   4  -4    0.43    0.25
   8  -4   4    0.33    0.15
  -9   4  -4    3.14    0.36
  -9   4  -4    2.36    0.37
  10   3  -4    0.35    0.19
  10   3  -4    0.52    0.21
  10   3  -4    0.00    0.23
  10   3  -4    0.11    0.21
 -10  -3   4    0.18    0.16
 -10  -3   4    0.44    0.20
 -10  -3   4    0.45    0.18
 -10  -3   4    0.49    0.19
   9   3  -4   15.67    0.69
   9   3  -4   15.70    0.76
   9   3  -4   16.05    0.70
   9   3  -4   16.71    0.65
  -9  -3   4   15.81    0.64
  -9  -3   4   17.18    0.65
  -9  -3   4   16.55    0.64
   8   3  -4   17.80    0.65
   8   3  -4   17.13    0.71
   8   3  -4   17.50    0.75
   8   3  -4   16.73    0.68
  -8  -3   4   18.22    0.65
  -8  -3   4   17.55    0.64
  -8  -3   4   16.92    0.64
   7   3  -4   17.00    0.65
   7   3  -4   19.42    0.75
   7   3  -4   18.51    0.68
   7   3  -4   19.75    0.70
  -7  -3   4   19.26    0.85
  -7  -3   4   18.69    0.65
  -7  -3   4   19.05    0.65
   6   3  -4  137.82    3.69
   6   3  -4  141.57    3.64
   6   3  -4  148.58    3.63
  -6  -3   4  144.53    3.61
  -6  -3   4  144.76    3.62
  -6  -3   4  152.04    3.63
   5   3  -4   71.05    1.84
   5   3  -4   67.70    1.89
   5   3  -4   68.78    1.83
  -5  -3   4   75.51    1.85
  -5  -3   4   70.97    1.81
  -5  -3   4   66.55    1.82
   4   3  -4  128.79    3.31
   4   3  -4  136.47    3.29
   4   3  -4  130.09    3.26
  -4  -3   4  133.36    3.28
  -4  -3   4  130.16    3.27
   3   3  -4   14.15    0.49
   3   3  -4   14.04    0.48
   3   3  -4   13.54    0.44
  -3  -3   4   13.77    0.38
  -3  -3   4   14.04    0.47
  -3  -3   4   13.62    0.46
   2   3  -4  263.97    6.42
   2   3  -4  268.10    6.65
   2   3  -4  277.20    6.52
  -2  -3   4  266.45    6.50
  -2  -3   4  268.51    6.65
  -2  -3   4  249.63    6.40
   1   3  -4   54.20    1.40
   1   3  -4   51.98    1.39
   1   3  -4   53.48    1.36
  -1  -3   4   52.43    1.38
  -1  -3   4   53.91    1.38
  -1  -3   4   55.02    1.28
  -1  -3   4   52.29    1.35
   0   3  -4  162.00    3.93
   0   3  -4  153.05    3.89
   0   3  -4  156.81    3.90
   0  -3   4  162.28    3.89
   0  -3   4  156.41    3.90
   0  -3   4  167.64    3.90
   0  -3   4  164.18    3.89
  -1   3  -4    4.57    0.23
  -1   3  -4    4.45    0.20
  -1   3  -4    4.36    0.21
   1  -3   4    4.51    0.19
   1  -3   4    4.52    0.20
   1  -3   4    4.48    0.16
   1  -3   4    4.54    0.21
   1  -3   4    4.50    0.20
  -2   3  -4  107.91    2.72
  -2   3  -4  109.14    2.77
  -2   3  -4  110.25    2.69
  -2   3  -4  111.15    2.68
  -2   3  -4  112.39    2.78
   2  -3   4  110.81    2.72
   2  -3   4  122.97    2.74
   2  -3   4  111.08    2.70
   2  -3   4  107.54    2.73
   2  -3   4  110.79    2.76
  -3   3  -4   30.14    0.80
  -3   3  -4   30.34    0.92
  -3   3  -4   30.91    0.87
  -3   3  -4   30.34    0.88
  -3   3  -4   30.10    0.81
  -3   3  -4   30.49    0.80
   3  -3   4   31.03    0.83
   3  -3   4   30.91    0.81
   3  -3   4   30.65    0.81
   3  -3   4   31.03    0.81
   3  -3   4   29.79    0.86
  -4   3  -4   19.18    0.68
  -4   3  -4   19.28    0.54
  -4   3  -4   18.70    0.60
  -4   3  -4   18.88    0.55
  -4   3  -4   18.97    0.55
  -4   3  -4   19.60    0.63
  -4   3  -4   19.41    0.56
   4  -3   4   19.01    0.60
   4  -3   4   18.97    0.56
   4  -3   4   18.79    0.53
   4  -3   4   18.63    0.56
  -5   3  -4    3.13    0.25
  -5   3  -4    3.14    0.18
  -5   3  -4    3.18    0.20
  -5   3  -4    3.23    0.16
  -5   3  -4    3.22    0.20
  -5   3  -4    3.24    0.20
   5  -3   4    3.21    0.16
   5  -3   4    3.16    0.20
   5  -3   4    3.41    0.22
   5  -3   4    3.23    0.15
  -6   3  -4   16.43    0.55
  -6   3  -4   16.79    0.47
  -6   3  -4   16.44    0.53
  -6   3  -4   17.43    0.56
  -6   3  -4   16.99    0.61
  -6   3  -4   16.87    0.66
  -6   3  -4   17.34    0.53
   6  -3   4   16.95    0.45
   6  -3   4   16.53    0.57
   6  -3   4   16.51    0.46
  -7   3  -4    1.88    0.29
  -7   3  -4    1.85    0.21
  -7   3  -4    1.75    0.11
  -7   3  -4    1.43    0.22
  -7   3  -4    1.96    0.18
  -7   3  -4    1.99    0.26
  -7   3  -4    2.20    0.32
   7  -3   4    1.86    0.21
  -8   3  -4    7.06    0.39
  -8   3  -4    6.36    0.32
  -8   3  -4    6.84    0.50
  -8   3  -4    6.62    0.36
  -8   3  -4    5.92    0.50
  -9   3  -4    3.81    0.55
  -9   3  -4    4.28    0.60
  -9   3  -4    4.09    0.35
  -9   3  -4    3.97    0.29
  -9   3  -4    3.51    0.37
  10   2  -4    9.18    0.58
  10   2  -4    9.99    0.51
 -10  -2   4   10.26    0.53
 -10  -2   4    8.91    0.53
 -10  -2   4   10.13    0.51
 -10  -2   4    9.52    0.51
   9   2  -4   22.43    0.85
   9   2  -4   21.87    0.76
   9   2  -4   20.56    0.83
   9   2  -4   22.36    0.92
  -9  -2   4   22.06    0.77
  -9  -2   4   21.81    0.76
  -9  -2   4   20.87    0.78
  -9  -2   4   22.22    0.77
   8   2  -4    8.85    0.47
   8   2  -4    8.20    0.40
   8   2  -4    8.43    0.46
   8   2  -4    8.01    0.50
  -8  -2   4    8.72    0.41
  -8  -2   4    8.33    0.42
  -8  -2   4    8.71    0.41
   7   2  -4   58.45    1.66
   7   2  -4   57.52    1.70
   7   2  -4   61.09    1.59
   7   2  -4   57.29    1.63
  -7  -2   4   58.78    1.60
  -7  -2   4   57.83    1.61
   6   2  -4    6.44    0.34
   6   2  -4    6.81    0.32
   6   2  -4    6.95    0.39
  -6  -2   4    6.30    0.31
  -6  -2   4    6.15    0.31
  -6  -2   4    6.49    0.33
   5   2  -4   63.86    1.65
   5   2  -4   60.35    1.72
   5   2  -4   60.83    1.65
  -5  -2   4   65.69    1.67
  -5  -2   4   63.36    1.65
  -5  -2   4   63.43    1.64
   4   2  -4   19.29    0.59
   4   2  -4   19.73    0.61
   4   2  -4   20.28    0.66
  -4  -2   4   20.27    0.62
  -4  -2   4   19.80    0.59
  -4  -2   4   19.38    0.60
   3   2  -4   41.89    1.18
   3   2  -4   42.69    1.12
   3   2  -4   45.60    1.16
  -3  -2   4   41.82    1.14
  -3  -2   4   44.54    1.17
  -3  -2   4   42.68    1.11
   2   2  -4   43.67    1.08
   2   2  -4   44.50    1.14
   2   2  -4   41.23    1.15
  -2  -2   4   43.27    1.14
  -2  -2   4   43.11    1.07
  -2  -2   4   42.60    1.13
   1   2  -4    1.45    0.09
   1   2  -4    1.50    0.12
  -1  -2   4    1.44    0.11
  -1  -2   4    1.59    0.12
  -1  -2   4    1.43    0.09
   0   2  -4  119.54    3.00
   0   2  -4  122.41    2.99
   0   2  -4  126.45    3.01
   0  -2   4  124.18    3.00
   0  -2   4  120.85    2.98
   0  -2   4  122.04    2.99
   0  -2   4  125.18    2.98
  -1   2  -4   37.57    1.02
  -1   2  -4   38.66    1.01
  -1   2  -4   40.71    0.95
  -1   2  -4   40.35    1.03
   1  -2   4   37.88    1.01
   1  -2   4   40.16    0.96
   1  -2   4   40.24    1.01
   1  -2   4   38.97    1.00
   1  -2   4   37.85    1.02
  -2   2  -4   77.19    1.95
  -2   2  -4   80.13    1.98
  -2   2  -4   81.04    1.93
  -2   2  -4   79.34    1.93
   2  -2   4   78.06    1.99
   2  -2   4   81.10    1.95
   2  -2   4   80.40    1.98
   2  -2   4   79.51    1.95
   2  -2   4   80.21    1.93
  -3   2  -4   24.01    0.64
  -3   2  -4   24.26    0.67
  -3   2  -4   23.99    0.67
  -3   2  -4   24.20    0.75
  -3   2  -4   23.77    0.70
  -3   2  -4   23.90    0.64
  -3   2  -4   23.87    0.63
   3  -2   4   22.85    0.68
   3  -2   4   23.95    0.64
   3  -2   4   23.80    0.63
   3  -2   4   26.53    0.68
  -4   2  -4   87.15    2.20
  -4   2  -4   89.11    2.16
  -4   2  -4   90.89    2.21
  -4   2  -4   91.41    2.33
  -4   2  -4   89.49    2.21
  -4   2  -4   90.60    2.27
  -4   2  -4   89.73    2.21
   4  -2   4   89.97    2.16
   4  -2   4   89.33    2.15
   4  -2   4   86.94    2.21
   4  -2   4   86.09    2.24
   4  -2   4   88.53    2.20
  -5   2  -4   17.07    0.53
  -5   2  -4   16.90    0.49
  -5   2  -4   17.17    0.57
  -5   2  -4   16.63    0.52
  -5   2  -4   17.39    0.61
  -5   2  -4   16.83    0.63
  -5   2  -4   17.19    0.45
  -5   2  -4   17.27    0.52
   5  -2   4   16.29    0.54
  -6   2  -4   77.69    1.90
  -6   2  -4   77.32    2.05
  -6   2  -4   73.83    1.91
  -6   2  -4   64.57    2.08
  -6   2  -4   76.45    1.96
  -6   2  -4   76.51    1.92
   6  -2   4   73.28    1.92
  -7   2  -4    2.65    0.31
  -7   2  -4    1.92    0.20
  -7   2  -4    2.63    0.25
  -7   2  -4    2.01    0.19
  -7   2  -4    2.47    0.30
  -8   2  -4   32.29    1.13
  -8   2  -4   32.03    0.98
  -8   2  -4   32.24    0.93
  -8   2  -4   32.20    1.08
  -8   2  -4   33.09    0.99
  -8   2  -4   31.91    1.01
  -9   2  -4    0.27    0.16
  -9   2  -4   -0.03    0.14
  -9   2  -4    0.22    0.20
  -9   2  -4    0.25    0.25
  -9   2  -4    0.37    0.18
 -10   2  -4   11.69    0.58
 -10   2  -4   12.77    0.62
 -10   2  -4   13.29    0.54
  10   1  -4   19.06    0.85
  10   1  -4   19.88    0.74
 -10  -1   4   18.97    0.78
 -10  -1   4   21.02    0.79
 -10  -1   4   20.26    0.75
 -10  -1   4   18.95    0.74
   9   1  -4    1.12    0.24
   9   1  -4    1.19    0.20
   9   1  -4    1.08    0.29
  -9  -1   4    0.72    0.18
  -9  -1   4    1.32    0.22
  -9  -1   4    1.15    0.21
  -9  -1   4    0.90    0.21
   8   1  -4   38.58    1.20
   8   1  -4   34.72    1.14
   8   1  -4   38.92    1.23
  -8  -1   4   39.85    1.17
  -8  -1   4   39.73    1.15
  -8  -1   4   39.07    1.14
   7   1  -4    1.35    0.20
   7   1  -4    1.48    0.24
   7   1  -4    1.41    0.23
   7   1  -4    1.25    0.19
  -7  -1   4    1.06    0.22
  -7  -1   4    1.40    0.21
   6   1  -4   81.39    2.23
   6   1  -4   80.73    2.19
   6   1  -4   82.74    2.12
   6   1  -4   82.04    2.15
  -6  -1   4   86.69    2.11
  -6  -1   4   81.06    2.11
  -6  -1   4   82.96    2.15
  -6  -1   4   79.53    2.12
   5   1  -4    2.24    0.18
   5   1  -4    2.16    0.23
   5   1  -4    2.21    0.17
  -5  -1   4    2.24    0.16
  -5  -1   4    2.27    0.17
  -5  -1   4    2.02    0.16
  -5  -1   4    2.16    0.19
   4   1  -4  114.05    2.79
   4   1  -4  113.02    2.79
   4   1  -4  104.77    2.86
  -4  -1   4  112.84    2.79
  -4  -1   4  115.22    2.76
  -4  -1   4  113.88    2.82
  -4  -1   4  112.30    2.78
   3   1  -4   18.27    0.45
   3   1  -4   16.60    0.58
   3   1  -4   18.55    0.54
   3   1  -4   17.42    0.51
  -3  -1   4   18.19    0.56
  -3  -1   4   17.32    0.51
  -3  -1   4   17.55    0.53
   2   1  -4  209.97    5.19
   2   1  -4  214.81    5.18
   2   1  -4  216.55    5.35
   2   1  -4  214.05    5.24
  -2  -1   4  208.30    5.23
  -2  -1   4  208.78    5.19
  -2  -1   4  209.41    5.14
   1   1  -4   17.44    0.48
   1   1  -4   18.75    0.51
   1   1  -4   17.18    0.53
  -1  -1   4   17.96    0.46
  -1  -1   4   17.95    0.51
   0   1  -4   51.01    1.37
   0   1  -4   55.07    1.36
   0   1  -4   55.41    1.35
   0  -1   4   54.26    1.29
   0  -1   4   53.81    1.35
   0  -1   4   54.51    1.36
   0  -1   4   53.92    1.35
  -1   1  -4  129.71    3.11
  -1   1  -4  122.40    3.01
  -1   1  -4  121.34    3.02
   1  -1   4  123.65    3.06
   1  -1   4  121.13    3.07
   1  -1   4  125.64    3.03
   1  -1   4  119.74    3.01
   1  -1   4  129.81    3.06
  -2   1  -4    8.53    0.25
  -2   1  -4    7.97    0.29
  -2   1  -4    8.35    0.26
  -2   1  -4    7.92    0.27
  -2   1  -4    8.39    0.25
  -2   1  -4    8.16    0.23
   2  -1   4    8.60    0.25
   2  -1   4    8.36    0.28
  -3   1  -4    0.45    0.06
  -3   1  -4    0.57    0.07
  -3   1  -4    0.43    0.07
  -3   1  -4    0.50    0.06
  -3   1  -4    0.57    0.10
  -3   1  -4    0.43    0.08
   3  -1   4    0.62    0.05
   3  -1   4    0.53    0.08
   3  -1   4    0.32    0.06
   3  -1   4    0.55    0.05
  -4   1  -4    0.24    0.07
  -4   1  -4    0.12    0.06
  -4   1  -4    0.24    0.06
  -4   1  -4    0.06    0.08
  -4   1  -4    0.27    0.09
   4  -1   4    0.28    0.07
  -5   1  -4   12.30    0.40
  -5   1  -4   12.42    0.41
  -5   1  -4   12.35    0.41
  -5   1  -4   12.21    0.47
  -5   1  -4   12.68    0.44
  -5   1  -4   12.49    0.50
  -6   1  -4   15.30    0.53
  -6   1  -4   15.39    0.50
  -6   1  -4   15.35    0.60
  -6   1  -4   15.23    0.57
  -6   1  -4   15.40    0.50
  -6   1  -4   14.67    0.51
  -7   1  -4   22.84    0.81
  -7   1  -4   22.57    0.78
  -7   1  -4   21.72    0.70
  -7   1  -4   22.84    0.73
  -7   1  -4   22.76    0.75
  -7   1  -4   22.18    0.68
  -8   1  -4   23.76    0.86
  -8   1  -4   23.34    0.71
  -8   1  -4   22.82    0.75
  -8   1  -4   23.43    0.82
  -8   1  -4   18.86    0.94
  -8   1  -4   22.73    0.75
  -9   1  -4    4.09    0.29
  -9   1  -4    4.42    0.33
  -9   1  -4    4.02    0.44
  -9   1  -4    4.10    0.32
  -9   1  -4    3.98    0.40
  -9   1  -4    4.06    0.33
 -10   1  -4    2.70    0.34
 -10   1  -4    3.20    0.37
 -10   1  -4    3.01    0.52
 -10   1  -4    2.43    0.31
  10   0  -4    2.10    0.33
  10   0  -4    2.70    0.32
 -10   0   4    2.18    0.31
 -10   0   4    1.94    0.28
 -10   0   4    2.64    0.33
 -10   0   4    2.00    0.33
   9   0  -4   38.22    1.11
   9   0  -4   36.30    1.29
   9   0  -4   36.16    1.25
  -9   0   4   37.49    1.15
  -9   0   4   37.04    1.17
  -9   0   4   37.81    1.15
  -9   0   4   37.24    1.13
   8   0  -4   11.08    0.46
   8   0  -4   12.42    0.63
   8   0  -4   11.76    0.57
  -8   0   4   11.80    0.49
  -8   0   4   11.48    0.50
  -8   0   4   11.26    0.50
   7   0  -4   40.78    1.29
   7   0  -4   42.08    1.14
  -7   0   4   40.89    1.18
  -7   0   4   36.65    1.22
  -7   0   4   39.76    1.16
   6   0  -4   60.71    1.67
   6   0  -4   59.88    1.72
   6   0  -4   61.87    1.63
  -6   0   4   59.90    1.64
  -6   0   4   62.21    1.64
  -6   0   4   63.70    1.68
  -6   0   4   64.74    1.64
   5   0  -4   27.02    0.85
   5   0  -4   26.66    0.80
   5   0  -4   26.60    0.88
   5   0  -4   27.01    0.78
  -5   0   4   26.81    0.78
  -5   0   4   26.41    0.77
  -5   0   4   27.44    0.82
  -5   0   4   26.29    0.78
   4   0  -4  186.95    4.54
   4   0  -4  185.55    4.64
   4   0  -4  187.88    4.54
  -4   0   4  184.99    4.53
  -4   0   4  190.87    4.52
  -4   0   4  179.75    4.53
  -4   0   4  189.05    4.59
   3   0  -4   87.17    2.11
   3   0  -4   81.17    2.20
   3   0  -4   89.69    2.13
   3   0  -4   84.43    2.11
  -3   0   4   82.98    2.12
  -3   0   4   83.85    2.17
  -3   0   4   86.41    2.09
  -3   0   4   84.72    2.11
   2   0  -4   73.28    1.83
   2   0  -4   76.38    1.87
   2   0  -4   71.34    1.92
   2   0  -4   78.38    1.84
  -2   0   4   77.07    1.82
  -2   0   4   71.55    1.86
  -2   0   4   77.08    1.91
  -2   0   4   73.06    1.84
   1   0  -4    1.64    0.11
   1   0  -4    2.08    0.08
   1   0  -4    1.90    0.09
   1   0  -4    1.77    0.14
  -1   0   4    1.97    0.09
  -1   0   4    1.80    0.13
   0   0  -4  365.16    8.59
   0   0  -4  356.55    8.99
   0   0  -4  350.74    8.81
   0   0   4  372.00    8.93
   0   0   4  340.60    8.76
   0   0   4  362.37    8.58
   0   0   4  359.72    8.85
  -1   0  -4   36.86    0.97
  -1   0  -4   38.38    0.95
  -1   0  -4   39.09    0.97
  -1   0  -4   37.67    0.98
   1   0   4   37.47    0.95
   1   0   4   38.23    0.94
   1   0   4   38.39    0.97
   1   0   4   38.03    0.96
  -2   0  -4   13.10    0.39
  -2   0  -4   13.60    0.37
  -2   0  -4   13.47    0.39
  -2   0  -4   13.50    0.37
  -2   0  -4   13.57    0.34
   2   0   4   12.83    0.37
   2   0   4   12.43    0.39
   2   0   4   13.23    0.35
  -3   0  -4    6.48    0.27
  -3   0  -4    6.48    0.21
  -3   0  -4    6.23    0.25
  -3   0  -4    6.30    0.22
  -3   0  -4    6.13    0.24
  -3   0  -4    7.07    0.24
   3   0   4    6.24    0.24
  -4   0  -4   85.74    2.19
  -4   0  -4   88.65    2.15
  -4   0  -4   85.17    2.16
  -4   0  -4   83.97    2.11
  -4   0  -4   85.80    2.13
  -4   0  -4   84.69    2.13
  -5   0  -4    6.44    0.32
  -5   0  -4    6.25    0.26
  -5   0  -4    6.40    0.25
  -5   0  -4    6.28    0.29
  -5   0  -4    6.24    0.26
  -5   0  -4    6.32    0.27
  -6   0  -4   54.09    1.47
  -6   0  -4   55.21    1.46
  -6   0  -4   55.44    1.47
  -6   0  -4   57.10    1.52
  -6   0  -4   55.62    1.55
  -6   0  -4   56.65    1.46
  -7   0  -4    6.78    0.40
  -7   0  -4    6.83    0.37
  -7   0  -4    6.84    0.32
  -7   0  -4    6.63    0.31
  -7   0  -4    6.84    0.33
  -7   0  -4    6.65    0.32
  -8   0  -4    8.53    0.40
  -8   0  -4    9.66    0.49
  -8   0  -4    8.79    0.38
  -8   0  -4    9.38    0.42
  -8   0  -4    8.93    0.40
  -8   0  -4    9.18    0.46
  -9   0  -4    4.40    0.32
  -9   0  -4    4.24    0.30
  -9   0  -4    4.76    0.39
  -9   0  -4    4.26    0.33
  -9   0  -4    4.01    0.41
  -9   0  -4    4.50    0.31
 -10   0  -4    0.67    0.24
 -10   0  -4    1.46    0.30
 -10   0  -4    0.75    0.18
 -10   0  -4    0.62    0.21
 -10   0  -4    0.63    0.20
 -10   0  -4    0.53    0.19
  10  -1  -4    5.49    0.52
  10  -1  -4    5.90    0.40
 -10   1   4    5.87    0.45
 -10   1   4    4.80    0.45
 -10   1   4    5.70    0.45
 -10   1   4    5.30    0.41
   9  -1  -4   32.27    1.20
   9  -1  -4   32.30    1.18
   9  -1  -4   34.65    1.03
  -9   1   4   34.16    1.06
  -9   1   4   34.26    1.08
  -9   1   4   34.84    1.09
  -9   1   4   34.62    1.10
   8  -1  -4    0.20    0.15
   8  -1  -4    0.22    0.13
   8  -1  -4    0.28    0.17
  -8   1   4   -0.04    0.13
  -8   1   4    0.19    0.14
  -8   1   4    0.02    0.11
  -8   1   4   -0.04    0.11
   7  -1  -4   96.20    2.28
   7  -1  -4   94.37    2.59
   7  -1  -4   87.43    2.40
   7  -1  -4   94.03    2.55
  -7   1   4   94.24    2.43
  -7   1   4   95.61    2.48
  -7   1   4   98.56    2.45
  -7   1   4   93.82    2.46
   6  -1  -4    0.27    0.13
   6  -1  -4    0.16    0.08
   6  -1  -4    0.19    0.05
   6  -1  -4    0.36    0.15
  -6   1   4    0.10    0.10
  -6   1   4    0.32    0.10
  -6   1   4    0.10    0.08
   5  -1  -4  157.62    3.91
   5  -1  -4  162.02    3.90
   5  -1  -4  161.98    4.05
   5  -1  -4  160.20    3.81
   5  -1  -4  154.66    3.99
  -5   1   4  162.77    3.98
  -5   1   4  154.80    3.91
  -5   1   4  154.65    3.91
  -5   1   4  161.07    3.91
   4  -1  -4    1.01    0.16
   4  -1  -4    0.93    0.11
   4  -1  -4    0.89    0.11
   4  -1  -4    0.96    0.14
  -4   1   4    0.89    0.12
  -4   1   4    1.12    0.12
  -4   1   4    0.92    0.15
  -4   1   4    0.89    0.11
   3  -1  -4  162.00    4.08
   3  -1  -4  167.40    4.09
   3  -1  -4  164.11    4.19
  -3   1   4  164.37    4.08
  -3   1   4  176.09    4.10
  -3   1   4  170.30    4.12
  -3   1   4  173.65    4.16
   2  -1  -4   75.33    1.89
  -2   1   4   78.66    1.97
  -2   1   4   75.61    1.89
  -2   1   4   77.94    1.92
  -2   1   4   76.05    1.87
   1  -1  -4  357.41    9.09
   1  -1  -4  358.64    8.97
  -1   1   4  355.47    9.04
  -1   1   4  377.52    9.03
  -1   1   4  386.90    9.30
  -1   1   4  364.61    8.97
  -1   1   4  370.12    8.85
   0  -1  -4  141.62    3.36
   0  -1  -4  131.58    3.34
   0  -1  -4  134.46    3.38
   0  -1  -4  141.35    3.38
   0   1   4  140.08    3.38
   0   1   4  138.40    3.41
   0   1   4  137.81    3.37
   0   1   4  135.62    3.38
  -1  -1  -4  123.94    3.06
  -1  -1  -4  125.00    3.06
  -1  -1  -4  126.21    3.16
  -1  -1  -4  128.79    3.04
  -1  -1  -4  118.98    3.05
   1   1   4  125.65    3.07
   1   1   4  126.48    3.15
   1   1   4  125.87    3.04
   1   1   4  123.66    3.10
  -2  -1  -4  286.47    6.87
  -2  -1  -4  281.39    7.00
  -2  -1  -4  288.29    7.03
  -2  -1  -4  283.55    6.88
  -2  -1  -4  286.43    6.97
   2   1   4  269.30    6.96
   2   1   4  286.34    6.94
   2   1   4  271.65    6.97
  -3  -1  -4  280.69    7.04
  -3  -1  -4  282.95    7.01
  -3  -1  -4  276.77    6.85
  -3  -1  -4  284.89    6.94
  -3  -1  -4  274.88    6.78
  -3  -1  -4  287.92    6.75
   3   1   4  275.55    6.92
   3   1   4  285.09    6.76
  -4  -1  -4  149.23    3.67
  -4  -1  -4  153.02    3.69
  -4  -1  -4  153.97    3.69
  -4  -1  -4  150.96    3.70
  -4  -1  -4  151.57    3.69
  -4  -1  -4  151.27    3.73
  -5  -1  -4   29.50    0.85
  -5  -1  -4   29.17    0.83
  -5  -1  -4   29.29    0.83
  -5  -1  -4   30.47    0.83
  -5  -1  -4   30.13    0.87
  -5  -1  -4   29.52    0.82
  -6  -1  -4  181.30    4.42
  -6  -1  -4  179.14    4.42
  -6  -1  -4  176.17    4.42
  -6  -1  -4  184.41    4.46
  -6  -1  -4  180.77    4.49
  -6  -1  -4  184.26    4.43
  -7  -1  -4    2.79    0.25
  -7  -1  -4    2.62    0.24
  -7  -1  -4    2.76    0.20
  -7  -1  -4    2.67    0.22
  -7  -1  -4    2.68    0.21
  -7  -1  -4    2.79    0.21
  -8  -1  -4   65.12    1.76
  -8  -1  -4   64.86    1.83
  -8  -1  -4   66.10    1.76
  -8  -1  -4   65.01    1.72
  -8  -1  -4   65.51    1.79
  -9  -1  -4    0.74    0.16
  -9  -1  -4    0.48    0.15
  -9  -1  -4    0.60    0.16
  -9  -1  -4    0.25    0.19
  -9  -1  -4    0.43    0.13
  -9  -1  -4    0.35    0.16
 -10  -1  -4   14.88    0.62
 -10  -1  -4   14.31    0.56
 -10  -1  -4   14.28    0.69
 -10  -1  -4   13.59    0.61
 -10  -1  -4   14.82    0.59
 -10  -1  -4   14.19    0.66
 -11  -1  -4    0.12    0.21
 -11  -1  -4    0.04    0.20
 -11  -1  -4    0.07    0.21
  10  -2  -4    8.51    0.65
  10  -2  -4    8.50    0.47
 -10   2   4    8.78    0.53
 -10   2   4    8.68    0.52
 -10   2   4    7.93    0.53
   9  -2  -4    0.32    0.22
   9  -2  -4    0.70    0.21
   9  -2  -4    0.54    0.16
  -9   2   4    0.48    0.18
  -9   2   4    0.48    0.18
  -9   2   4    0.19    0.19
  -9   2   4    0.49    0.21
   8  -2  -4   14.15    0.53
   8  -2  -4   14.24    0.66
   8  -2  -4   13.69    0.69
   8  -2  -4   13.64    0.42
  -8   2   4   14.44    0.59
  -8   2   4   13.47    0.55
  -8   2   4   13.62    0.58
  -8   2   4   13.93    0.60
   7  -2  -4    2.15    0.31
   7  -2  -4    2.29    0.14
   7  -2  -4    1.99    0.28
  -7   2   4    2.64    0.24
  -7   2   4    1.98    0.27
  -7   2   4    2.13    0.23
  -7   2   4    2.21    0.25
   6  -2  -4   25.66    0.92
   6  -2  -4   26.38    0.71
   6  -2  -4   25.93    0.89
  -6   2   4   25.06    0.80
  -6   2   4   27.17    0.81
  -6   2   4   25.28    0.79
  -6   2   4   25.98    0.86
   5  -2  -4   36.48    1.01
   5  -2  -4   35.97    1.10
   5  -2  -4   35.92    1.03
   5  -2  -4   36.60    0.95
   5  -2  -4   35.96    1.14
  -5   2   4   37.44    1.10
  -5   2   4   35.66    1.02
  -5   2   4   36.10    1.02
  -5   2   4   36.51    1.03
   4  -2  -4   62.23    1.63
   4  -2  -4   62.23    1.75
   4  -2  -4   63.70    1.71
   4  -2  -4   64.55    1.63
  -4   2   4   63.01    1.63
  -4   2   4   61.29    1.63
  -4   2   4   63.44    1.71
  -4   2   4   63.85    1.63
   3  -2  -4   92.76    2.42
   3  -2  -4   92.53    2.30
   3  -2  -4   94.03    2.37
   3  -2  -4   92.52    2.30
  -3   2   4   94.78    2.39
  -3   2   4   92.87    2.29
  -3   2   4   90.39    2.31
  -3   2   4   88.46    2.30
   2  -2  -4   59.24    1.53
   2  -2  -4   59.12    1.54
   2  -2  -4   58.44    1.64
  -2   2   4   63.41    1.49
  -2   2   4   59.05    1.55
  -2   2   4   63.24    1.63
  -2   2   4   62.04    1.54
  -2   2   4   62.57    1.52
   1  -2  -4  163.22    4.17
   1  -2  -4  177.68    4.32
   1  -2  -4  172.22    4.26
  -1   2   4  177.85    4.27
  -1   2   4  178.84    4.27
  -1   2   4  167.12    4.32
   0  -2  -4   13.46    0.46
   0  -2  -4   14.55    0.41
   0  -2  -4   13.52    0.39
   0  -2  -4   14.09    0.39
   0   2   4   14.26    0.39
   0   2   4   14.28    0.39
   0   2   4   13.52    0.46
   0   2   4   14.24    0.41
  -1  -2  -4  140.23    3.51
  -1  -2  -4  146.24    3.48
  -1  -2  -4  138.55    3.45
  -1  -2  -4  145.90    3.56
   1   2   4  142.44    3.50
   1   2   4  142.56    3.56
   1   2   4  139.26    3.45
   1   2   4  144.93    3.60
   1   2   4  148.31    3.48
  -2  -2  -4    6.20    0.20
  -2  -2  -4    6.50    0.20
  -2  -2  -4    5.89    0.24
  -2  -2  -4    6.19    0.22
  -2  -2  -4    6.62    0.22
   2   2   4    6.44    0.20
   2   2   4    6.47    0.20
   2   2   4    6.20    0.24
  -3  -2  -4  101.62    2.53
  -3  -2  -4  100.60    2.54
  -3  -2  -4  106.60    2.56
  -3  -2  -4  105.38    2.54
  -3  -2  -4  106.95    2.53
   3   2   4  100.16    2.55
   3   2   4  107.53    2.54
   3   2   4  102.35    2.54
  -4  -2  -4    3.19    0.11
  -4  -2  -4    3.12    0.17
  -4  -2  -4    3.10    0.17
  -4  -2  -4    3.02    0.16
  -4  -2  -4    3.02    0.16
  -4  -2  -4    3.23    0.12
   4   2   4    3.17    0.17
   4   2   4    2.91    0.17
   4   2   4    3.10    0.11
   4   2   4    3.21    0.13
  -5  -2  -4   99.79    2.44
  -5  -2  -4   97.59    2.45
  -5  -2  -4   96.56    2.45
  -5  -2  -4   97.94    2.34
  -5  -2  -4   95.81    2.46
  -5  -2  -4   99.94    2.43
   5   2   4   97.50    2.47
  -6  -2  -4   30.90    0.90
  -6  -2  -4   33.27    0.92
  -6  -2  -4   32.02    0.92
  -6  -2  -4   31.89    0.91
  -6  -2  -4   32.84    0.89
  -6  -2  -4   31.85    0.93
   6   2   4   31.23    0.94
  -7  -2  -4   28.91    0.88
  -7  -2  -4   27.98    0.86
  -7  -2  -4   28.49    0.82
  -7  -2  -4   27.07    0.84
  -7  -2  -4   28.50    0.92
  -7  -2  -4   28.21    0.84
  -8  -2  -4   40.06    1.09
  -8  -2  -4   39.66    1.13
  -8  -2  -4   38.42    1.15
  -8  -2  -4   38.48    1.14
  -8  -2  -4   38.31    1.17
  -8  -2  -4   39.18    1.14
  -9  -2  -4   14.86    0.60
  -9  -2  -4   14.54    0.62
  -9  -2  -4   14.44    0.56
  -9  -2  -4   14.72    0.52
  -9  -2  -4   14.05    0.57
  -9  -2  -4   14.75    0.59
 -10  -2  -4   14.21    0.61
 -10  -2  -4   13.49    0.60
 -10  -2  -4   13.04    0.62
 -10  -2  -4   13.88    0.57
 -11  -2  -4    4.56    0.36
 -11  -2  -4    4.76    0.43
 -11  -2  -4    3.47    0.42
   9  -3  -4   16.10    0.81
   9  -3  -4   16.77    0.64
  -9   3   4   16.47    0.49
  -9   3   4   17.10    0.72
  -9   3   4   16.43    0.71
  -9   3   4   15.51    0.66
  -9   3   4   16.41    0.72
   8  -3  -4    3.28    0.27
   8  -3  -4    2.60    0.44
   8  -3  -4    3.19    0.20
   8  -3  -4    2.53    0.36
   8  -3  -4    2.67    0.32
  -8   3   4    3.19    0.31
  -8   3   4    3.18    0.31
  -8   3   4    2.96    0.37
  -8   3   4    3.61    0.33
   7  -3  -4   23.63    0.67
   7  -3  -4   23.33    0.88
   7  -3  -4   19.47    0.75
   7  -3  -4   24.30    0.92
  -7   3   4   24.05    0.78
  -7   3   4   24.21    0.79
  -7   3   4   23.49    0.85
   6  -3  -4    8.83    0.47
   6  -3  -4    9.66    0.53
   6  -3  -4   10.29    0.41
   6  -3  -4    9.65    0.35
  -6   3   4    9.52    0.48
  -6   3   4    9.45    0.43
  -6   3   4   10.29    0.45
   5  -3  -4   11.45    0.40
   5  -3  -4   11.80    0.55
   5  -3  -4   12.69    0.46
   5  -3  -4   11.75    0.44
   5  -3  -4   11.27    0.51
  -5   3   4   12.36    0.46
  -5   3   4   12.00    0.45
  -5   3   4   11.98    0.45
  -5   3   4   12.01    0.53
   4  -3  -4   48.51    1.30
   4  -3  -4   47.14    1.42
   4  -3  -4   49.18    1.29
   4  -3  -4   47.53    1.37
  -4   3   4   46.34    1.30
  -4   3   4   49.49    1.40
  -4   3   4   47.79    1.30
  -4   3   4   50.05    1.30
   3  -3  -4    2.81    0.17
   3  -3  -4    2.67    0.17
   3  -3  -4    2.39    0.23
   3  -3  -4    2.71    0.20
  -3   3   4    2.69    0.10
  -3   3   4    2.65    0.17
  -3   3   4    2.49    0.17
  -3   3   4    2.63    0.23
   2  -3  -4  117.47    2.77
   2  -3  -4  112.44    2.77
   2  -3  -4  112.95    2.81
   2  -3  -4  108.14    2.88
  -2   3   4  109.53    2.77
  -2   3   4  115.69    2.72
  -2   3   4  107.29    2.75
  -2   3   4  112.15    2.87
   1  -3  -4   21.40    0.70
   1  -3  -4   21.76    0.55
   1  -3  -4   20.83    0.61
   1  -3  -4   20.89    0.59
  -1   3   4   21.62    0.55
  -1   3   4   21.09    0.59
  -1   3   4   20.66    0.68
  -1   3   4   21.30    0.61
   0  -3  -4  111.01    2.59
   0  -3  -4  103.67    2.69
   0  -3  -4  108.09    2.61
   0  -3  -4  108.87    2.69
   0   3   4  100.00    2.58
   0   3   4  107.14    2.57
   0   3   4  107.82    2.69
   0   3   4  102.59    2.61
  -1  -3  -4   29.83    0.78
  -1  -3  -4   30.30    0.78
  -1  -3  -4   30.45    0.80
  -1  -3  -4   29.45    0.86
   1   3   4   30.08    0.78
   1   3   4   29.63    0.79
   1   3   4   29.34    0.86
  -2  -3  -4  124.38    2.95
  -2  -3  -4  115.66    2.99
  -2  -3  -4  121.39    2.98
   2   3   4  119.99    3.00
   2   3   4  116.55    2.97
   2   3   4  122.49    2.95
   2   3   4  126.98    2.98
  -3  -3  -4   12.10    0.35
  -3  -3  -4   12.03    0.38
  -3  -3  -4   11.58    0.37
  -3  -3  -4   11.57    0.38
   3   3   4   11.45    0.37
   3   3   4   12.04    0.40
   3   3   4   11.74    0.36
   3   3   4   11.70    0.34
  -4  -3  -4   63.62    1.56
  -4  -3  -4   60.44    1.53
  -4  -3  -4   61.56    1.51
  -4  -3  -4   61.18    1.57
  -4  -3  -4   60.57    1.53
  -4  -3  -4   62.97    1.55
   4   3   4   58.87    1.56
   4   3   4   60.57    1.56
   4   3   4   60.21    1.57
  -5  -3  -4  112.80    2.80
  -5  -3  -4  113.98    2.74
  -5  -3  -4  112.83    2.79
  -5  -3  -4  101.58    2.77
  -5  -3  -4  117.64    2.80
   5   3   4  115.78    2.77
   5   3   4  115.23    2.73
   5   3   4  111.15    2.82
   5   3   4  115.10    2.83
  -6  -3  -4    2.55    0.12
  -6  -3  -4    2.64    0.19
  -6  -3  -4    2.82    0.20
  -6  -3  -4    2.46    0.17
  -6  -3  -4    2.80    0.19
  -6  -3  -4    2.54    0.12
   6   3   4    2.64    0.13
   6   3   4    2.44    0.15
   6   3   4    2.54    0.20
  -7  -3  -4   78.68    1.96
  -7  -3  -4   79.40    2.10
  -7  -3  -4   79.24    1.96
  -7  -3  -4   81.04    2.05
  -7  -3  -4   84.50    2.11
  -7  -3  -4   82.34    2.10
   7   3   4   79.89    2.15
  -8  -3  -4    1.83    0.22
  -8  -3  -4    1.37    0.16
  -8  -3  -4    1.28    0.21
  -8  -3  -4    1.46    0.21
  -8  -3  -4    1.36    0.22
  -8  -3  -4    1.72    0.23
   8   3   4    1.06    0.19
  -9  -3  -4   11.11    0.43
  -9  -3  -4   10.12    0.57
  -9  -3  -4   10.87    0.51
  -9  -3  -4   10.52    0.49
  -9  -3  -4   10.59    0.48
  -9  -3  -4   11.56    0.49
 -10  -3  -4    0.33    0.18
 -10  -3  -4    0.08    0.15
 -10  -3  -4    0.04    0.13
 -10  -3  -4    0.38    0.16
 -10  -3  -4    0.30    0.17
 -11  -3  -4   13.38    0.55
 -11  -3  -4   14.45    0.67
 -11  -3  -4   13.15    0.62
   9  -4  -4   14.42    0.60
   9  -4  -4   12.92    0.76
  -9   4   4   14.50    0.65
  -9   4   4   15.00    0.69
  -9   4   4   15.18    0.73
  -9   4   4   15.72    0.74
   8  -4  -4    2.32    0.30
   8  -4  -4    1.85    0.21
   8  -4  -4    2.14    0.37
   8  -4  -4    2.23    0.27
  -8   4   4    1.91    0.29
  -8   4   4    1.89    0.29
  -8   4   4    2.66    0.36
  -8   4   4    2.36    0.31
   7  -4  -4   46.19    1.49
   7  -4  -4   44.65    1.45
   7  -4  -4   46.91    1.30
   7  -4  -4   46.43    1.36
   7  -4  -4   46.22    1.24
  -7   4   4   45.76    1.35
  -7   4   4   46.45    1.43
  -7   4   4   43.91    1.32
  -7   4   4   46.07    1.36
   6  -4  -4    0.16    0.17
   6  -4  -4    0.17    0.12
   6  -4  -4    0.40    0.10
  -6   4   4    0.09    0.11
  -6   4   4    0.11    0.16
  -6   4   4    0.16    0.13
  -6   4   4    0.32    0.11
   5  -4  -4  180.86    4.55
   5  -4  -4  182.50    4.41
   5  -4  -4  169.91    4.49
   5  -4  -4  179.48    4.61
  -5   4   4  188.04    4.47
  -5   4   4  185.69    4.58
  -5   4   4  175.56    4.45
  -5   4   4  176.45    4.45
   4  -4  -4    8.54    0.47
   4  -4  -4    9.32    0.37
   4  -4  -4    9.61    0.39
   4  -4  -4    9.42    0.43
  -4   4   4    9.46    0.39
  -4   4   4    9.09    0.38
  -4   4   4    8.92    0.37
   3  -4  -4  157.30    3.87
   3  -4  -4  155.11    3.81
   3  -4  -4  155.79    3.81
   3  -4  -4  153.64    3.95
  -3   4   4  149.70    3.81
  -3   4   4  154.53    3.80
  -3   4   4  155.92    3.94
   2  -4  -4    0.14    0.07
   2  -4  -4    0.21    0.10
   2  -4  -4    0.19    0.06
   2  -4  -4    0.19    0.08
  -2   4   4    0.23    0.10
  -2   4   4    0.34    0.09
  -2   4   4    0.18    0.06
   1  -4  -4  316.78    7.95
   1  -4  -4  327.40    7.77
   1  -4  -4  329.61    8.02
   1  -4  -4  314.25    7.83
  -1   4   4  313.72    7.86
  -1   4   4  329.77    7.84
  -1   4   4  318.80    8.11
   0  -4  -4    0.15    0.05
   0  -4  -4    0.31    0.10
   0  -4  -4    0.34    0.06
   0  -4  -4    0.28    0.06
   0   4   4    0.26    0.05
   0   4   4    0.23    0.09
  -1  -4  -4  172.35    4.24
  -1  -4  -4  178.71    4.33
  -1  -4  -4  184.53    4.33
  -1  -4  -4  170.34    4.34
   1   4   4  174.79    4.35
   1   4   4  173.51    4.23
   1   4   4  174.70    4.26
  -2  -4  -4   88.35    2.21
  -2  -4  -4   90.23    2.20
  -2  -4  -4   88.11    2.27
   2   4   4   89.85    2.20
   2   4   4   88.58    2.29
   2   4   4   88.87    2.20
  -3  -4  -4  114.27    2.88
  -3  -4  -4  115.59    2.79
  -3  -4  -4  115.69    2.83
  -3  -4  -4  118.43    2.83
   3   4   4  115.66    2.90
   3   4   4  113.52    2.84
   3   4   4  113.22    2.82
   3   4   4  118.01    2.83
  -4  -4  -4  133.33    3.31
  -4  -4  -4  134.83    3.29
  -4  -4  -4  134.29    3.26
  -4  -4  -4  132.98    3.32
   4   4   4  132.04    3.32
   4   4   4  135.63    3.28
   4   4   4  140.48    3.32
   4   4   4  137.31    3.36
  -5  -4  -4   13.39    0.43
  -5  -4  -4   13.84    0.42
  -5  -4  -4   14.82    0.46
  -5  -4  -4   13.33    0.41
   5   4   4   13.78    0.47
   5   4   4   13.49    0.47
   5   4   4   13.34    0.46
   5   4   4   14.34    0.41
  -6  -4  -4   46.11    1.27
  -6  -4  -4   47.23    1.24
  -6  -4  -4   46.36    1.21
  -6  -4  -4   47.42    1.20
  -6  -4  -4   48.69    1.27
   6   4   4   47.10    1.25
   6   4   4   45.99    1.30
  -7  -4  -4    0.93    0.16
  -7  -4  -4    0.90    0.15
  -7  -4  -4    0.92    0.11
   7   4   4    1.06    0.13
   7   4   4    0.77    0.14
   7   4   4    0.97    0.16
  -8  -4  -4   12.22    0.44
  -8  -4  -4   12.64    0.38
  -8  -4  -4   11.98    0.49
  -8  -4  -4   11.73    0.38
   8   4   4   12.39    0.42
   8   4   4   12.58    0.41
   8   4   4   12.56    0.54
  -9  -4  -4    5.39    0.35
  -9  -4  -4    5.55    0.35
  -9  -4  -4    5.18    0.21
  -9  -4  -4    5.66    0.29
  -9  -4  -4    5.56    0.22
  -9  -4  -4    4.98    0.34
  -9  -4  -4    5.09    0.36
   9   4   4    5.45    0.40
 -10  -4  -4   27.98    0.83
 -10  -4  -4   28.19    0.93
 -10  -4  -4   26.33    0.91
 -10  -4  -4   26.97    0.94
 -10  -4  -4   26.01    0.92
 -11  -4  -4    0.56    0.22
 -11  -4  -4    0.66    0.22
 -11  -4  -4    0.81    0.21
   8  -5  -4   15.11    0.67
   8  -5  -4   17.86    0.83
   8  -5  -4   17.30    0.66
   8  -5  -4   18.28    0.76
  -8   5   4   16.88    0.82
  -8   5   4   16.93    0.70
  -8   5   4   19.08    0.78
  -8   5   4   18.13    0.74
   7  -5  -4    2.42    0.23
   7  -5  -4    2.49    0.36
   7  -5  -4    2.21    0.31
   7  -5  -4    1.92    0.27
   7  -5  -4    2.34    0.40
  -7   5   4    2.11    0.33
  -7   5   4    2.07    0.26
  -7   5   4    2.05    0.31
  -7   5   4    2.33    0.30
   6  -5  -4   44.90    1.41
   6  -5  -4   45.23    1.25
   6  -5  -4   45.62    1.46
   6  -5  -4   43.15    1.40
   6  -5  -4   45.35    1.28
  -6   5   4   46.42    1.44
  -6   5   4   43.10    1.29
  -6   5   4   43.24    1.29
   5  -5  -4   13.16    0.62
   5  -5  -4   14.53    0.67
   5  -5  -4   14.25    0.51
  -5   5   4   14.05    0.53
  -5   5   4   14.30    0.54
  -5   5   4   14.80    0.66
   4  -5  -4    7.11    0.38
   4  -5  -4    7.48    0.46
   4  -5  -4    7.15    0.39
  -4   5   4    7.45    0.44
  -4   5   4    7.28    0.34
  -4   5   4    7.29    0.35
   3  -5  -4  212.18    5.10
   3  -5  -4  208.45    5.14
   3  -5  -4  199.06    5.23
   3  -5  -4  213.16    5.10
  -3   5   4  200.64    5.07
  -3   5   4  214.90    5.25
  -3   5   4  207.02    5.10
   2  -5  -4   14.71    0.52
   2  -5  -4   14.12    0.60
   2  -5  -4   15.94    0.51
   2  -5  -4   14.98    0.51
  -2   5   4   14.73    0.51
  -2   5   4   15.37    0.62
  -2   5   4   15.27    0.49
   1  -5  -4  200.68    4.82
   1  -5  -4  185.28    4.92
   1  -5  -4  200.35    4.81
   1  -5  -4  201.91    4.76
   1  -5  -4  205.32    4.81
  -1   5   4  186.74    4.81
  -1   5   4  200.06    4.95
  -1   5   4  197.61    4.79
   0  -5  -4    6.75    0.26
   0  -5  -4    6.69    0.35
   0  -5  -4    6.55    0.27
   0  -5  -4    6.78    0.29
   0  -5  -4    6.76    0.22
   0   5   4    6.41    0.25
   0   5   4    6.45    0.28
   0   5   4    7.13    0.37
  -1  -5  -4  405.76   10.03
  -1  -5  -4  406.92   10.21
  -1  -5  -4  397.91   10.00
  -1  -5  -4  413.51   10.23
  -1  -5  -4  413.59   10.00
   1   5   4  412.57   10.13
   1   5   4  409.80   10.18
   1   5   4  402.51   10.07
  -2  -5  -4   15.88    0.41
  -2  -5  -4   15.92    0.56
  -2  -5  -4   15.53    0.47
  -2  -5  -4   15.35    0.49
   2   5   4   15.77    0.57
   2   5   4   15.88    0.49
   2   5   4   15.15    0.47
  -3  -5  -4  270.91    6.76
  -3  -5  -4  268.74    6.72
  -3  -5  -4  280.27    7.00
   3   5   4  272.69    6.74
   3   5   4  276.57    6.79
   3   5   4  312.46    7.02
   3   5   4  266.13    6.68
  -4  -5  -4    3.24    0.18
  -4  -5  -4    3.25    0.21
  -4  -5  -4    3.29    0.18
   4   5   4    3.25    0.18
   4   5   4    3.24    0.19
   4   5   4    3.30    0.23
   4   5   4    3.57    0.18
  -5  -5  -4  109.68    2.82
  -5  -5  -4  114.35    2.81
  -5  -5  -4  113.86    2.79
   5   5   4  110.22    2.86
   5   5   4  114.09    2.83
   5   5   4  113.13    2.83
   5   5   4  115.37    2.79
  -6  -5  -4   21.67    0.65
  -6  -5  -4   21.58    0.67
  -6  -5  -4   21.31    0.63
   6   5   4   21.45    0.70
   6   5   4   21.84    0.70
   6   5   4   21.50    0.69
   6   5   4   21.51    0.63
  -7  -5  -4   35.58    0.96
  -7  -5  -4   34.47    0.97
   7   5   4   35.12    1.07
   7   5   4   36.41    0.97
   7   5   4   36.32    1.03
  -8  -5  -4   12.70    0.42
  -8  -5  -4   12.20    0.41
   8   5   4   12.57    0.55
   8   5   4   13.02    0.48
  -9  -5  -4   28.49    0.81
  -9  -5  -4   30.27    0.87
  -9  -5  -4   29.30    0.82
  -9  -5  -4   28.83    0.93
   9   5   4   29.64    0.85
   9   5   4   28.84    0.87
   9   5   4   28.93    1.01
 -10  -5  -4   10.02    0.42
 -10  -5  -4    8.08    0.40
 -10  -5  -4   10.69    0.52
 -10  -5  -4   10.12    0.52
 -10  -5  -4    9.41    0.35
  10   5   4    9.94    0.58
 -11  -5  -4    5.56    0.34
 -11  -5  -4    4.95    0.24
 -11  -5  -4    5.49    0.25
 -11  -5  -4    5.78    0.55
 -11  -5  -4    5.12    0.49
  11   5   4    6.11    0.55
   8  -6  -4    7.37    0.60
   8  -6  -4    7.57    0.40
  -8   6   4    6.64    0.49
  -8   6   4    6.03    0.48
  -8   6   4    7.51    0.74
  -8   6   4    8.06    0.65
   7  -6  -4    0.34    0.25
   7  -6  -4    0.09    0.19
   7  -6  -4    0.22    0.14
   7  -6  -4   -0.20    0.18
   7  -6  -4    0.32    0.17
  -7   6   4   -0.07    0.23
  -7   6   4    0.23    0.16
  -7   6   4    0.03    0.20
  -7   6   4   -0.01    0.16
   6  -6  -4   17.96    0.82
   6  -6  -4   17.75    0.77
   6  -6  -4   17.72    0.66
   6  -6  -4   17.27    0.64
   6  -6  -4   17.72    0.70
  -6   6   4   17.83    0.68
  -6   6   4   18.18    0.72
  -6   6   4   18.53    0.82
  -6   6   4   18.24    0.68
   5  -6  -4    0.31    0.20
   5  -6  -4    0.26    0.12
   5  -6  -4    0.27    0.14
   5  -6  -4    0.41    0.13
  -5   6   4    0.45    0.21
  -5   6   4    0.52    0.13
  -5   6   4    0.26    0.13
   4  -6  -4   42.59    1.36
   4  -6  -4   40.99    1.26
  -4   6   4   41.26    1.19
  -4   6   4   42.08    1.35
  -4   6   4   41.67    1.20
   3  -6  -4    4.00    0.32
   3  -6  -4    3.84    0.35
   3  -6  -4    3.43    0.31
   3  -6  -4    3.47    0.27
  -3   6   4    3.64    0.35
  -3   6   4    3.98    0.25
  -3   6   4    3.64    0.26
   2  -6  -4   51.34    1.40
   2  -6  -4   50.62    1.38
   2  -6  -4   51.06    1.38
   2  -6  -4   49.90    1.51
  -2   6   4   50.46    1.52
  -2   6   4   50.36    1.36
  -2   6   4   49.74    1.38
   1  -6  -4    6.71    0.20
   1  -6  -4    6.92    0.30
   1  -6  -4    7.03    0.32
   1  -6  -4    6.67    0.39
  -1   6   4    6.39    0.40
  -1   6   4    6.70    0.31
   0  -6  -4   86.73    2.29
   0  -6  -4   91.88    2.28
   0  -6  -4   89.91    2.19
   0  -6  -4   86.82    2.25
   0  -6  -4   90.41    2.41
   0   6   4   92.68    2.30
   0   6   4   90.13    2.26
   0   6   4   91.17    2.43
  -1  -6  -4   38.58    1.07
  -1  -6  -4   36.94    1.15
  -1  -6  -4   38.59    0.99
  -1  -6  -4   39.72    1.05
   1   6   4   38.40    1.02
   1   6   4   37.99    1.18
   1   6   4   39.46    1.07
  -2  -6  -4   62.89    1.64
  -2  -6  -4   63.23    1.52
  -2  -6  -4   61.39    1.61
  -2  -6  -4   59.99    1.71
   2   6   4   62.28    1.60
   2   6   4   63.84    1.75
   2   6   4   64.42    1.63
  -3  -6  -4  127.85    3.07
  -3  -6  -4  120.10    3.13
   3   6   4  119.22    3.05
   3   6   4  124.07    3.18
   3   6   4  124.48    3.04
  -4  -6  -4   41.82    1.11
  -4  -6  -4   39.70    1.17
  -4  -6  -4   41.89    1.13
   4   6   4   40.49    1.12
   4   6   4   41.66    1.12
   4   6   4   40.41    1.11
   4   6   4   43.03    1.23
  -5  -6  -4  104.32    2.64
  -5  -6  -4  101.79    2.67
  -5  -6  -4  108.20    2.64
   5   6   4  107.04    2.74
   5   6   4  104.43    2.66
   5   6   4  105.56    2.66
   5   6   4  105.68    2.63
  -6  -6  -4    4.03    0.24
  -6  -6  -4    4.38    0.26
  -6  -6  -4    4.39    0.23
   6   6   4    4.62    0.24
   6   6   4    4.15    0.26
   6   6   4    4.73    0.27
   6   6   4    4.34    0.29
  -7  -6  -4   74.96    1.87
  -7  -6  -4   73.05    1.88
  -7  -6  -4   62.68    1.89
   7   6   4   75.17    1.97
   7   6   4   74.95    1.97
   7   6   4   74.11    1.87
  -8  -6  -4    1.31    0.21
  -8  -6  -4    1.55    0.22
  -8  -6  -4    1.49    0.17
   8   6   4    1.54    0.26
   8   6   4    1.41    0.18
   8   6   4    1.47    0.21
  -9  -6  -4   61.16    1.58
  -9  -6  -4   58.61    1.56
  -9  -6  -4   59.40    1.57
  -9  -6  -4   59.83    1.66
   9   6   4   58.75    1.66
   9   6   4   59.95    1.75
 -10  -6  -4    0.11    0.16
 -10  -6  -4    0.24    0.15
 -10  -6  -4    0.00    0.10
  10   6   4    0.04    0.13
  10   6   4    0.50    0.22
 -11  -6  -4   24.26    0.94
 -11  -6  -4   23.61    0.72
 -11  -6  -4   25.80    0.78
  11   6   4   23.80    1.01
  11   6   4   24.34    0.82
   7  -7  -4   12.30    0.56
   7  -7  -4   12.90    0.64
   7  -7  -4   13.91    0.75
  -7   7   4   12.34    0.70
  -7   7   4   13.29    0.63
  -7   7   4   14.00    0.85
  -7   7   4   12.58    0.61
   6  -7  -4    1.73    0.32
   6  -7  -4    1.97    0.27
   6  -7  -4    1.64    0.30
   6  -7  -4    1.77    0.27
   6  -7  -4    1.28    0.22
  -6   7   4    1.92    0.31
  -6   7   4    1.36    0.22
  -6   7   4    1.85    0.27
  -6   7   4    1.75    0.35
   5  -7  -4   24.64    0.83
   5  -7  -4   22.26    0.86
   5  -7  -4   23.04    0.79
   5  -7  -4   23.07    0.95
   5  -7  -4   22.24    0.78
  -5   7   4   23.30    0.79
  -5   7   4   22.13    0.80
  -5   7   4   23.31    0.96
   4  -7  -4    1.26    0.19
   4  -7  -4    1.04    0.19
   4  -7  -4    0.90    0.20
   4  -7  -4    0.91    0.16
  -4   7   4    1.18    0.19
  -4   7   4    0.88    0.15
  -4   7   4    1.11    0.26
   3  -7  -4   34.81    1.19
   3  -7  -4   33.56    1.07
  -3   7   4   35.72    1.22
  -3   7   4   34.79    1.05
  -3   7   4   35.04    1.02
   2  -7  -4    4.89    0.29
   2  -7  -4    6.10    0.45
   2  -7  -4    4.71    0.35
   2  -7  -4    4.55    0.37
  -2   7   4    4.98    0.30
  -2   7   4    5.61    0.45
   1  -7  -4   17.70    0.72
   1  -7  -4   17.88    0.60
   1  -7  -4   18.83    0.48
   1  -7  -4   18.68    0.64
  -1   7   4   18.10    0.59
  -1   7   4   18.70    0.63
  -1   7   4   18.96    0.77
   0  -7  -4   42.14    1.19
   0  -7  -4   42.04    1.30
   0  -7  -4   41.58    1.13
   0  -7  -4   43.77    1.18
   0  -7  -4   43.26    1.08
   0   7   4   41.10    1.33
   0   7   4   41.25    1.18
  -1  -7  -4   26.14    0.88
  -1  -7  -4   25.12    0.70
  -1  -7  -4   25.21    0.77
  -1  -7  -4   25.48    0.79
   1   7   4   25.61    0.73
   1   7   4   25.21    0.78
   1   7   4   26.81    0.93
  -2  -7  -4   80.84    2.03
  -2  -7  -4   80.91    2.05
  -2  -7  -4   77.17    2.14
   2   7   4   78.53    1.99
   2   7   4   77.08    2.03
   2   7   4   77.98    2.18
  -3  -7  -4    0.99    0.18
  -3  -7  -4    0.86    0.13
  -3  -7  -4    1.28    0.17
   3   7   4    0.95    0.14
   3   7   4    1.03    0.20
   3   7   4    0.80    0.12
  -4  -7  -4   71.20    1.96
  -4  -7  -4   73.31    1.90
   4   7   4   74.30    1.90
   4   7   4   70.70    1.88
   4   7   4   75.08    2.03
  -5  -7  -4    2.15    0.19
  -5  -7  -4    2.26    0.18
  -5  -7  -4    1.95    0.23
   5   7   4    2.11    0.19
   5   7   4    2.42    0.28
   5   7   4    2.51    0.20
   5   7   4    2.30    0.19
  -6  -7  -4   17.71    0.58
  -6  -7  -4   17.53    0.62
  -6  -7  -4   18.00    0.59
   6   7   4   17.21    0.70
   6   7   4   17.25    0.60
   6   7   4   17.13    0.60
   6   7   4   17.26    0.58
  -7  -7  -4    0.34    0.11
  -7  -7  -4    0.66    0.14
   7   7   4    0.51    0.12
   7   7   4    0.67    0.14
   7   7   4    0.44    0.16
  -8  -7  -4    9.84    0.44
  -8  -7  -4    9.02    0.40
  -8  -7  -4    9.28    0.40
   8   7   4   10.23    0.48
   8   7   4    9.90    0.42
  -9  -7  -4    6.42    0.41
  -9  -7  -4    6.26    0.34
  -9  -7  -4    5.91    0.32
   9   7   4    6.83    0.44
   9   7   4    6.25    0.44
 -10  -7  -4   10.83    0.46
 -10  -7  -4   10.93    0.46
 -10  -7  -4   12.76    0.48
 -10  -7  -4   12.61    0.60
  10   7   4   11.95    0.59
  10   7   4   12.39    0.65
   6  -8  -4   12.77    0.76
   6  -8  -4   13.04    0.60
   6  -8  -4   12.72    0.62
   6  -8  -4   13.29    0.79
   6  -8  -4   12.43    0.68
  -6   8   4   13.37    0.71
  -6   8   4   10.74    0.59
  -6   8   4   11.11    0.58
   5  -8  -4    7.53    0.58
   5  -8  -4    7.60    0.49
   5  -8  -4    7.27    0.43
   5  -8  -4    7.60    0.50
   5  -8  -4    7.71    0.47
  -5   8   4    7.33    0.68
  -5   8   4    6.92    0.42
  -5   8   4    6.99    0.43
   4  -8  -4   19.72    0.78
   4  -8  -4   20.25    0.75
   4  -8  -4   21.39    0.77
   4  -8  -4   20.36    0.75
   4  -8  -4   20.77    0.89
  -4   8   4   19.74    0.74
  -4   8   4   21.25    0.94
  -4   8   4   20.39    0.72
   3  -8  -4   17.15    0.70
   3  -8  -4   17.52    0.79
  -3   8   4   16.52    0.64
  -3   8   4   17.36    0.62
  -3   8   4   17.87    0.83
   2  -8  -4    6.40    0.35
   2  -8  -4    6.56    0.46
  -2   8   4    7.14    0.52
  -2   8   4    6.35    0.35
  -2   8   4    6.29    0.32
   1  -8  -4   50.48    1.21
   1  -8  -4   50.06    1.41
   1  -8  -4   50.26    1.54
   1  -8  -4   49.84    1.36
  -1   8   4   51.87    1.60
  -1   8   4   45.37    1.42
  -1   8   4   46.25    1.46
   0  -8  -4    7.09    0.37
   0  -8  -4    6.45    0.24
   0  -8  -4    6.81    0.44
   0  -8  -4    6.48    0.29
   0   8   4    6.15    0.48
   0   8   4    6.65    0.35
  -1  -8  -4   24.42    0.88
  -1  -8  -4   23.79    0.78
  -1  -8  -4   23.41    0.87
   1   8   4   23.91    0.92
   1   8   4   23.72    0.70
   1   8   4   22.95    0.76
  -2  -8  -4    0.70    0.19
  -2  -8  -4    0.75    0.14
  -2  -8  -4    0.69    0.14
   2   8   4    0.66    0.14
   2   8   4    0.68    0.11
   2   8   4    0.66    0.19
  -3  -8  -4   78.55    2.14
  -3  -8  -4   80.14    2.06
  -3  -8  -4   78.50    2.24
   3   8   4   79.48    2.04
   3   8   4   80.65    2.00
   3   8   4   68.45    2.50
  -4  -8  -4    3.37    0.29
  -4  -8  -4    3.59    0.26
   4   8   4    3.45    0.24
   4   8   4    3.56    0.22
  -5  -8  -4   44.22    1.23
  -5  -8  -4   40.83    1.30
   5   8   4   42.55    1.22
   5   8   4   43.88    1.21
   5   8   4   44.04    1.21
   5   8   4   43.98    1.37
  -6  -8  -4    1.86    0.24
  -6  -8  -4    1.71    0.21
  -6  -8  -4    1.91    0.19
   6   8   4    1.94    0.20
   6   8   4    1.38    0.22
   6   8   4    1.86    0.22
  -7  -8  -4   21.65    0.71
  -7  -8  -4   22.26    0.75
  -7  -8  -4   22.11    0.72
   7   8   4   22.33    0.72
   7   8   4   22.74    0.76
   7   8   4   18.87    0.82
  -8  -8  -4   19.09    0.67
  -8  -8  -4   18.76    0.66
  -8  -8  -4   18.39    0.67
   8   8   4   17.49    0.70
   8   8   4   18.89    0.67
   8   8   4   19.63    0.79
  -9  -8  -4   10.92    0.49
  -9  -8  -4   11.84    0.54
  -9  -8  -4   11.09    0.49
   9   8   4   12.72    0.64
   9   8   4   12.12    0.59
 -10  -8  -4   13.23    0.54
 -10  -8  -4   12.94    0.54
  10   8   4   12.74    0.68
  10   8   4   13.83    0.69
   5  -9  -4    0.29    0.32
   5  -9  -4    0.37    0.28
   5  -9  -4    0.10    0.27
   5  -9  -4    0.38    0.20
   5  -9  -4    0.31    0.24
  -5   9   4    0.00    0.17
  -5   9   4    0.04    0.29
  -5   9   4   -0.02    0.17
   4  -9  -4   29.83    1.02
   4  -9  -4   30.05    1.01
   4  -9  -4   28.25    1.02
   4  -9  -4   28.61    0.99
  -4   9   4   28.47    0.98
  -4   9   4   28.48    0.94
  -4   9   4   30.53    1.23
   3  -9  -4   -0.28    0.36
   3  -9  -4    0.04    0.14
   3  -9  -4    0.00    0.14
   3  -9  -4    0.19    0.15
  -3   9   4    0.01    0.22
  -3   9   4    0.20    0.12
  -3   9   4    0.09    0.12
   2  -9  -4   59.47    1.69
   2  -9  -4   61.69    1.73
   2  -9  -4   61.71    1.72
   2  -9  -4   56.27    1.95
  -2   9   4   60.08    1.71
  -2   9   4   64.97    1.96
  -2   9   4   61.35    1.66
   1  -9  -4    5.27    0.36
   1  -9  -4    4.57    0.44
   1  -9  -4    4.95    0.46
   1  -9  -4    4.40    0.28
  -1   9   4    4.92    0.50
  -1   9   4    4.59    0.33
   0  -9  -4   49.41    1.68
   0  -9  -4   52.59    1.50
[truncated: 552,965 more chars]
