# Supplementary material for: Synthesis and crystal structure of (E)-2-benzyl-1,3-di­phenyl­iso­thio­uronium iodide
Source: Acta Crystallogr E Crystallogr Commun. 2022 Jan 1;78(Pt 1):51–3. doi: 10.1107/S2056989021013086 (PMC8739197; doi:10.1107/S2056989021013086)
Supplement: Supplementary file 2 [file e-78-00051-Isup2.hkl]

data_I                                                                          
_shelx_title ' No1 in P-1'                                                      
_shelx_refln_list_code          4                                               
_shelx_F_calc_maximum      146.26                                               
_exptl_crystal_F_000       444.00                                               
_reflns_d_resolution_high  0.7485                                               
                                                                                
loop_                                                                           
 _space_group_symop_operation_xyz                                               
 'x, y, z'                                                                      
 '-x, -y, -z'                                                                   
                                                                                
_cell_length_a     8.6382                                                       
_cell_length_b     9.8182                                                       
_cell_length_c    12.1922                                                       
_cell_angle_alpha  77.284                                                       
_cell_angle_beta   85.171                                                       
_cell_angle_gamma  74.722                                                       
                                                                                
_shelx_F_squared_multiplier     1.000                                           
                                                                                
loop_                                                                           
 _refln_index_h                                                                 
 _refln_index_k                                                                 
 _refln_index_l                                                                 
 _refln_F_squared_calc                                                          
 _refln_F_squared_meas                                                          
 _refln_F_squared_sigma                                                         
 _refln_observed_status                                                         
   1   0   0        142.06        107.36         1.61 o                         
   2   0   0      20679.39      21627.21       631.92 o                         
   3   0   0       1117.37       1152.83         9.13 o                         
   4   0   0       4640.94       4638.31        34.27 o                         
   5   0   0        156.61        142.92         1.86 o                         
   6   0   0       1565.71       1482.40        12.81 o                         
   7   0   0        885.78        896.43        10.18 o                         
   8   0   0        471.02        447.63         6.49 o                         
   9   0   0        584.67        599.05         8.61 o                         
  10   0   0         57.61         62.78         2.95 o                         
  11   0   0        224.78        226.80         8.31 o                         
 -10   1   0        101.23        108.26         4.15 o                         
  -9   1   0        422.28        400.90         5.34 o                         
  -8   1   0        154.33        149.33         2.88 o                         
  -7   1   0       1464.66       1442.18        22.72 o                         
  -6   1   0          2.79          6.11         0.72 o                         
  -5   1   0       2702.94       2694.97        21.14 o                         
  -4   1   0        146.00        112.68         1.44 o                         
  -3   1   0       1317.10       1284.03         9.75 o                         
  -2   1   0        843.03        858.23         6.87 o                         
  -1   1   0       5449.43       5723.82        44.37 o                         
   0   1   0       1859.52       1660.85        42.39 o                         
   1   1   0        169.33        122.05         2.70 o                         
   2   1   0       9717.20      10415.86        95.61 o                         
   3   1   0        819.01        755.72         7.28 o                         
   4   1   0       3964.15       3898.22        41.11 o                         
   5   1   0        184.45        147.84         2.00 o                         
   6   1   0       4522.72       4636.77        37.65 o                         
   7   1   0         76.49         70.13         1.54 o                         
   8   1   0       2038.41       2070.51        21.76 o                         
   9   1   0          4.10          1.97         0.93 o                         
  10   1   0        978.86        984.00        11.98 o                         
  11   1   0         22.36         28.98         2.06 o                         
 -10   2   0        184.87        189.42         3.93 o                         
  -9   2   0          6.05          7.96         1.33 o                         
  -8   2   0        291.03        303.31         4.31 o                         
  -7   2   0          7.89          7.01         0.79 o                         
  -6   2   0        642.06        629.37         5.61 o                         
  -5   2   0         29.92         15.85         0.74 o                         
  -4   2   0       1589.12       1662.22        12.71 o                         
  -3   2   0        742.72        678.26         5.77 o                         
  -2   2   0       3496.94       3880.77        30.53 o                         
  -1   2   0      21393.15      22027.02       237.83 o                         
   0   2   0        514.17        457.05         5.64 o                         
   1   2   0      14167.53      14399.19       201.35 o                         
   2   2   0         49.02         53.88         1.01 o                         
   3   2   0       2747.90       2736.86        23.78 o                         
   4   2   0        159.01        173.81         2.32 o                         
   5   2   0       2434.00       2424.13        21.15 o                         
   6   2   0        532.11        511.34         5.03 o                         
   7   2   0        782.16        787.91         7.06 o                         
   8   2   0       1216.53       1263.84        12.06 o                         
   9   2   0         88.78         83.39         3.37 o                         
  10   2   0        506.15        523.61         7.44 o                         
  11   2   0          8.26         11.53         1.81 o                         
 -10   3   0         48.23         45.98         2.72 o                         
  -9   3   0        517.89        495.51         6.33 o                         
  -8   3   0        390.57        384.38         4.63 o                         
  -7   3   0       1298.23       1266.73        12.10 o                         
  -6   3   0       1126.22       1157.91         9.95 o                         
  -5   3   0       1236.31       1245.16        10.01 o                         
  -4   3   0       1962.82       1998.80        15.98 o                         
  -3   3   0       1606.72       1635.24        13.89 o                         
  -2   3   0       4455.83       4468.84        34.85 o                         
  -1   3   0        142.89        129.40         1.75 o                         
   0   3   0       9697.32      10280.39       103.09 o                         
   1   3   0       3906.60       4044.05        53.89 o                         
   2   3   0       8127.86       8626.15        94.61 o                         
   3   3   0         61.24         74.92         1.58 o                         
   4   3   0       2059.38       1950.89        18.35 o                         
   5   3   0        302.02        279.99         3.31 o                         
   6   3   0       1606.08       1615.58        13.81 o                         
   7   3   0        555.23        566.06         5.41 o                         
   8   3   0        750.02        736.94         7.69 o                         
   9   3   0        510.34        522.24         6.24 o                         
  10   3   0        137.06        114.99         2.96 o                         
  11   3   0        528.94        535.93         8.38 o                         
  -9   4   0        222.01        227.06         4.49 o                         
  -8   4   0         15.14         16.75         1.46 o                         
  -7   4   0        603.28        578.18         5.99 o                         
  -6   4   0         32.84         31.83         1.58 o                         
  -5   4   0       1851.12       1813.92        15.81 o                         
  -4   4   0         73.62         58.63         1.51 o                         
  -3   4   0       2453.32       2396.44        20.09 o                         
  -2   4   0       3307.02       3577.77        27.69 o                         
  -1   4   0       5783.85       6054.69        52.49 o                         
   0   4   0       3465.58       3519.46        38.37 o                         
   1   4   0       3397.71       3444.18        40.69 o                         
   2   4   0       1986.88       1857.20        18.86 o                         
   3   4   0       3332.78       3439.71        34.44 o                         
   4   4   0       6621.23       6922.25        74.04 o                         
   5   4   0       1259.05       1361.45        13.37 o                         
   6   4   0       4038.68       4120.78        39.90 o                         
   7   4   0          1.35          4.11         0.94 o                         
   8   4   0       1564.15       1592.01        14.89 o                         
   9   4   0         22.84         29.25         1.73 o                         
  10   4   0        707.85        720.11         8.80 o                         
  11   4   0         48.61         58.81         3.38 o                         
  -9   5   0         27.40         35.96         3.38 o                         
  -8   5   0        116.23        116.34         3.02 o                         
  -7   5   0        247.28        261.57         4.00 o                         
  -6   5   0        363.36        357.97         4.91 o                         
  -5   5   0        509.23        510.45         6.49 o                         
  -4   5   0        303.25        293.90         3.75 o                         
  -3   5   0       2027.49       2043.81        17.53 o                         
  -2   5   0        395.86        390.53         3.93 o                         
  -1   5   0       2687.58       2647.15        24.97 o                         
   0   5   0       1380.16       1528.06        16.11 o                         
   1   5   0       5775.33       5961.61        55.10 o                         
   2   5   0        273.82        265.57         3.96 o                         
   3   5   0       3847.49       3870.26        38.66 o                         
   4   5   0        127.12         90.86         1.97 o                         
   5   5   0       2580.18       2579.61        24.38 o                         
   6   5   0        619.07        598.54         6.78 o                         
   7   5   0       1381.97       1391.31        14.31 o                         
   8   5   0        650.90        644.61         8.26 o                         
   9   5   0        547.97        531.00         6.44 o                         
  10   5   0        619.82        627.60         8.72 o                         
  11   5   0        113.19        114.91         5.15 o                         
  -8   6   0         17.22         21.36         2.49 o                         
  -7   6   0        200.92        185.66         3.62 o                         
  -6   6   0        115.79        134.27         2.91 o                         
  -5   6   0        165.16        142.68         3.80 o                         
  -4   6   0        263.51        266.34         3.76 o                         
  -3   6   0         36.98         40.59         1.68 o                         
  -2   6   0        453.08        449.06         4.79 o                         
  -1   6   0        230.15        233.65         3.27 o                         
   0   6   0        543.01        521.14         7.49 o                         
   1   6   0        415.11        368.63         5.29 o                         
   2   6   0       1786.69       1836.11        19.15 o                         
   3   6   0        848.32        827.42         9.40 o                         
   4   6   0       1670.47       1758.60        20.39 o                         
   5   6   0       1240.19       1197.00        12.59 o                         
   6   6   0        265.77        275.21         3.92 o                         
   7   6   0       1101.67       1078.88        18.92 o                         
   8   6   0         93.06         93.96         2.97 o                         
   9   6   0       1019.19       1036.94        11.55 o                         
  10   6   0          1.33         -0.09         1.32 o                         
  11   6   0        513.94        524.66         8.47 o                         
  -7   7   0        319.51        335.54        10.73 o                         
  -6   7   0         11.54         14.28         1.59 o                         
  -5   7   0        393.36        397.38         5.49 o                         
  -4   7   0         32.02         34.99         2.44 o                         
  -3   7   0       1085.88       1010.88        23.53 o                         
  -2   7   0         14.50         21.93         1.14 o                         
  -1   7   0        655.80        599.44         7.21 o                         
   0   7   0        594.53        579.61         6.75 o                         
   1   7   0       1780.40       1744.46        17.20 o                         
   2   7   0        210.40        200.01         4.83 o                         
   3   7   0        442.96        442.94         5.84 o                         
   4   7   0       1224.42       1257.89        13.91 o                         
   5   7   0         61.07         59.31         2.13 o                         
   6   7   0        992.04       1012.40        14.78 o                         
   7   7   0          1.24          1.95         1.00 o                         
   8   7   0        673.29        673.85         8.80 o                         
   9   7   0         33.53         27.47         1.79 o                         
  10   7   0        239.00        231.05         4.97 o                         
  -6   8   0         95.42         76.06         3.84 o                         
  -5   8   0        372.56        408.30         5.89 o                         
  -4   8   0        236.45        207.85         3.89 o                         
  -3   8   0        546.80        587.01         7.61 o                         
  -2   8   0         34.12         28.46         1.32 o                         
  -1   8   0       1355.05       1313.52        21.73 o                         
   0   8   0         56.02         48.68         1.75 o                         
   1   8   0       1026.65       1005.10        10.82 o                         
   2   8   0        375.42        378.99         5.01 o                         
   3   8   0       3856.84       4002.80        37.57 o                         
   4   8   0         38.10         31.80         1.56 o                         
   5   8   0       1692.53       1701.60        29.72 o                         
   6   8   0        209.41        190.33         3.43 o                         
   7   8   0       1101.37       1113.39        13.00 o                         
   8   8   0        331.01        336.13         5.10 o                         
   9   8   0        400.04        405.93         6.80 o                         
  10   8   0        412.99        432.28        12.42 o                         
  -5   9   0         14.80         22.19         2.69 o                         
  -4   9   0         33.26         45.17         2.48 o                         
  -3   9   0         24.88         30.79         1.84 o                         
  -2   9   0        241.46        235.62         4.30 o                         
  -1   9   0         94.54        115.29         3.08 o                         
   0   9   0        219.79        217.14         3.82 o                         
   1   9   0        477.78        488.00         6.20 o                         
   2   9   0        735.39        735.62         9.25 o                         
   3   9   0        333.86        334.99         4.81 o                         
   4   9   0        164.43        162.94         3.34 o                         
   5   9   0        932.49        936.05        20.20 o                         
   6   9   0        138.46        138.32         7.72 o                         
   7   9   0        895.49        902.40        17.94 o                         
   8   9   0          5.97          6.32         2.04 o                         
   9   9   0        737.57        724.54        11.32 o                         
  -4  10   0          2.12         -0.08         1.99 o                         
  -3  10   0         91.23         75.79         3.63 o                         
  -2  10   0          0.38          3.20         1.60 o                         
  -1  10   0         74.83         66.88         2.19 o                         
   0  10   0         62.62         71.24         2.39 o                         
   1  10   0         20.29         16.17         1.34 o                         
   2  10   0        348.29        360.35         5.03 o                         
   3  10   0          8.74         12.79         1.45 o                         
   4  10   0        330.43        319.09         4.82 o                         
   5  10   0         77.58         68.86         4.26 o                         
   6  10   0        293.52        294.99         7.11 o                         
   7  10   0        121.54        117.21         4.05 o                         
   8  10   0        297.49        311.12         6.25 o                         
   9  10   0        133.71        136.61         4.66 o                         
  -3  11   0        109.42        119.20         6.14 o                         
  -2  11   0         12.02          8.74         1.81 o                         
  -1  11   0        195.70        208.78         5.88 o                         
   0  11   0         27.17         19.80         1.79 o                         
   1  11   0        150.21        151.74         3.58 o                         
   2  11   0         21.26         13.71         1.40 o                         
   3  11   0        216.19        214.46         3.92 o                         
   4  11   0         12.70         20.06         2.12 o                         
   5  11   0        458.12        478.55         9.27 o                         
   6  11   0         29.61         32.45         2.75 o                         
   7  11   0        157.99        160.23         5.05 o                         
   8  11   0        105.76        102.40         6.61 o                         
  -1  12   0          0.11         -2.21         2.21 o                         
   0  12   0         97.52         88.12         3.76 o                         
   1  12   0        184.43        208.61         4.62 o                         
   2  12   0        150.05        147.30         7.21 o                         
   3  12   0        200.01        209.75         4.77 o                         
   4  12   0         77.93         78.78         5.48 o                         
   5  12   0        153.00        156.50         6.03 o                         
   6  12   0          9.09         13.43         2.52 o                         
  -6 -12   1         13.11         14.02         4.30 o                         
  -5 -12   1        113.93        107.61         5.66 o                         
  -4 -12   1         21.97         16.17         2.48 o                         
  -3 -12   1        145.63        150.80         6.03 o                         
  -2 -12   1         37.46         29.86         2.18 o                         
  -1 -12   1         54.84         74.10         3.08 o                         
   0 -12   1          9.64          5.29         2.62 o                         
  -7 -11   1          1.27          0.66         2.77 o                         
  -6 -11   1         60.62         60.51         4.57 o                         
  -5 -11   1         21.39         21.56         2.26 o                         
  -4 -11   1        177.08        186.56         4.92 o                         
  -3 -11   1          4.67          6.99         1.58 o                         
  -2 -11   1         48.17         59.79         2.37 o                         
  -1 -11   1         28.35         24.44         1.80 o                         
   0 -11   1         22.78         34.55         2.22 o                         
   1 -11   1         77.99         73.29         4.07 o                         
   2 -11   1          0.73          4.44         1.80 o                         
  -8 -10   1         25.56         26.89         2.15 o                         
  -7 -10   1        293.71        279.09         5.60 o                         
  -6 -10   1         97.85         98.09         3.53 o                         
  -5 -10   1        362.16        366.12         5.97 o                         
  -4 -10   1         91.48         91.28         2.86 o                         
  -3 -10   1        124.28        135.22         3.13 o                         
  -2 -10   1         98.57         97.33         2.57 o                         
  -1 -10   1         36.54         47.32         2.21 o                         
   0 -10   1         74.34         79.19         2.49 o                         
   1 -10   1          5.68         15.55         1.30 o                         
   2 -10   1         23.93         28.91         1.86 o                         
   3 -10   1          3.58          7.40         2.01 o                         
   4 -10   1         38.27         54.47         4.74 o                         
  -9  -9   1        354.99        374.03         6.47 o                         
  -8  -9   1        122.92        122.19         3.54 o                         
  -7  -9   1        473.29        486.98         7.58 o                         
  -6  -9   1          6.96          8.47         1.42 o                         
  -5  -9   1       1156.65       1138.41        39.42 o                         
  -4  -9   1         21.28         19.45         1.61 o                         
  -3  -9   1        854.42        849.50         8.99 o                         
  -2  -9   1         62.96         51.85         1.96 o                         
  -1  -9   1       1427.42       1426.94        14.72 o                         
   0  -9   1         11.73          6.73         1.07 o                         
   1  -9   1        627.16        651.48         7.90 o                         
   2  -9   1          2.57          0.99         0.99 o                         
   3  -9   1        298.01        334.92         5.69 o                         
   4  -9   1         35.01         32.07         2.03 o                         
   5  -9   1        112.19        131.31         4.11 o                         
 -10  -8   1        214.23        232.09         6.69 o                         
  -9  -8   1          0.71          2.73         1.28 o                         
  -8  -8   1        143.31        150.06         3.02 o                         
  -7  -8   1         81.50         77.38         2.50 o                         
  -6  -8   1        675.74        645.67        11.96 o                         
  -5  -8   1         66.34         70.52         2.92 o                         
  -4  -8   1        301.67        300.67         6.50 o                         
  -3  -8   1        719.40        688.31         7.92 o                         
  -2  -8   1        559.91        559.86         6.30 o                         
  -1  -8   1        258.04        234.26         3.70 o                         
   0  -8   1          4.56          2.03         0.78 o                         
   1  -8   1        832.49        790.42        11.70 o                         
   2  -8   1          2.09          8.80         1.09 o                         
   3  -8   1        640.55        620.23         7.18 o                         
   4  -8   1          4.68         10.03         1.38 o                         
   5  -8   1        321.29        328.70         5.50 o                         
   6  -8   1         25.17         19.55         2.17 o                         
 -10  -7   1         39.37         40.90         2.96 o                         
  -9  -7   1        662.19        673.96         9.30 o                         
  -8  -7   1         62.46         65.98         2.63 o                         
  -7  -7   1        675.03        649.56        10.28 o                         
  -6  -7   1        177.05        188.59         3.48 o                         
  -5  -7   1        319.36        312.64         5.17 o                         
  -4  -7   1        623.55        589.19         8.25 o                         
  -3  -7   1        228.35        218.00         5.09 o                         
  -2  -7   1        472.63        453.40         5.93 o                         
  -1  -7   1        135.09        122.36         2.25 o                         
   0  -7   1       1168.88       1166.35        11.30 o                         
   1  -7   1         19.58         16.64         1.25 o                         
   2  -7   1        293.59        307.88         3.86 o                         
   3  -7   1         63.92         58.75         1.61 o                         
   4  -7   1        154.64        152.67         5.14 o                         
   5  -7   1        349.28        318.24         4.78 o                         
   6  -7   1          8.51         14.44         1.64 o                         
   7  -7   1        215.48        205.01         4.69 o                         
 -11  -6   1        281.44        284.68         9.85 o                         
 -10  -6   1        264.54        270.33         5.07 o                         
  -9  -6   1        365.33        381.38         5.71 o                         
  -8  -6   1        348.81        328.53         5.42 o                         
  -7  -6   1       1388.93       1392.26        16.96 o                         
  -6  -6   1        236.09        226.75         3.57 o                         
  -5  -6   1       2187.27       2129.15        28.28 o                         
  -4  -6   1        126.94        112.50         2.69 o                         
  -3  -6   1       1953.09       1902.93        21.89 o                         
  -2  -6   1        139.23        141.41         4.82 o                         
  -1  -6   1       2112.91       2124.34        20.79 o                         
   0  -6   1         12.44         17.77         0.94 o                         
   1  -6   1       1522.88       1516.49        15.19 o                         
   2  -6   1         68.34         56.39         1.60 o                         
   3  -6   1        891.06        898.38         8.50 o                         
   4  -6   1         93.47         85.39         2.27 o                         
   5  -6   1         20.94         24.97         1.83 o                         
   6  -6   1         81.86         82.41         2.87 o                         
   7  -6   1          3.09          1.41         1.30 o                         
   8  -6   1          3.68          6.14         1.80 o                         
 -11  -5   1         12.06          9.36         2.02 o                         
 -10  -5   1        771.11        812.57         9.84 o                         
  -9  -5   1         61.64         53.96         2.22 o                         
  -8  -5   1       1006.41       1022.55        13.23 o                         
  -7  -5   1         11.64         13.01         1.17 o                         
  -6  -5   1       2303.57       2325.10        22.39 o                         
  -5  -5   1        375.29        354.07         4.90 o                         
  -4  -5   1       2780.83       2678.25        29.91 o                         
  -3  -5   1       2625.55       2746.61        30.54 o                         
  -2  -5   1       1644.49       1626.91        16.89 o                         
  -1  -5   1       5335.86       5494.90        66.90 o                         
   0  -5   1        228.21        199.45         2.61 o                         
   1  -5   1       3077.38       3162.78        27.65 o                         
   2  -5   1         43.37         32.77         1.09 o                         
   3  -5   1       2679.16       2677.08        22.37 o                         
   4  -5   1          0.16          1.11         0.70 o                         
   5  -5   1       1617.74       1597.90        15.07 o                         
   6  -5   1          9.11         14.29         1.18 o                         
   7  -5   1        128.93        143.13         3.42 o                         
   8  -5   1          1.48          3.01         1.19 o                         
   9  -5   1        168.18        189.84         6.63 o                         
 -11  -4   1        233.35        241.66         5.21 o                         
 -10  -4   1        196.30        203.14         4.19 o                         
  -9  -4   1        346.55        354.17         4.94 o                         
  -8  -4   1       2130.80       2150.74        21.29 o                         
  -7  -4   1        908.61        896.08         9.72 o                         
  -6  -4   1       2445.90       2479.73        23.94 o                         
  -5  -4   1         91.83         93.77         2.03 o                         
  -4  -4   1       3658.50       3677.28        36.75 o                         
  -3  -4   1       1000.40       1133.84        13.23 o                         
  -2  -4   1       2270.30       2142.06        27.18 o                         
  -1  -4   1          4.91          4.30         0.56 o                         
   0  -4   1       3529.79       3487.47        32.30 o                         
   1  -4   1       1201.59       1252.80        11.45 o                         
   2  -4   1       3807.74       3791.42        30.84 o                         
   3  -4   1        689.74        655.41         5.89 o                         
   4  -4   1       1021.57        993.94         9.13 o                         
   5  -4   1        503.70        446.43         5.69 o                         
   6  -4   1         38.57         43.77         1.69 o                         
   7  -4   1        792.58        739.05         8.31 o                         
   8  -4   1        154.54        165.21         3.67 o                         
   9  -4   1        346.74        325.11         5.57 o                         
 -11  -3   1        121.12        120.17         4.76 o                         
 -10  -3   1        414.48        405.51         5.63 o                         
  -9  -3   1        251.95        255.74         4.33 o                         
  -8  -3   1       1386.77       1368.99        14.21 o                         
  -7  -3   1        279.88        265.16         3.46 o                         
  -6  -3   1        106.30        107.12         2.04 o                         
  -5  -3   1       2667.07       2668.94        30.76 o                         
  -4  -3   1        114.70        127.36         2.21 o                         
  -3  -3   1       1937.76       1848.98        18.79 o                         
  -2  -3   1       2904.23       3033.69        33.20 o                         
  -1  -3   1       2638.35       2630.24        41.71 o                         
   0  -3   1       2762.23       2941.08        29.63 o                         
   1  -3   1        842.49        736.89         6.89 o                         
   2  -3   1       2975.16       3009.23        25.99 o                         
   3  -3   1        515.91        480.30         4.71 o                         
   4  -3   1       2445.13       2590.09        20.36 o                         
   5  -3   1          2.91          4.09         0.55 o                         
   6  -3   1        607.67        601.22         6.27 o                         
   7  -3   1          4.78          4.48         0.76 o                         
   8  -3   1        108.82        123.57         2.34 o                         
   9  -3   1         30.12         26.97         1.52 o                         
  10  -3   1        118.46        129.09         4.20 o                         
 -11  -2   1         26.05         29.57         2.90 o                         
 -10  -2   1       1126.21       1136.93        12.49 o                         
  -9  -2   1         64.08         59.18         2.46 o                         
  -8  -2   1       2309.60       2336.40        24.76 o                         
  -7  -2   1        770.35        744.78         7.74 o                         
  -6  -2   1       3852.26       3912.19        34.00 o                         
  -5  -2   1        532.28        497.24         5.22 o                         
  -4  -2   1       6432.22       6904.72        64.73 o                         
  -3  -2   1       2020.09       2006.21        22.12 o                         
  -2  -2   1       7632.92       7817.63        86.47 o                         
  -1  -2   1        987.04        943.41        12.84 o                         
   0  -2   1        234.19        231.50         3.03 o                         
   1  -2   1         16.98         14.03         0.50 o                         
   2  -2   1          0.55          5.87         0.38 o                         
   3  -2   1        479.29        358.33         3.17 o                         
   4  -2   1         24.51         24.88         0.79 o                         
   5  -2   1       1125.44       1078.15         9.05 o                         
   6  -2   1         28.49         26.98         1.02 o                         
   7  -2   1        781.63        762.48         7.72 o                         
   8  -2   1         84.51         83.83         1.88 o                         
   9  -2   1        152.46        164.08         4.00 o                         
  10  -2   1        206.30        200.20         3.98 o                         
 -11  -1   1        269.01        260.17         5.71 o                         
 -10  -1   1        158.24        153.14         3.70 o                         
  -9  -1   1        717.72        706.29        12.81 o                         
  -8  -1   1        965.19        906.13        10.74 o                         
  -7  -1   1        616.19        633.83         7.22 o                         
  -6  -1   1       3455.81       3467.00        30.30 o                         
  -5  -1   1       1294.47       1409.87        12.87 o                         
  -4  -1   1       6098.79       6186.18        54.23 o                         
  -3  -1   1        415.49        435.98         4.30 o                         
  -2  -1   1      18172.67      18418.81       198.79 o                         
  -1  -1   1        346.07        305.47         5.69 o                         
   0  -1   1      12983.68      11703.50       337.91 o                         
   1  -1   1       3527.47       3651.05        29.92 o                         
   2  -1   1      21264.18      22355.52       372.25 o                         
   3  -1   1       4076.62       4353.60        41.94 o                         
   4  -1   1       6616.24       6891.60        53.20 o                         
   5  -1   1        902.94        869.80         7.68 o                         
   6  -1   1       1050.30       1035.14         9.27 o                         
   7  -1   1        421.70        407.45         5.24 o                         
   8  -1   1        113.13        115.57         2.17 o                         
   9  -1   1        672.62        668.50         7.62 o                         
  10  -1   1         13.73         13.06         1.39 o                         
 -11   0   1        180.81        187.05         7.28 o                         
 -10   0   1         25.99         30.79         2.12 o                         
  -9   0   1        983.37        935.36        11.43 o                         
  -8   0   1          8.54         11.23         1.33 o                         
  -7   0   1       1748.31       1725.45        26.35 o                         
  -6   0   1          2.85          0.50         0.58 o                         
  -5   0   1       3135.90       3325.96        27.25 o                         
  -4   0   1       3097.67       3255.71        26.62 o                         
  -3   0   1      11459.70      11842.09        91.59 o                         
  -2   0   1       5134.26       5178.36        46.97 o                         
  -1   0   1       1089.29        977.88        11.82 o                         
   1   0   1        288.73        252.07         2.48 o                         
   2   0   1        392.47        323.34         2.85 o                         
   3   0   1        721.54        676.81         5.80 o                         
   4   0   1       5198.11       5223.94        49.03 o                         
   5   0   1          2.30          6.43         0.63 o                         
   6   0   1       4346.97       4460.57        60.10 o                         
   7   0   1          0.11          2.41         0.78 o                         
   8   0   1       1630.36       1654.82        16.18 o                         
   9   0   1          7.00          8.37         0.87 o                         
  10   0   1        452.87        470.91         8.83 o                         
  11   0   1         52.83         52.26         2.75 o                         
 -10   1   1        484.29        477.32         6.45 o                         
  -9   1   1          1.08          1.45         1.16 o                         
  -8   1   1        359.96        368.46         5.08 o                         
  -7   1   1        255.08        211.97         3.07 o                         
  -6   1   1        760.45        775.58         7.77 o                         
  -5   1   1        806.24        762.95         7.07 o                         
  -4   1   1       2804.08       3103.49        24.13 o                         
  -3   1   1       1481.56       1460.68        12.26 o                         
  -2   1   1        709.95        710.03         6.62 o                         
  -1   1   1       2467.26       2401.18        29.90 o                         
   0   1   1        655.87        715.86        31.44 o                         
   1   1   1        435.65        501.48         5.84 o                         
   2   1   1       1303.74       1383.84        11.98 o                         
   3   1   1       5877.72       6072.68        53.06 o                         
   4   1   1       1296.17       1316.57        11.03 o                         
   5   1   1       2873.61       3023.47        24.74 o                         
   6   1   1       1090.21       1069.33         9.47 o                         
   7   1   1        684.56        675.85         6.82 o                         
   8   1   1       1569.62       1609.86        17.60 o                         
   9   1   1         44.59         40.66         1.90 o                         
  10   1   1        877.35        883.32        10.06 o                         
  11   1   1          2.82          2.13         1.48 o                         
 -10   2   1        116.96        116.51         3.87 o                         
  -9   2   1        360.25        357.14         5.14 o                         
  -8   2   1        638.78        624.66         6.48 o                         
  -7   2   1        884.72        911.36        10.96 o                         
  -6   2   1       2060.97       2141.07        18.28 o                         
  -5   2   1        590.91        603.33         5.65 o                         
  -4   2   1       7314.31       7824.71        60.85 o                         
  -3   2   1         36.65         37.80         0.95 o                         
  -2   2   1       6451.37       6629.60        58.37 o                         
  -1   2   1        859.28        951.65         8.89 o                         
   0   2   1       3282.61       3330.24        29.41 o                         
   1   2   1       1125.97       1249.76        12.60 o                         
   2   2   1       7005.76       7450.64        64.67 o                         
   3   2   1       3213.70       3376.50        27.92 o                         
   4   2   1       1812.70       1797.34        14.86 o                         
   5   2   1       2184.96       2280.27        18.76 o                         
   6   2   1        809.63        739.17         6.81 o                         
   7   2   1        376.37        373.79         4.05 o                         
   8   2   1        160.94        148.04         2.67 o                         
   9   2   1        418.63        433.24         5.35 o                         
  10   2   1         43.87         37.16         1.93 o                         
  11   2   1        260.61        251.17         6.40 o                         
 -10   3   1         13.12         14.03         2.25 o                         
  -9   3   1        589.92        580.10         6.72 o                         
  -8   3   1         12.60         11.35         1.31 o                         
  -7   3   1       1571.97       1551.29        14.59 o                         
  -6   3   1         12.77          9.84         0.78 o                         
  -5   3   1       2529.54       2549.75        19.37 o                         
  -4   3   1       1042.95       1013.34         9.10 o                         
  -3   3   1       3138.98       3166.56        26.03 o                         
  -2   3   1       1887.33       1744.11        15.52 o                         
  -1   3   1       2554.02       2610.15        22.90 o                         
   0   3   1        144.75        118.11         1.56 o                         
   1   3   1       6186.92       6633.02        81.27 o                         
   2   3   1       5099.29       5022.36        50.59 o                         
   3   3   1       2890.88       3087.25        26.79 o                         
   4   3   1       6532.41       6749.69        63.09 o                         
   5   3   1        231.22        221.36         2.72 o                         
   6   3   1       3477.83       3584.51        29.29 o                         
   7   3   1        350.20        352.23         3.73 o                         
   8   3   1       2519.13       2559.77        22.87 o                         
   9   3   1        133.37        143.27         2.79 o                         
  10   3   1        344.00        332.83         5.41 o                         
  11   3   1        210.27        218.54         4.67 o                         
  -9   4   1         84.12         87.18         3.07 o                         
  -8   4   1        160.47        162.32         3.27 o                         
  -7   4   1        138.62        141.54         3.01 o                         
  -6   4   1          3.85          7.72         1.08 o                         
  -5   4   1       3110.41       3187.71        26.74 o                         
  -4   4   1        232.80        236.05         3.14 o                         
  -3   4   1       3745.39       3737.89        30.73 o                         
  -2   4   1          3.29          3.64         0.54 o                         
  -1   4   1       5760.22       5964.80        52.19 o                         
   0   4   1       1887.35       2141.01        19.19 o                         
   1   4   1       7380.90       7661.07        77.57 o                         
   2   4   1       1766.22       1759.79        17.95 o                         
   3   4   1       4254.87       4338.74        40.35 o                         
   4   4   1       4837.51       5111.67        47.17 o                         
   5   4   1       2203.50       2139.39        20.23 o                         
   6   4   1       2151.34       2209.59        21.05 o                         
   7   4   1       1964.15       1990.63        17.95 o                         
   8   4   1        650.58        653.27         6.96 o                         
   9   4   1        196.98        195.35         2.99 o                         
  10   4   1        986.85        977.83         9.58 o                         
  11   4   1         98.47         88.41         3.30 o                         
  -9   5   1         93.44         85.56         5.61 o                         
  -8   5   1         81.99         79.64         2.83 o                         
  -7   5   1         58.73         61.31         2.28 o                         
  -6   5   1        780.45        751.08        14.22 o                         
  -5   5   1        317.06        304.17         4.16 o                         
  -4   5   1        247.06        242.34         3.36 o                         
  -3   5   1        122.23        114.69         2.11 o                         
  -2   5   1       1300.71       1284.76        12.13 o                         
  -1   5   1        211.40        289.34         3.55 o                         
   0   5   1       1699.44       1664.84        21.64 o                         
   1   5   1        604.02        538.08         6.62 o                         
   2   5   1       2076.95       2211.72        22.48 o                         
   3   5   1       2116.62       2072.68        21.27 o                         
   4   5   1        369.92        384.98         4.18 o                         
   5   5   1       2133.67       2098.45        20.00 o                         
   6   5   1         40.72         42.62         1.48 o                         
   7   5   1       1464.10       1455.49        15.80 o                         
   8   5   1         50.24         48.57         2.72 o                         
   9   5   1       1147.95       1164.93        11.54 o                         
  10   5   1         59.62         61.06         2.21 o                         
  11   5   1        471.55        470.56         7.25 o                         
  -8   6   1          5.26          1.52         1.55 o                         
  -7   6   1        385.57        387.72         5.58 o                         
  -6   6   1          5.20          8.45         1.16 o                         
  -5   6   1        348.87        340.03         6.21 o                         
  -4   6   1        289.11        280.95         4.12 o                         
  -3   6   1        766.19        745.12         7.50 o                         
  -2   6   1        108.90         97.58         1.98 o                         
  -1   6   1       2445.74       2472.22        23.73 o                         
   0   6   1        949.22        912.43        12.74 o                         
   1   6   1       1874.45       1995.25        20.54 o                         
   2   6   1       1636.11       1559.11        15.20 o                         
   3   6   1          0.89          5.25         0.85 o                         
   4   6   1       1437.77       1415.68        15.21 o                         
   5   6   1         32.92         34.83         1.26 o                         
   6   6   1       1204.42       1254.99        12.75 o                         
   7   6   1        163.45        150.98         2.86 o                         
   8   6   1        659.23        671.05         9.21 o                         
   9   6   1        315.86        308.54         4.30 o                         
  10   6   1        248.50        258.24         4.27 o                         
  11   6   1         91.86        101.89         4.91 o                         
  -7   7   1        145.13        159.19         4.36 o                         
  -6   7   1        230.99        215.39         3.92 o                         
  -5   7   1        547.09        559.13         6.58 o                         
  -4   7   1        138.13        118.74         3.31 o                         
  -3   7   1       2048.92       2039.41        20.33 o                         
  -2   7   1        462.03        422.20         5.36 o                         
  -1   7   1       3475.43       3566.39        33.76 o                         
   0   7   1         86.15         93.13         2.46 o                         
   1   7   1       4988.45       5192.87        48.16 o                         
   2   7   1         46.23         43.36         1.62 o                         
   3   7   1       1786.70       1808.65        19.11 o                         
   4   7   1        346.83        315.14         4.68 o                         
   5   7   1       1049.97       1033.89        11.91 o                         
   6   7   1        782.24        727.95        12.87 o                         
   7   7   1        894.33        878.34        11.66 o                         
   8   7   1        649.05        642.72         7.72 o                         
   9   7   1        219.63        230.95         4.16 o                         
  10   7   1        398.46        420.76         6.39 o                         
  -6   8   1         94.82        109.37         5.08 o                         
  -5   8   1         77.85         85.34         3.06 o                         
  -4   8   1        148.58        150.65         3.39 o                         
  -3   8   1         27.55         36.43         2.37 o                         
  -2   8   1        233.77        230.04         4.50 o                         
  -1   8   1        736.80        714.93        11.99 o                         
   0   8   1       1188.52       1167.65        13.36 o                         
   1   8   1       1310.61       1331.89        13.77 o                         
   2   8   1        162.94        156.89         2.86 o                         
   3   8   1       1846.30       1869.15        18.44 o                         
   4   8   1        206.96        209.21         4.33 o                         
   5   8   1       1669.89       1701.67        20.14 o                         
   6   8   1        176.68        168.60         3.92 o                         
   7   8   1       1107.49       1120.30        13.29 o                         
   8   8   1         20.64         15.51         1.35 o                         
   9   8   1        785.57        794.08        10.53 o                         
  10   8   1         40.25         41.16         2.97 o                         
  -5   9   1         68.93         64.54         3.99 o                         
  -4   9   1         18.86         27.84         1.98 o                         
  -3   9   1         88.10         88.88         4.15 o                         
  -2   9   1        229.75        233.70         4.90 o                         
  -1   9   1        276.36        238.33         5.33 o                         
   0   9   1        444.74        444.74         8.44 o                         
   1   9   1         26.92         21.97         1.56 o                         
   2   9   1        461.81        453.99         5.94 o                         
   3   9   1         18.02         17.01         1.28 o                         
   4   9   1        281.47        277.41         5.35 o                         
   5   9   1        278.10        253.19         5.57 o                         
   6   9   1        272.86        279.71         5.33 o                         
   7   9   1        575.93        516.79         8.51 o                         
   8   9   1        206.00        214.82         4.78 o                         
   9   9   1        303.95        314.16         6.13 o                         
  10   9   1         91.30        106.40        12.68 o                         
  -4  10   1         54.02         41.56         2.80 o                         
  -3  10   1        208.84        209.35         5.25 o                         
  -2  10   1          1.56         -1.31         1.68 o                         
  -1  10   1        538.23        522.85         8.77 o                         
   0  10   1         46.46         54.26         2.35 o                         
   1  10   1        343.55        337.59         5.19 o                         
   2  10   1          9.35         12.99         1.45 o                         
   3  10   1        289.84        292.85         4.59 o                         
   4  10   1          1.54          2.59         1.29 o                         
   5  10   1        391.42        384.84         7.00 o                         
   6  10   1        103.50        114.69         4.27 o                         
   7  10   1        122.33        117.50         4.12 o                         
   8  10   1        209.13        215.26         5.53 o                         
   9  10   1         39.84         46.25         3.92 o                         
  -3  11   1          0.87         -2.52         2.52 o                         
  -2  11   1        224.97        226.15         4.98 o                         
  -1  11   1         29.96         39.50         2.22 o                         
   0  11   1        333.39        321.67         5.87 o                         
   1  11   1        182.60        191.81         3.82 o                         
   2  11   1        192.15        180.74         3.84 o                         
   3  11   1        365.86        370.70         6.42 o                         
   4  11   1         67.67         68.17         3.21 o                         
   5  11   1        475.31        476.21         8.73 o                         
   6  11   1          7.50         10.09         2.15 o                         
   7  11   1        435.54        435.23         9.16 o                         
   8  11   1         17.15         16.95         2.51 o                         
  -1  12   1         23.05         28.78         4.13 o                         
   0  12   1        202.45        204.42         4.77 o                         
   1  12   1         21.01         31.11         2.31 o                         
   2  12   1        245.18        257.65         5.28 o                         
   3  12   1          1.89         -1.55         1.55 o                         
   4  12   1        214.05        214.28         6.29 o                         
   5  12   1         41.11         51.12         4.59 o                         
   6  12   1        121.62        117.24         5.71 o                         
  -5 -12   2          4.97          1.12         3.74 o                         
  -4 -12   2          9.98         17.43         3.01 o                         
  -3 -12   2         19.61         14.43         2.89 o                         
  -2 -12   2         60.48         65.43         4.06 o                         
  -1 -12   2         17.97         12.96         2.94 o                         
  -7 -11   2        231.66        237.62        12.45 o                         
  -6 -11   2          5.33          3.27         2.12 o                         
  -5 -11   2         75.92         92.80         5.50 o                         
  -4 -11   2         70.48         69.63         3.25 o                         
  -3 -11   2         37.14         47.40         2.80 o                         
  -2 -11   2        115.52        118.89         3.83 o                         
  -1 -11   2          2.04          2.55         1.87 o                         
   0 -11   2         70.33         81.19         3.62 o                         
   1 -11   2          0.33          5.08         2.20 o                         
   2 -11   2         35.43         44.96         4.33 o                         
  -8 -10   2        114.29        116.97         3.96 o                         
  -7 -10   2        334.36        326.25         5.67 o                         
  -6 -10   2         19.17         17.44         2.39 o                         
  -5 -10   2        510.03        504.96         7.55 o                         
  -4 -10   2          0.34          0.43         1.23 o                         
  -3 -10   2        533.10        555.90         7.89 o                         
  -2 -10   2         27.58         23.85         1.82 o                         
  -1 -10   2        349.97        374.03         5.16 o                         
   0 -10   2         52.59         41.54         2.11 o                         
   1 -10   2        193.13        217.72         3.80 o                         
   2 -10   2         62.34         54.79         2.42 o                         
   3 -10   2         81.90        107.28         4.75 o                         
   4 -10   2         73.12         58.74         5.01 o                         
  -9  -9   2         35.85         38.15         3.16 o                         
  -8  -9   2        188.36        183.75         5.94 o                         
  -7  -9   2         51.88         62.55         2.36 o                         
  -6  -9   2        114.75        122.94         3.11 o                         
  -5  -9   2        310.03        287.38         5.83 o                         
  -4  -9   2        155.23        162.42         4.32 o                         
  -3  -9   2        713.71        689.08         8.40 o                         
  -2  -9   2         58.10         66.34         2.65 o                         
  -1  -9   2        837.69        795.10         8.70 o                         
   0  -9   2         13.67         25.81         1.75 o                         
   1  -9   2        550.50        548.14         6.15 o                         
   2  -9   2          2.76          7.04         1.34 o                         
   3  -9   2        288.18        300.13         5.78 o                         
   4  -9   2         46.50         26.82         2.05 o                         
   5  -9   2         64.06         81.22         5.09 o                         
 -10  -8   2         15.19         14.09         3.65 o                         
  -9  -8   2        385.95        339.59         8.21 o                         
  -8  -8   2        163.57        169.72         3.32 o                         
  -7  -8   2        310.94        299.33         4.43 o                         
  -6  -8   2        517.32        499.66         7.44 o                         
  -5  -8   2        287.09        262.32         4.67 o                         
  -4  -8   2        226.34        221.50         5.68 o                         
  -3  -8   2          0.60          2.40         1.27 o                         
  -2  -8   2        225.32        221.23         3.33 o                         
  -1  -8   2        161.00        138.96         2.63 o                         
   0  -8   2        213.81        227.28         3.90 o                         
   1  -8   2        260.79        235.02         4.35 o                         
   2  -8   2         45.74         56.65         2.07 o                         
   3  -8   2        675.06        617.28         8.28 o                         
   4  -8   2         42.29         53.95         2.45 o                         
   5  -8   2         94.97         80.24         3.13 o                         
   6  -8   2          1.92          8.12         2.03 o                         
 -10  -7   2         20.69         23.63         2.84 o                         
  -9  -7   2        611.51        625.69         8.26 o                         
  -8  -7   2         81.54         70.46         3.00 o                         
  -7  -7   2       1135.97       1087.40        14.72 o                         
  -6  -7   2         35.49         28.15         1.72 o                         
  -5  -7   2       1087.79       1059.40        30.62 o                         
  -4  -7   2         99.50         94.71         2.43 o                         
  -3  -7   2       1171.58       1140.30        14.42 o                         
  -2  -7   2        125.67        118.09         2.81 o                         
  -1  -7   2        924.99        939.76         9.34 o                         
   0  -7   2          7.00          7.05         0.76 o                         
   1  -7   2        502.00        501.64         6.90 o                         
   2  -7   2        142.22        126.59         3.19 o                         
   3  -7   2        133.45        150.86         2.74 o                         
   4  -7   2          3.26          3.38         1.14 o                         
   5  -7   2          0.21          5.71         1.24 o                         
   6  -7   2         11.67         16.10         1.55 o                         
   7  -7   2         25.41         35.86         2.29 o                         
 -10  -6   2        856.27        865.80        10.59 o                         
  -9  -6   2          6.56          4.64         1.30 o                         
  -8  -6   2        999.61        992.79        12.15 o                         
  -7  -6   2        239.87        232.37         3.71 o                         
  -6  -6   2       1163.03       1123.37        22.09 o                         
  -5  -6   2        468.47        443.11         6.05 o                         
  -4  -6   2       1346.56       1280.60        14.01 o                         
  -3  -6   2       1416.98       1394.40        16.64 o                         
  -2  -6   2        499.39        439.46         6.49 o                         
  -1  -6   2       3066.96       3192.28        29.92 o                         
   0  -6   2         48.10         48.88         1.28 o                         
   1  -6   2       2233.94       2222.13        21.54 o                         
   2  -6   2         71.99         61.03         1.55 o                         
   3  -6   2        846.18        835.73         8.03 o                         
   4  -6   2          5.92          2.49         0.89 o                         
   5  -6   2        320.52        335.58         4.79 o                         
   6  -6   2          0.18          0.80         1.05 o                         
   7  -6   2        350.83        380.19         5.42 o                         
   8  -6   2          7.94          4.08         1.76 o                         
 -11  -5   2        186.80        201.23         7.85 o                         
 -10  -5   2        280.98        263.63         4.99 o                         
  -9  -5   2        291.76        281.92         4.51 o                         
  -8  -5   2       1524.11       1497.67        17.40 o                         
  -7  -5   2         23.78         18.92         1.50 o                         
  -6  -5   2       3544.69       3635.31        42.10 o                         
  -5  -5   2         39.22         44.21         1.43 o                         
  -4  -5   2       3381.55       3418.87        34.43 o                         
  -3  -5   2        243.14        240.15         3.54 o                         
  -2  -5   2       2637.55       2633.52        26.75 o                         
  -1  -5   2        109.55         90.97         1.68 o                         
   0  -5   2       1917.67       1834.84        26.93 o                         
   1  -5   2        984.05       1007.38        10.38 o                         
   2  -5   2       1146.49       1115.04         9.93 o                         
   3  -5   2        908.21        827.78         7.77 o                         
   4  -5   2        121.96        138.61         2.51 o                         
   5  -5   2       1008.50        970.26        12.92 o                         
   6  -5   2        778.12        849.87        13.78 o                         
   7  -5   2        278.86        262.70         4.84 o                         
   8  -5   2         38.02         46.92         2.33 o                         
 -11  -4   2        284.90        285.89         5.91 o                         
 -10  -4   2        137.14        144.82         3.77 o                         
  -9  -4   2        263.57        264.74         4.59 o                         
  -8  -4   2          4.28          3.33         1.17 o                         
  -7  -4   2       1114.91       1085.46        10.83 o                         
  -6  -4   2        272.27        265.11         3.86 o                         
  -5  -4   2        834.36        819.95         9.62 o                         
  -4  -4   2         98.76        112.53         1.96 o                         
  -3  -4   2       1164.82       1102.82        11.76 o                         
  -2  -4   2       2073.94       2092.38        27.28 o                         
  -1  -4   2        685.39        607.53         6.84 o                         
   0  -4   2       3581.88       3688.30        34.08 o                         
   1  -4   2        422.93        421.09         4.46 o                         
   2  -4   2       1087.34       1015.10         8.95 o                         
   3  -4   2          5.08          6.67         0.58 o                         
   4  -4   2       1154.42       1156.83        10.97 o                         
   5  -4   2         37.22         46.83         1.57 o                         
   6  -4   2        318.68        340.60         4.91 o                         
   7  -4   2        477.68        428.02         7.22 o                         
   8  -4   2        406.84        416.78         5.62 o                         
   9  -4   2         96.48         84.42         2.85 o                         
 -11  -3   2         30.91         40.02         2.78 o                         
 -10  -3   2       1025.21       1034.37        11.10 o                         
  -9  -3   2        282.97        250.09         3.86 o                         
  -8  -3   2       1964.62       1974.96        28.55 o                         
  -7  -3   2        374.04        353.55         4.86 o                         
  -6  -3   2        617.47        602.21         6.90 o                         
  -5  -3   2       2462.87       2433.10        27.34 o                         
  -4  -3   2       1622.79       1521.57        18.85 o                         
  -3  -3   2       2433.44       2387.76        22.20 o                         
  -2  -3   2       1151.78       1118.48        19.04 o                         
  -1  -3   2       2673.39       2667.40        26.68 o                         
   0  -3   2          8.80          3.29         0.53 o                         
   1  -3   2        704.66        589.45         5.06 o                         
   2  -3   2        594.72        627.74         5.40 o                         
   3  -3   2         42.20         28.53         0.86 o                         
   4  -3   2        104.45         98.44         1.53 o                         
   5  -3   2        554.15        533.55         5.55 o                         
   6  -3   2        282.85        264.21         3.72 o                         
   7  -3   2        883.11        886.78         8.70 o                         
   8  -3   2        157.45        144.70         2.40 o                         
   9  -3   2         27.19         33.02         2.35 o                         
  10  -3   2         80.09         86.19         9.60 o                         
 -11  -2   2        266.02        265.23         5.95 o                         
 -10  -2   2        563.08        555.86         7.40 o                         
  -9  -2   2        221.99        251.86         4.31 o                         
  -8  -2   2       1101.12       1058.34        11.73 o                         
  -7  -2   2        202.92        239.69         3.50 o                         
  -6  -2   2       4063.01       4098.53        35.69 o                         
  -5  -2   2        402.75        352.08         4.07 o                         
  -4  -2   2       5031.16       5099.82        66.51 o                         
  -3  -2   2         80.66         90.91         1.51 o                         
  -2  -2   2       8663.59       8743.12       143.26 o                         
  -1  -2   2        109.17         96.85         1.50 o                         
   0  -2   2      16774.11      17244.07       223.66 o                         
   1  -2   2        253.29        244.59         2.39 o                         
   2  -2   2      12161.40      12797.23        93.97 o                         
   3  -2   2       1373.89       1252.09        10.01 o                         
   4  -2   2       3259.68       3347.75        25.91 o                         
   5  -2   2       1787.34       1806.50        13.82 o                         
   6  -2   2        315.68        319.24         3.12 o                         
   7  -2   2       1082.32       1072.30         9.61 o                         
   8  -2   2          0.41          2.21         0.65 o                         
   9  -2   2        162.51        150.21         2.94 o                         
  10  -2   2          5.44          3.16         2.46 o                         
 -11  -1   2        360.11        344.63         7.72 o                         
 -10  -1   2          2.89          5.80         1.61 o                         
  -9  -1   2        620.64        633.79         7.94 o                         
  -8  -1   2         78.90         65.43         2.88 o                         
  -7  -1   2       1209.70       1246.92        12.10 o                         
  -6  -1   2        476.80        440.31         5.04 o                         
  -5  -1   2       2865.94       2969.31        26.02 o                         
  -4  -1   2       2050.47       1952.62        17.31 o                         
  -3  -1   2       2491.31       2451.95        22.70 o                         
  -2  -1   2      10045.79      10550.86       129.49 o                         
  -1  -1   2         29.70         18.94         0.55 o                         
   0  -1   2      16433.45      16137.20       173.63 o                         
   1  -1   2        241.85        256.72         2.49 o                         
   2  -1   2       2620.42       2664.58        21.86 o                         
   3  -1   2         40.79         46.74         0.78 o                         
   4  -1   2       4910.46       4902.32        34.51 o                         
   5  -1   2          0.23          3.49         0.37 o                         
   6  -1   2       3123.80       3163.64        23.47 o                         
   7  -1   2        334.54        329.32         3.47 o                         
   8  -1   2        799.24        799.07         8.76 o                         
   9  -1   2        162.46        150.03         2.89 o                         
  10  -1   2        416.03        426.26         8.44 o                         
 -10   0   2        287.96        321.61         5.63 o                         
  -9   0   2        180.14        147.60         3.35 o                         
  -8   0   2        601.86        618.15         8.92 o                         
  -7   0   2        399.71        378.05         5.42 o                         
  -6   0   2        501.81        511.15         6.04 o                         
  -5   0   2        632.04        553.24         5.65 o                         
  -4   0   2        107.46        148.92         1.92 o                         
  -3   0   2       2611.43       2492.81        20.38 o                         
  -2   0   2         53.01         75.62         1.12 o                         
  -1   0   2       9224.41       9832.91        84.56 o                         
   0   0   2        868.17        805.12         7.46 o                         
   1   0   2       9466.36       9780.31       105.62 o                         
   2   0   2       1575.87       1575.83        14.62 o                         
   3   0   2       4990.89       5215.41        48.79 o                         
   4   0   2       1039.93       1007.52         9.13 o                         
   5   0   2        342.64        306.21         2.91 o                         
   6   0   2       3570.25       3669.67        28.32 o                         
   7   0   2        305.87        302.36         3.15 o                         
   8   0   2       1433.08       1406.69        13.42 o                         
   9   0   2         28.50         29.05         1.35 o                         
  10   0   2        506.56        501.93         8.42 o                         
  11   0   2         26.48         18.06         3.80 o                         
 -10   1   2        268.99        260.95         4.62 o                         
  -9   1   2        439.84        447.08         6.69 o                         
  -8   1   2        342.47        348.67         5.07 o                         
  -7   1   2        362.90        397.05         5.29 o                         
  -6   1   2       2762.43       2876.79        25.48 o                         
  -5   1   2        287.10        310.89         3.49 o                         
  -4   1   2       5743.87       6037.81        49.36 o                         
  -3   1   2        231.19        256.99         2.99 o                         
  -2   1   2       4099.28       4127.64        41.70 o                         
  -1   1   2        684.41        580.42        10.41 o                         
   0   1   2       4121.67       4345.78        40.70 o                         
   1   1   2       4576.25       4941.71        40.40 o                         
   2   1   2       5122.56       5198.60        42.52 o                         
   3   1   2       1523.66       1455.16        11.31 o                         
   4   1   2        247.71        226.21         2.34 o                         
   5   1   2       3342.01       3485.89        25.61 o                         
   6   1   2          4.41          5.56         0.82 o                         
   7   1   2        496.55        495.89         4.68 o                         
   8   1   2         45.06         49.49         1.37 o                         
   9   1   2        248.45        240.82         3.39 o                         
  10   1   2          3.45          4.33         1.84 o                         
  11   1   2        227.83        225.90         9.41 o                         
 -10   2   2          1.37          0.98         1.46 o                         
  -9   2   2        583.07        595.76         7.48 o                         
  -8   2   2         76.26         63.31         2.23 o                         
  -7   2   2       1983.38       1947.38        18.12 o                         
  -6   2   2        282.52        263.95         3.39 o                         
  -5   2   2       1672.08       1562.69        13.60 o                         
  -4   2   2       1138.12       1000.91         8.99 o                         
  -3   2   2       2176.93       2209.41        20.81 o                         
  -2   2   2       4633.61       4649.20        43.49 o                         
  -1   2   2       2983.12       3119.73        35.16 o                         
   0   2   2      17010.62      18068.84       423.77 o                         
   1   2   2       1360.69       1467.59        18.03 o                         
   2   2   2       9044.69       9463.50        81.61 o                         
   3   2   2       2007.61       2078.21        16.92 o                         
   4   2   2       4707.32       4723.83        40.95 o                         
   5   2   2         92.23        111.85         1.70 o                         
   6   2   2       3070.17       3072.58        23.94 o                         
   7   2   2        100.11        101.96         1.66 o                         
   8   2   2        954.00        931.94         9.53 o                         
   9   2   2        322.11        318.21         3.73 o                         
  10   2   2        275.01        271.68         3.88 o                         
  11   2   2        267.87        250.42         7.83 o                         
 -10   3   2        132.50        151.78         6.19 o                         
  -9   3   2        179.53        177.45         3.26 o                         
  -8   3   2        227.28        243.22         3.37 o                         
  -7   3   2        920.48        872.42         8.96 o                         
  -6   3   2        280.96        291.83         3.58 o                         
  -5   3   2       1651.28       1639.10        13.49 o                         
  -4   3   2         85.76        108.25         1.79 o                         
  -3   3   2       3356.19       3294.79        28.78 o                         
  -2   3   2        102.59         87.58         1.78 o                         
  -1   3   2      11685.34      12411.56       107.88 o                         
   0   3   2       3862.99       4009.73        45.27 o                         
   1   3   2      13154.36      13457.52       227.89 o                         
   2   3   2       3520.23       3602.56        38.18 o                         
   3   3   2       3226.79       3052.46        26.31 o                         
   4   3   2       6431.39       6836.91        53.13 o                         
   5   3   2       1313.81       1300.86        11.11 o                         
   6   3   2       2564.45       2702.54        23.64 o                         
   7   3   2         78.38         71.69         1.53 o                         
   8   3   2       2463.67       2509.34        22.62 o                         
   9   3   2        505.41        489.13         5.61 o                         
  10   3   2        802.30        810.66         9.98 o                         
  11   3   2         33.46         35.72         2.32 o                         
  -9   4   2         52.21         54.29         3.58 o                         
  -8   4   2        262.44        260.95         4.28 o                         
  -7   4   2         63.57         62.23         2.31 o                         
  -6   4   2        217.29        215.85         3.52 o                         
  -5   4   2        169.26        150.04         2.72 o                         
  -4   4   2       1569.58       1555.82        13.76 o                         
  -3   4   2         41.15         31.86         1.25 o                         
  -2   4   2       2546.49       2578.39        22.81 o                         
  -1   4   2       2493.96       2480.92        20.50 o                         
   0   4   2        439.87        436.49         5.43 o                         
   1   4   2       6331.44       6465.54        60.31 o                         
   2   4   2        485.98        480.44         5.60 o                         
   3   4   2       3954.06       3940.27        36.62 o                         
   4   4   2       1316.75       1541.39        13.77 o                         
   5   4   2       2067.58       1932.80        18.35 o                         
   6   4   2          7.66          6.82         0.70 o                         
   7   4   2       2083.47       2115.42        19.09 o                         
   8   4   2          3.65          2.51         0.78 o                         
   9   4   2        383.65        390.38         4.89 o                         
  10   4   2        436.68        436.18         5.57 o                         
  11   4   2        419.10        422.35         6.57 o                         
  -9   5   2        496.73        504.12        12.19 o                         
  -8   5   2          0.49          1.55         1.35 o                         
  -7   5   2        601.51        608.40         7.46 o                         
  -6   5   2        128.10        118.43         3.08 o                         
  -5   5   2       1660.11       1652.97        16.51 o                         
  -4   5   2          5.13          7.36         0.86 o                         
  -3   5   2        621.02        630.91         6.86 o                         
  -2   5   2        968.46        922.54         9.14 o                         
  -1   5   2          4.69          4.57         0.63 o                         
   0   5   2       2479.43       2395.94        21.16 o                         
   1   5   2         22.73         30.11         1.00 o                         
   2   5   2       1732.35       1608.84        18.48 o                         
   3   5   2          0.82          1.93         0.48 o                         
   4   5   2       1494.20       1441.93        14.10 o                         
   5   5   2        337.47        339.62         3.88 o                         
   6   5   2       1032.47       1068.95        11.48 o                         
   7   5   2        488.84        475.72         5.76 o                         
   8   5   2        381.04        374.82         7.09 o                         
   9   5   2        808.61        800.15         7.95 o                         
  10   5   2        225.19        217.86         3.61 o                         
  11   5   2        248.84        246.72         4.57 o                         
  -8   6   2         49.67         46.07         2.89 o                         
  -7   6   2        423.44        434.17         6.67 o                         
  -6   6   2        171.21        164.43         3.42 o                         
  -5   6   2        891.28        875.96        11.05 o                         
  -4   6   2        325.85        305.28         4.36 o                         
  -3   6   2       4182.60       4275.04        35.44 o                         
  -2   6   2         55.58         58.36         1.74 o                         
  -1   6   2       4684.22       4716.40        40.93 o                         
   0   6   2        969.65        912.66        14.98 o                         
   1   6   2       3341.22       3412.48        31.87 o                         
   2   6   2        559.07        498.69         6.27 o                         
   3   6   2       4088.77       4237.78        42.43 o                         
   4   6   2        811.84        753.82         8.78 o                         
   5   6   2       1959.08       1985.53        20.22 o                         
   6   6   2        958.71        933.46        10.76 o                         
   7   6   2        484.56        477.88         6.36 o                         
   8   6   2        817.12        813.45         9.77 o                         
   9   6   2         63.16         69.91         2.15 o                         
  10   6   2        655.44        677.27         7.66 o                         
  11   6   2          1.13          1.62         1.82 o                         
  -7   7   2          9.20         10.95         1.69 o                         
  -6   7   2        282.66        283.12         4.79 o                         
  -5   7   2        120.58        126.94         2.96 o                         
  -4   7   2        398.26        378.49         5.67 o                         
  -3   7   2        767.26        734.16        12.72 o                         
  -2   7   2        376.06        347.66         4.73 o                         
  -1   7   2       1830.49       1832.55        17.08 o                         
   0   7   2         60.42         68.43         2.93 o                         
   1   7   2       1481.32       1436.00        14.41 o                         
   2   7   2         94.23         86.56         2.23 o                         
   3   7   2       3626.26       3663.37        40.88 o                         
   4   7   2        329.07        348.84         5.01 o                         
   5   7   2       2738.21       2865.26        27.35 o                         
   6   7   2          0.01          1.27         0.82 o                         
   7   7   2       1991.13       1999.72        23.34 o                         
   8   7   2         26.44         27.30         1.79 o                         
   9   7   2        970.45        985.57        12.97 o                         
  10   7   2         97.38        107.62         4.29 o                         
  11   7   2        225.80        228.13        13.22 o                         
  -6   8   2         27.40         35.06         2.67 o                         
  -5   8   2        242.78        215.87         4.25 o                         
  -4   8   2        185.31        192.27         3.59 o                         
  -3   8   2        232.10        217.73         4.18 o                         
  -2   8   2        243.58        246.47         4.60 o                         
  -1   8   2        152.62        141.47         4.00 o                         
   0   8   2        111.38        113.59         3.01 o                         
   1   8   2        295.60        283.61         4.19 o                         
   2   8   2       1538.36       1546.49        16.48 o                         
   3   8   2         66.83         55.90         2.16 o                         
   4   8   2       1183.64       1177.40        16.38 o                         
   5   8   2       1200.09       1116.68        22.24 o                         
   6   8   2        921.45        895.58        11.75 o                         
   7   8   2        720.74        698.00        10.05 o                         
   8   8   2         89.49        106.18         3.23 o                         
   9   8   2        889.67        858.06        12.12 o                         
  10   8   2         63.33         71.65         3.92 o                         
  -6   9   2         98.07         84.92         9.02 o                         
  -5   9   2        125.92        133.79         4.18 o                         
  -4   9   2          6.16          3.28         1.38 o                         
  -3   9   2        509.39        512.01         7.23 o                         
  -2   9   2         38.13         41.03         2.41 o                         
  -1   9   2        474.32        474.45        13.46 o                         
   0   9   2         21.51         25.41         1.80 o                         
   1   9   2        468.11        461.71         6.63 o                         
   2   9   2         15.06         19.12         1.54 o                         
   3   9   2        264.66        254.11         6.41 o                         
   4   9   2        373.83        376.38         6.98 o                         
   5   9   2        391.60        390.03         7.29 o                         
   6   9   2        152.52        161.53         4.50 o                         
   7   9   2         28.33         34.33         2.31 o                         
   8   9   2        502.37        490.60         8.19 o                         
   9   9   2          5.66          6.26         1.80 o                         
  10   9   2        240.31        242.01         7.70 o                         
  -4  10   2        255.55        243.50         5.88 o                         
  -3  10   2         27.93         37.40         2.78 o                         
  -2  10   2         83.23         88.81         3.76 o                         
  -1  10   2          2.62         10.04         1.31 o                         
   0  10   2        210.14        213.66         4.95 o                         
   1  10   2        165.58        175.49         4.07 o                         
   2  10   2        303.22        301.87         5.34 o                         
   3  10   2       1427.34       1420.08        16.50 o                         
   4  10   2         16.07         15.78         1.69 o                         
   5  10   2       1359.37       1340.85        15.88 o                         
   6  10   2          7.24          1.35         1.60 o                         
   7  10   2        691.70        695.56         9.71 o                         
   8  10   2         22.60         20.50         2.17 o                         
   9  10   2        437.73        456.17        19.64 o                         
  -3  11   2          0.29          4.01         4.33 o                         
  -2  11   2        402.96        408.69         7.86 o                         
  -1  11   2          6.69          9.01         2.12 o                         
   0  11   2        275.80        281.26         5.28 o                         
   1  11   2         38.13         45.11         3.25 o                         
   2  11   2        476.84        482.58         9.03 o                         
   3  11   2        167.09        177.04         4.43 o                         
   4  11   2        583.76        564.49        10.27 o                         
   5  11   2        129.08        127.29         5.64 o                         
   6  11   2        159.54        157.81         4.53 o                         
   7  11   2        382.04        392.95         7.98 o                         
   8  11   2        120.85        114.54         5.51 o                         
  -1  12   2          6.16          7.36         2.29 o                         
   0  12   2          7.25         14.21         3.12 o                         
   1  12   2        116.87        111.55         6.70 o                         
   2  12   2        163.85        170.28         5.50 o                         
   3  12   2         22.00         21.64         2.93 o                         
   4  12   2        289.83        284.42         6.04 o                         
   5  12   2          0.28         -1.86         1.86 o                         
   6  12   2        412.52        418.80         9.21 o                         
   7  12   2         29.72         38.38        10.70 o                         
   2  13   2          3.08         -4.22         7.03 o                         
   3  13   2        108.35        117.44         7.37 o                         
  -3 -12   3          1.43          8.60         2.66 o                         
  -2 -12   3         17.88         25.00         3.56 o                         
  -6 -11   3          1.13          1.63         2.09 o                         
  -5 -11   3        483.94        498.83         8.28 o                         
  -4 -11   3          0.92         -0.31         1.63 o                         
  -3 -11   3        118.64        137.94         4.14 o                         
  -2 -11   3          9.88         11.88         2.09 o                         
  -1 -11   3         85.41        107.12         4.50 o                         
   0 -11   3          0.71          4.20         1.90 o                         
   1 -11   3        101.69        133.84         4.95 o                         
  -8 -10   3         75.24         79.44         4.18 o                         
  -7 -10   3        141.67        151.47         4.94 o                         
  -6 -10   3         35.35         35.91         2.65 o                         
  -5 -10   3        376.38        377.19         9.31 o                         
  -4 -10   3          7.52         11.86         1.54 o                         
  -3 -10   3        358.86        366.06         6.45 o                         
  -2 -10   3          8.34         15.87         1.69 o                         
  -1 -10   3        160.77        168.20         4.95 o                         
   0 -10   3          0.48          1.38         1.64 o                         
   1 -10   3        202.24        214.00         4.46 o                         
   2 -10   3          3.80          2.09         1.49 o                         
   3 -10   3        109.17        126.45         7.12 o                         
  -9  -9   3        157.23        151.56         7.19 o                         
  -8  -9   3         94.74        101.67         4.70 o                         
  -7  -9   3         63.31         67.70         2.76 o                         
  -6  -9   3        354.93        356.41         5.45 o                         
  -5  -9   3          1.46          0.91         1.48 o                         
  -4  -9   3        237.45        244.52         5.40 o                         
  -3  -9   3         47.87         44.46         2.93 o                         
  -2  -9   3        164.45        172.91         3.72 o                         
  -1  -9   3          0.44          1.35         1.16 o                         
   0  -9   3         42.46         56.38         2.89 o                         
   1  -9   3        130.37        108.20         2.97 o                         
   2  -9   3         24.00         32.48         2.12 o                         
   3  -9   3         89.35         83.88         3.38 o                         
   4  -9   3          0.33          4.21         1.77 o                         
   5  -9   3         92.31         85.61         4.31 o                         
  -9  -8   3        289.05        283.45         7.72 o                         
  -8  -8   3          2.46          5.37         1.09 o                         
  -7  -8   3        442.93        427.53         5.99 o                         
  -6  -8   3         56.36         64.54         2.36 o                         
  -5  -8   3        632.06        626.30         8.93 o                         
  -4  -8   3         78.16         80.64         3.35 o                         
  -3  -8   3        596.99        632.84        10.51 o                         
  -2  -8   3         46.79         51.17         2.33 o                         
  -1  -8   3         20.79         25.12         1.70 o                         
   0  -8   3        110.68        107.69         3.05 o                         
   1  -8   3        206.34        225.31         3.53 o                         
   2  -8   3          6.54          6.99         1.25 o                         
   3  -8   3         10.04         18.66         1.43 o                         
   4  -8   3         19.95         20.79         1.34 o                         
   5  -8   3         14.21         22.16         1.81 o                         
   6  -8   3          3.52          6.84         1.92 o                         
 -10  -7   3        455.67        448.54         7.55 o                         
  -9  -7   3         83.42         92.15         3.51 o                         
  -8  -7   3        568.10        557.11        10.06 o                         
  -7  -7   3        241.69        251.74         5.12 o                         
  -6  -7   3        245.86        249.59         4.33 o                         
  -5  -7   3        463.96        452.35         6.14 o                         
  -4  -7   3        226.81        210.07         3.75 o                         
  -3  -7   3        778.34        753.29        10.32 o                         
  -2  -7   3        271.37        271.63         4.47 o                         
  -1  -7   3       2442.62       2469.52        25.88 o                         
   0  -7   3        413.87        438.29         6.22 o                         
   1  -7   3        779.43        777.25         7.57 o                         
   2  -7   3         18.33          7.88         1.05 o                         
   3  -7   3        647.84        676.51         7.85 o                         
   4  -7   3         21.20         28.14         1.42 o                         
   5  -7   3        139.38        158.83         4.19 o                         
   6  -7   3         23.89         21.15         1.78 o                         
   7  -7   3         42.39         55.75         3.26 o                         
 -10  -6   3        441.55        460.49         7.09 o                         
  -9  -6   3        148.18        146.63         3.88 o                         
  -8  -6   3        762.99        750.30         9.95 o                         
  -7  -6   3          5.82          2.18         1.30 o                         
  -6  -6   3       1986.76       1998.02        29.89 o                         
  -5  -6   3        167.97        175.52         3.18 o                         
  -4  -6   3       2517.98       2550.44        26.39 o                         
  -3  -6   3        261.78        242.89         3.77 o                         
  -2  -6   3       1363.69       1354.26        16.37 o                         
  -1  -6   3        193.38        176.86         4.43 o                         
   0  -6   3        625.40        612.99         7.05 o                         
   1  -6   3        372.85        320.62         3.67 o                         
   2  -6   3        516.17        533.97         5.56 o                         
   3  -6   3        441.45        390.06         8.86 o                         
   4  -6   3        205.85        234.65         3.48 o                         
   5  -6   3        635.03        605.96         7.46 o                         
   6  -6   3          4.97         13.38         1.68 o                         
   7  -6   3        288.73        292.52         4.64 o                         
   8  -6   3          0.43          4.97         3.02 o                         
 -10  -5   3          0.04         -1.39         1.53 o                         
  -9  -5   3        291.59        304.20         4.83 o                         
  -8  -5   3         11.77         15.78         1.46 o                         
  -7  -5   3        147.65        147.57         3.40 o                         
  -6  -5   3         44.72         52.65         2.28 o                         
  -5  -5   3        365.43        342.64         4.44 o                         
  -4  -5   3        293.30        291.89         4.19 o                         
  -3  -5   3        999.38       1019.67        11.21 o                         
  -2  -5   3       1245.35       1258.57        13.48 o                         
  -1  -5   3        733.56        697.45        13.33 o                         
   0  -5   3       1654.74       1624.84        17.14 o                         
   1  -5   3         10.74          7.32         0.71 o                         
   2  -5   3       2016.04       2085.05        17.64 o                         
   3  -5   3        193.47        241.71         3.08 o                         
   4  -5   3        768.51        791.54         7.58 o                         
   5  -5   3         80.04         71.28         2.00 o                         
   6  -5   3        316.25        320.97         7.13 o                         
   7  -5   3        121.92        106.60         3.19 o                         
   8  -5   3          0.67          2.50         1.29 o                         
 -11  -4   3         56.23         48.33         6.36 o                         
 -10  -4   3        831.70        829.85        10.20 o                         
  -9  -4   3         96.20         92.56         2.86 o                         
  -8  -4   3       1204.00       1187.16        12.91 o                         
  -7  -4   3        739.56        735.76         9.89 o                         
  -6  -4   3       1062.57       1015.83        11.72 o                         
  -5  -4   3       1475.46       1458.97        14.38 o                         
  -4  -4   3        467.83        471.10         7.67 o                         
  -3  -4   3       1204.51       1126.69        12.06 o                         
  -2  -4   3          4.44          2.35         0.49 o                         
  -1  -4   3       2252.00       2178.18        28.15 o                         
   0  -4   3          0.14          2.16         0.63 o                         
   1  -4   3       1410.08       1403.40        13.61 o                         
   2  -4   3          3.07          6.35         0.56 o                         
   3  -4   3         62.22         55.61         1.29 o                         
   4  -4   3        704.33        696.08         6.62 o                         
   5  -4   3         13.00         15.69         1.08 o                         
   6  -4   3         85.67         79.11         2.15 o                         
   7  -4   3         30.87         23.59         1.22 o                         
   8  -4   3         90.83         87.61         2.26 o                         
   9  -4   3         32.52         50.07         4.11 o                         
 -11  -3   3        162.70        177.03         6.46 o                         
 -10  -3   3        544.16        548.11         7.60 o                         
  -9  -3   3         89.56         86.42         2.92 o                         
  -8  -3   3       1139.44       1143.44        13.53 o                         
  -7  -3   3        252.51        240.32         3.94 o                         
  -6  -3   3       2242.26       2272.65        22.04 o                         
  -5  -3   3          1.69          2.17         0.72 o                         
  -4  -3   3       4845.58       4804.40        47.66 o                         
  -3  -3   3        542.76        571.53         9.48 o                         
  -2  -3   3       8663.50       9140.81       101.00 o                         
  -1  -3   3         11.05          9.38         0.90 o                         
   0  -3   3       3349.75       3327.87        30.67 o                         
   1  -3   3        621.41        543.03         4.66 o                         
   2  -3   3       5988.30       6430.98        50.14 o                         
   3  -3   3       2925.22       2947.94        22.89 o                         
   4  -3   3       2351.67       2485.44        19.52 o                         
   5  -3   3       1333.89       1266.21        11.07 o                         
   6  -3   3         48.43         61.07         1.43 o                         
   7  -3   3        206.98        203.10         2.78 o                         
   8  -3   3         19.01         25.03         1.37 o                         
   9  -3   3         30.52         37.42         4.59 o                         
 -11  -2   3        226.54        228.37         6.99 o                         
 -10  -2   3         25.46         23.79         2.00 o                         
  -9  -2   3        877.36        898.13        10.38 o                         
  -8  -2   3        146.00        139.19         3.72 o                         
  -7  -2   3       1485.06       1476.66        16.42 o                         
  -6  -2   3       1260.82       1258.85        12.06 o                         
  -5  -2   3       2323.16       2395.90        22.80 o                         
  -4  -2   3       3246.91       3232.01        57.35 o                         
  -3  -2   3       2781.30       2806.53        56.13 o                         
  -2  -2   3       7242.82       7407.33        74.55 o                         
  -1  -2   3        800.34        803.51        10.81 o                         
   0  -2   3      10532.07      10894.70       110.29 o                         
   1  -2   3          3.52          9.60         1.41 o                         
   2  -2   3       4610.94       4729.47        33.54 o                         
   3  -2   3        567.93        565.89         5.11 o                         
   4  -2   3       1789.78       1808.51        14.29 o                         
   5  -2   3        224.73        212.36         2.25 o                         
   6  -2   3        510.50        484.77         4.94 o                         
   7  -2   3         42.51         39.14         1.55 o                         
   8  -2   3        318.15        337.52         6.00 o                         
   9  -2   3         92.31         81.33         4.58 o                         
  10  -2   3        170.94        182.76         7.41 o                         
 -11  -1   3         77.28         78.72         5.31 o                         
 -10  -1   3        306.15        309.13         5.66 o                         
  -9  -1   3        207.63        192.59         3.91 o                         
  -8  -1   3        650.64        660.83         8.83 o                         
  -7  -1   3        896.35        860.14         9.14 o                         
  -6  -1   3        307.47        287.92         3.81 o                         
  -5  -1   3       1596.20       1525.54        14.08 o                         
  -4  -1   3        204.27        184.59         2.66 o                         
  -3  -1   3       1967.43       1889.03        17.82 o                         
  -2  -1   3        788.87        861.63         9.00 o                         
  -1  -1   3        783.16        684.51         7.89 o                         
   0  -1   3       3250.68       3301.78        34.18 o                         
   1  -1   3      12825.47      13380.44       107.89 o                         
   2  -1   3       3250.67       3395.25        27.71 o                         
   3  -1   3       4810.35       5036.60        36.99 o                         
   4  -1   3       4343.97       4594.82        37.26 o                         
   5  -1   3        507.54        512.76         5.77 o                         
   6  -1   3        796.11        769.32         9.08 o                         
   7  -1   3        107.54        107.14         2.69 o                         
   8  -1   3        563.58        566.84         7.67 o                         
   9  -1   3         22.51         25.72         2.67 o                         
  10  -1   3        585.69        604.34         9.90 o                         
 -10   0   3        342.89        328.33         5.88 o                         
  -9   0   3        222.66        249.42         4.50 o                         
  -8   0   3       1294.78       1258.02        16.06 o                         
  -7   0   3        133.51        139.17         3.64 o                         
  -6   0   3       2743.79       2859.55        27.27 o                         
  -5   0   3          0.92          0.36         0.49 o                         
  -4   0   3       7027.64       7670.32        73.39 o                         
  -3   0   3        168.25        144.47         2.07 o                         
  -2   0   3       8617.83       9283.87        83.52 o                         
  -1   0   3       1533.71       1641.83        15.26 o                         
   0   0   3      14866.04      15461.76       167.48 o                         
   1   0   3       1009.79       1191.70        10.92 o                         
   2   0   3        264.49        306.90         2.60 o                         
   3   0   3       3662.54       3731.55        36.96 o                         
   4   0   3          6.47          4.14         0.60 o                         
   5   0   3        549.42        535.27         6.43 o                         
   6   0   3        106.54        117.18         2.53 o                         
   7   0   3        457.35        446.98         6.11 o                         
   8   0   3         27.01         30.29         2.37 o                         
   9   0   3        175.75        183.45         4.00 o                         
  10   0   3         75.99         78.16         4.18 o                         
 -10   1   3          4.80          5.65         1.81 o                         
  -9   1   3       1099.40       1085.96        13.07 o                         
  -8   1   3        184.59        165.08         3.79 o                         
  -7   1   3       1694.79       1732.69        21.87 o                         
  -6   1   3       1132.23       1066.79        10.41 o                         
  -5   1   3       1880.16       1902.71        16.23 o                         
  -4   1   3       2400.03       2308.37        19.27 o                         
  -3   1   3       1294.27       1232.47        12.04 o                         
  -2   1   3       5036.34       5111.91        57.76 o                         
  -1   1   3       1119.72       1222.40        15.47 o                         
   0   1   3       6332.59       6746.84        58.87 o                         
   1   1   3       1474.86       1594.47        13.27 o                         
   2   1   3      20725.79      21757.38       275.91 o                         
   3   1   3         52.65         60.71         1.27 o                         
   4   1   3       2977.96       2945.80        27.24 o                         
   5   1   3         41.97         42.29         1.37 o                         
   6   1   3       2649.76       2693.07        25.48 o                         
   7   1   3         81.35         84.67         2.12 o                         
   8   1   3       1007.80        984.18        10.77 o                         
   9   1   3        291.39        307.82         5.17 o                         
  10   1   3         82.31         82.11         3.50 o                         
  11   1   3        232.97        226.08         8.92 o                         
 -10   2   3        247.81        258.78         5.07 o                         
  -9   2   3        733.95        695.44         9.42 o                         
  -8   2   3        112.70        136.91         2.84 o                         
  -7   2   3       2127.06       2032.39        25.34 o                         
  -6   2   3         70.26         83.94         1.88 o                         
  -5   2   3       3981.85       4055.26        33.35 o                         
  -4   2   3         17.38          9.78         0.67 o                         
  -3   2   3       7301.24       7832.21        70.37 o                         
  -2   2   3        380.81        345.81         3.88 o                         
  -1   2   3      11788.85      12437.41       124.07 o                         
   0   2   3        701.33        682.47         6.28 o                         
   1   2   3       9280.66       9793.67        90.70 o                         
   2   2   3       5478.56       5704.44        47.09 o                         
   3   2   3       2976.99       2844.12        24.59 o                         
   4   2   3       5732.16       6207.17        54.07 o                         
   5   2   3        957.32        879.36         7.64 o                         
   6   2   3       2884.74       2968.75        21.99 o                         
   7   2   3        345.94        315.58         3.56 o                         
   8   2   3       1919.04       1948.85        17.71 o                         
   9   2   3         23.09         21.41         2.10 o                         
  10   2   3        626.62        640.89         9.50 o                         
  11   2   3          1.81         -0.27         2.66 o                         
  -9   3   3         19.81         24.26         1.54 o                         
  -8   3   3        381.35        384.37         4.54 o                         
  -7   3   3          6.97          4.98         0.87 o                         
  -6   3   3        586.55        596.40        11.25 o                         
  -5   3   3        390.42        346.71         4.12 o                         
  -4   3   3       1246.62       1308.14        12.41 o                         
  -3   3   3       1770.27       1666.04        15.09 o                         
  -2   3   3       1386.54       1368.05        12.43 o                         
  -1   3   3       3900.60       3964.25        37.41 o                         
   0   3   3       1484.89       1531.99        15.59 o                         
   1   3   3       5867.98       5904.66        55.26 o                         
   2   3   3        110.08         98.69         1.50 o                         
   3   3   3       2408.34       2260.76        19.61 o                         
   4   3   3        151.27        147.06         1.81 o                         
   5   3   3       3951.41       4025.64        36.99 o                         
   6   3   3         29.09         29.54         1.07 o                         
   7   3   3       2430.68       2485.09        19.64 o                         
   8   3   3        291.33        293.11         3.59 o                         
   9   3   3        718.06        713.54        11.76 o                         
  10   3   3        397.86        409.28         6.99 o                         
  11   3   3        142.90        160.55         5.75 o                         
  -9   4   3        345.02        350.78         5.73 o                         
  -8   4   3        153.36        140.78         3.25 o                         
  -7   4   3        529.33        538.67         6.24 o                         
  -6   4   3        405.23        388.68         5.96 o                         
  -5   4   3        874.14        889.78         9.23 o                         
  -4   4   3       1272.69       1255.07        12.11 o                         
  -3   4   3        341.52        326.94         4.39 o                         
  -2   4   3       2944.17       3012.02        28.38 o                         
  -1   4   3        690.19        777.70         7.50 o                         
   0   4   3        547.30        441.09         5.63 o                         
   1   4   3         48.26         38.83         1.02 o                         
   2   4   3       2024.28       1953.65        27.05 o                         
   3   4   3       1089.34       1113.63        10.92 o                         
   4   4   3       3050.87       3171.28        27.41 o                         
   5   4   3        304.13        283.00         3.29 o                         
   6   4   3       1042.17        994.42        10.86 o                         
   7   4   3       1068.49       1069.05        12.92 o                         
   8   4   3        369.93        345.28         4.51 o                         
   9   4   3        563.65        565.91         6.22 o                         
  10   4   3          0.37         -0.08         0.95 o                         
  11   4   3        254.12        244.46         4.46 o                         
  -9   5   3        460.84        482.22        14.10 o                         
  -8   5   3         82.14         86.12         3.09 o                         
  -7   5   3        723.51        735.85         8.03 o                         
  -6   5   3        133.06        134.64         3.08 o                         
  -5   5   3       1738.49       1712.22        18.90 o                         
  -4   5   3         48.64         56.59         1.86 o                         
  -3   5   3       3876.58       3927.23        36.95 o                         
  -2   5   3         54.80         79.57         1.95 o                         
  -1   5   3       4873.07       5009.56        43.26 o                         
   0   5   3        587.15        532.32         6.01 o                         
   1   5   3       8373.83       8976.86        83.15 o                         
   2   5   3        746.71        620.49         7.25 o                         
   3   5   3       1875.42       1943.01        20.04 o                         
   4   5   3       1705.35       1686.93        16.28 o                         
   5   5   3        857.26        827.11         8.68 o                         
   6   5   3       2592.81       2715.49        27.71 o                         
   7   5   3        240.07        238.95         3.77 o                         
   8   5   3       1302.77       1335.11        16.04 o                         
   9   5   3          1.39          0.86         1.11 o                         
  10   5   3        525.13        521.84         7.32 o                         
  11   5   3          1.80          0.76         1.55 o                         
  -8   6   3        145.94        146.90         4.43 o                         
  -7   6   3         76.83         79.45         2.83 o                         
  -6   6   3        494.27        508.24         6.21 o                         
  -5   6   3        932.16        873.50        12.58 o                         
  -4   6   3        418.04        405.57         6.23 o                         
  -3   6   3       2752.81       2725.05        26.44 o                         
  -2   6   3        296.88        298.75         4.58 o                         
  -1   6   3       3201.38       3127.51        27.58 o                         
   0   6   3       1395.89       1437.86        16.95 o                         
   1   6   3       4097.37       4037.56        37.51 o                         
   2   6   3        375.65        359.19         4.91 o                         
   3   6   3       4731.04       4841.97        53.14 o                         
   4   6   3         26.96         27.17         1.19 o                         
   5   6   3       3794.31       3913.99        36.47 o                         
   6   6   3         84.81         73.81         2.09 o                         
   7   6   3       2350.08       2360.81        24.81 o                         
   8   6   3        172.33        176.84         4.31 o                         
   9   6   3        689.42        680.29        12.57 o                         
  10   6   3        146.57        151.32         3.32 o                         
  11   6   3        168.34        175.27         4.69 o                         
  -7   7   3         20.24         19.85         1.80 o                         
  -6   7   3         96.87        103.48         3.17 o                         
  -5   7   3         47.16         45.71         2.26 o                         
  -4   7   3        379.12        365.36         6.04 o                         
  -3   7   3         48.13         45.88         2.40 o                         
  -2   7   3        572.71        581.40         8.04 o                         
  -1   7   3          0.63          2.71         0.59 o                         
   0   7   3       1792.10       1825.60        19.68 o                         
   1   7   3         39.18         28.98         1.55 o                         
   2   7   3        551.67        566.62         9.15 o                         
   3   7   3       2056.23       2030.09        21.48 o                         
   4   7   3       1240.48       1229.02        13.69 o                         
   5   7   3       2439.46       2413.90        23.32 o                         
   6   7   3        683.40        674.16         8.49 o                         
   7   7   3       2345.82       2290.51        26.60 o                         
   8   7   3        114.50        115.72         3.26 o                         
   9   7   3       1141.76       1121.17        14.57 o                         
  10   7   3         14.13         16.69         2.46 o                         
  11   7   3        528.67        518.22        10.48 o                         
  -6   8   3         21.00         18.65         1.89 o                         
  -5   8   3        329.15        327.39         5.29 o                         
  -4   8   3         10.56         11.15         1.40 o                         
  -3   8   3        274.32        272.63         4.73 o                         
  -2   8   3         68.10         60.11         2.75 o                         
  -1   8   3       1630.40       1590.42        15.20 o                         
   0   8   3        290.63        288.37         6.32 o                         
   1   8   3       1162.20       1191.21        13.73 o                         
   2   8   3       1920.74       1953.84        21.06 o                         
   3   8   3       1018.45       1014.41        11.89 o                         
   4   8   3        147.78        139.83         3.70 o                         
   5   8   3          0.68          2.65         0.86 o                         
   6   8   3        525.57        538.57         7.32 o                         
   7   8   3          0.42          2.45         1.35 o                         
   8   8   3        344.61        373.62         6.35 o                         
   9   8   3         37.89         46.57         3.03 o                         
  10   8   3        307.73        333.62         8.40 o                         
  -5   9   3         72.13         77.87         3.32 o                         
  -4   9   3        158.88        161.71         3.91 o                         
  -3   9   3        153.53        146.87         3.56 o                         
  -2   9   3        443.43        413.44         7.69 o                         
  -1   9   3        289.61        273.58         7.00 o                         
   0   9   3        596.26        577.89         8.94 o                         
   1   9   3        910.62        871.42        12.05 o                         
   2   9   3        450.97        437.04         9.06 o                         
   3   9   3        570.66        553.14         8.47 o                         
   4   9   3         86.71         72.45         3.09 o                         
   5   9   3       1804.03       1781.86        23.88 o                         
   6   9   3        123.81        103.05         3.09 o                         
   7   9   3        723.82        734.38         9.70 o                         
   8   9   3        241.85        212.01         4.61 o                         
   9   9   3        425.60        427.49         8.90 o                         
  10   9   3        105.79        107.37         7.97 o                         
  -4  10   3        254.46        270.49         8.95 o                         
  -3  10   3          2.70          0.98         1.51 o                         
  -2  10   3        941.90        958.77        12.80 o                         
  -1  10   3         90.69         90.83         4.17 o                         
   0  10   3       2060.04       2063.61        23.02 o                         
   1  10   3        674.96        675.24         9.31 o                         
   2  10   3        974.80        978.02        12.26 o                         
   3  10   3        521.22        502.94         7.48 o                         
   4  10   3        447.65        426.59         6.80 o                         
   5  10   3        375.37        366.18         7.95 o                         
   6  10   3        271.97        270.15         5.31 o                         
   7  10   3        572.78        587.97         8.56 o                         
   8  10   3         87.07         94.45         5.50 o                         
   9  10   3        418.73        433.84        12.88 o                         
  -3  11   3          6.68          9.92         3.79 o                         
  -2  11   3         25.21         36.02         3.34 o                         
  -1  11   3        115.04         91.51         4.83 o                         
   0  11   3        178.29        184.80         6.01 o                         
   1  11   3         47.30         41.32         3.10 o                         
   2  11   3        400.36        409.79         7.38 o                         
   3  11   3          3.72          1.63         1.99 o                         
   4  11   3        530.58        535.58         8.16 o                         
   5  11   3          5.23          6.37         1.63 o                         
   6  11   3        320.90        324.10         5.69 o                         
   7  11   3         28.55         20.62         2.54 o                         
   8  11   3        471.65        467.49        10.38 o                         
  -1  12   3        184.58        174.53         5.64 o                         
   0  12   3         16.10         17.31         2.21 o                         
   1  12   3        286.24        293.51         6.25 o                         
   2  12   3          2.56          2.34         1.77 o                         
   3  12   3         76.89         77.80         3.71 o                         
   4  12   3          4.55          7.50         1.89 o                         
   5  12   3         92.38         96.85         5.87 o                         
   6  12   3        194.13        203.45         5.46 o                         
   7  12   3         86.25         87.69         7.13 o                         
   2  13   3         31.85         28.00         3.50 o                         
   3  13   3         33.20         40.83         4.13 o                         
   4  13   3        153.64        143.39         8.99 o                         
  -5 -11   4         99.31        103.66         6.15 o                         
  -4 -11   4          3.67          3.71         2.79 o                         
  -3 -11   4         36.29         37.68         4.14 o                         
  -2 -11   4          2.19          0.52         2.23 o                         
  -1 -11   4        229.94        244.76         5.90 o                         
   0 -11   4          0.18          2.70         2.70 o                         
   1 -11   4        108.01        110.65         5.47 o                         
  -7 -10   4          8.35          7.73         1.77 o                         
  -6 -10   4         31.97         42.74         5.61 o                         
  -5 -10   4          2.83          4.51         1.91 o                         
  -4 -10   4          3.33          6.85         1.73 o                         
  -3 -10   4         55.09         53.20         2.89 o                         
  -2 -10   4         69.83         87.37         3.40 o                         
  -1 -10   4        133.04        111.44         4.25 o                         
   0 -10   4         16.11         27.10         1.96 o                         
   1 -10   4        161.95        143.67         4.00 o                         
   2 -10   4          2.91          7.70         1.80 o                         
   3 -10   4        120.35        105.83         5.46 o                         
  -8  -9   4         23.67         20.43         2.14 o                         
  -7  -9   4        122.19        132.64         3.50 o                         
  -6  -9   4         10.49         10.24         1.45 o                         
  -5  -9   4        164.93        162.93         4.59 o                         
  -4  -9   4          1.76          2.30         1.51 o                         
  -3  -9   4        142.84        149.42         3.93 o                         
  -2  -9   4        126.95        124.18         3.92 o                         
  -1  -9   4         98.44        116.78         4.65 o                         
   0  -9   4          1.18          0.07         1.26 o                         
   1  -9   4          9.55          2.86         1.94 o                         
   2  -9   4          4.69          2.33         1.41 o                         
   3  -9   4          5.57         -0.01         1.31 o                         
   4  -9   4          0.42          1.02         1.30 o                         
  -9  -8   4        134.85        144.23         4.62 o                         
  -8  -8   4        219.76        203.71         4.55 o                         
  -7  -8   4        216.01        221.01         4.14 o                         
  -6  -8   4        344.94        330.11         5.04 o                         
  -5  -8   4         30.84         46.55         4.07 o                         
  -4  -8   4         76.35         83.64         3.25 o                         
  -3  -8   4        423.19        426.31         8.55 o                         
  -2  -8   4         78.40         85.89         3.00 o                         
  -1  -8   4        239.60        234.49         5.76 o                         
   0  -8   4        170.83        140.44         3.71 o                         
   1  -8   4        771.51        807.23         8.82 o                         
   2  -8   4          2.78          2.72         1.11 o                         
   3  -8   4        220.01        257.83         3.72 o                         
   4  -8   4          7.33          4.97         1.48 o                         
   5  -8   4         33.85         48.45         2.34 o                         
  -9  -7   4         11.88         10.29         1.80 o                         
  -8  -7   4        487.76        492.24         7.84 o                         
  -7  -7   4          3.67          0.28         0.94 o                         
  -6  -7   4        859.46        875.19         9.87 o                         
  -5  -7   4         26.61         24.10         1.41 o                         
  -4  -7   4       1704.43       1673.26        22.42 o                         
  -3  -7   4        411.28        400.03         6.64 o                         
  -2  -7   4        502.84        506.69         6.90 o                         
  -1  -7   4       1298.14       1255.12        15.60 o                         
   0  -7   4        363.56        389.25         6.34 o                         
   1  -7   4         58.66         50.52         1.85 o                         
   2  -7   4         19.38         31.68         1.71 o                         
   3  -7   4        288.90        279.42         4.64 o                         
   4  -7   4         22.43         33.97         1.74 o                         
   5  -7   4        217.74        218.55         4.02 o                         
   6  -7   4          5.66         14.06         1.94 o                         
 -10  -6   4         18.90         21.42         2.29 o                         
  -9  -6   4        197.79        194.37         4.16 o                         
  -8  -6   4        161.38        166.74         4.04 o                         
  -7  -6   4        251.10        240.91         5.82 o                         
  -6  -6   4         37.39         38.33         2.01 o                         
  -5  -6   4        238.22        222.24         3.77 o                         
  -4  -6   4         77.63         84.63         2.21 o                         
  -3  -6   4         85.31         86.96         2.13 o                         
  -2  -6   4        566.97        555.24         7.94 o                         
  -1  -6   4         19.72         15.00         1.13 o                         
   0  -6   4        616.89        603.28         7.89 o                         
   1  -6   4        169.57        135.91         2.48 o                         
   2  -6   4        677.73        687.44         6.80 o                         
   3  -6   4        170.94        142.79         2.44 o                         
   4  -6   4        218.26        238.74         3.54 o                         
   5  -6   4        137.98        114.67         2.75 o                         
   6  -6   4        159.93        172.13         3.45 o                         
   7  -6   4         70.56         54.42         2.50 o                         
 -10  -5   4        213.47        212.37         4.71 o                         
  -9  -5   4         96.82        100.81         3.19 o                         
  -8  -5   4        365.03        347.98         5.54 o                         
  -7  -5   4        778.94        767.66        10.73 o                         
  -6  -5   4        613.57        564.11        14.58 o                         
  -5  -5   4       1775.25       1757.62        26.96 o                         
  -4  -5   4         57.76         49.09         1.99 o                         
  -3  -5   4       1511.47       1513.55        16.10 o                         
  -2  -5   4        157.54        141.19         2.47 o                         
  -1  -5   4        352.47        306.19         4.35 o                         
   0  -5   4         71.83         60.72         1.81 o                         
   1  -5   4        175.48        161.25         2.63 o                         
   2  -5   4        349.34        339.38         3.77 o                         
   3  -5   4         64.74         70.24         1.61 o                         
   4  -5   4        188.13        174.70         2.64 o                         
   5  -5   4         13.01          5.62         0.82 o                         
   6  -5   4          3.50          5.30         1.10 o                         
   7  -5   4         29.37         15.79         1.35 o                         
   8  -5   4         21.47         21.36         1.77 o                         
 -10  -4   4        767.61        770.63         9.82 o                         
  -9  -4   4         15.80         16.39         1.57 o                         
  -8  -4   4       1618.41       1617.17        18.31 o                         
  -7  -4   4        168.48        154.73         3.86 o                         
  -6  -4   4       1575.47       1527.31        18.45 o                         
  -5  -4   4          0.74          0.24         0.86 o                         
  -4  -4   4       2809.08       2863.19        32.15 o                         
  -3  -4   4         30.10         28.98         1.32 o                         
  -2  -4   4        486.89        386.47         4.85 o                         
  -1  -4   4        626.63        664.55        12.51 o                         
   0  -4   4        729.63        720.18         8.58 o                         
   1  -4   4        489.01        429.85         4.95 o                         
   2  -4   4        922.77        933.56         7.54 o                         
   3  -4   4        171.14        140.04         1.90 o                         
   4  -4   4        185.90        188.91         2.31 o                         
   5  -4   4        588.29        550.67         5.89 o                         
   6  -4   4         30.10         40.22         1.45 o                         
   7  -4   4        628.27        606.78         6.61 o                         
   8  -4   4          7.18         13.51         2.02 o                         
   9  -4   4         42.90         65.95         9.13 o                         
 -10  -3   4          8.29          7.53         1.60 o                         
  -9  -3   4        373.81        381.59         5.95 o                         
  -8  -3   4        413.63        408.28         5.94 o                         
  -7  -3   4        452.45        439.84         6.16 o                         
  -6  -3   4       3381.98       3397.75        38.54 o                         
  -5  -3   4       1676.65       1644.56        25.31 o                         
  -4  -3   4       3087.50       3087.75        34.38 o                         
  -3  -3   4        348.62        324.24         4.29 o                         
  -2  -3   4       6016.30       6224.65        62.35 o                         
  -1  -3   4       1226.12       1250.33        12.05 o                         
   0  -3   4       3849.39       3758.58        40.10 o                         
   1  -3   4        124.13        105.16         1.63 o                         
   2  -3   4       2594.09       2612.52        20.25 o                         
   3  -3   4        733.08        715.13         5.89 o                         
   4  -3   4        465.29        445.71         4.05 o                         
   5  -3   4         93.76         75.32         1.38 o                         
   6  -3   4        367.53        394.03         3.91 o                         
   7  -3   4         52.49         42.88         1.59 o                         
   8  -3   4        131.76        154.35         4.14 o                         
   9  -3   4        102.02         91.89         4.05 o                         
 -10  -2   4        215.31        227.47         5.04 o                         
  -9  -2   4        527.61        510.07         6.63 o                         
  -8  -2   4        195.77        198.67         3.85 o                         
  -7  -2   4       1383.58       1371.50        15.59 o                         
  -6  -2   4        145.27        152.36         3.16 o                         
  -5  -2   4       1490.97       1475.50        16.00 o                         
  -4  -2   4        441.54        463.21         5.84 o                         
  -3  -2   4       1169.38       1012.51        13.13 o                         
  -2  -2   4       1017.73       1009.52        10.68 o                         
  -1  -2   4         18.09         34.50         1.08 o                         
   0  -2   4       2830.13       2880.60        26.49 o                         
   1  -2   4        979.41        918.69         8.97 o                         
   2  -2   4       1883.21       1866.51        15.26 o                         
   3  -2   4        571.79        564.90         4.69 o                         
   4  -2   4       2118.72       2087.22        14.95 o                         
   5  -2   4        382.38        397.66         4.16 o                         
   6  -2   4       1777.39       1747.53        29.61 o                         
   7  -2   4         40.30         53.15         3.63 o                         
   8  -2   4        750.75        756.56         9.69 o                         
   9  -2   4          7.50          4.72         1.84 o                         
  10  -2   4        283.21        296.25         9.51 o                         
 -10  -1   4        452.84        462.07         7.38 o                         
  -9  -1   4         18.43         25.41         1.91 o                         
  -8  -1   4        925.31        902.49        12.75 o                         
  -7  -1   4         42.25         31.18         2.04 o                         
  -6  -1   4       1920.16       1925.64        17.77 o                         
  -5  -1   4         72.76         51.26         1.56 o                         
  -4  -1   4       2569.90       2633.61        24.77 o                         
  -3  -1   4        428.74        415.91         5.30 o                         
  -2  -1   4       4760.51       4958.32        46.18 o                         
  -1  -1   4        506.16        418.67         5.20 o                         
   0  -1   4       1274.09       1265.79        11.92 o                         
   1  -1   4       2871.22       2909.74        28.07 o                         
   2  -1   4        218.92        194.48         2.14 o                         
   3  -1   4         27.50         12.13         0.55 o                         
   4  -1   4          0.84          4.87         0.76 o                         
   5  -1   4        326.66        290.58         4.15 o                         
   6  -1   4        371.05        356.55         5.08 o                         
   7  -1   4        515.34        526.01         7.05 o                         
   8  -1   4        588.69        533.12        10.89 o                         
   9  -1   4         88.95         96.73         3.27 o                         
  10  -1   4         68.37         65.58         4.27 o                         
 -10   0   4         61.57         53.49         3.01 o                         
  -9   0   4        848.99        872.59        10.39 o                         
  -8   0   4        285.67        271.08         4.94 o                         
  -7   0   4        915.21        940.72        16.81 o                         
  -6   0   4       1462.83       1450.43        14.69 o                         
  -5   0   4        668.65        627.14         6.67 o                         
  -4   0   4       4363.96       4367.98        40.33 o                         
  -3   0   4       1985.16       1994.76        18.21 o                         
  -2   0   4       1846.70       1753.78        21.78 o                         
  -1   0   4         46.43         44.87         1.35 o                         
   0   0   4       7933.01       8394.94        77.76 o                         
   1   0   4        777.24        890.67         7.96 o                         
   2   0   4        346.52        310.19         3.06 o                         
   3   0   4        161.56        150.63         2.13 o                         
   4   0   4       2005.71       2006.85        20.51 o                         
   5   0   4        167.47        147.98         2.60 o                         
   6   0   4       1308.21       1304.34        14.22 o                         
   7   0   4        175.45        158.24         3.23 o                         
   8   0   4        192.95        211.78         4.02 o                         
   9   0   4        112.60        102.41         3.22 o                         
  10   0   4         11.01         18.36         2.44 o                         
 -10   1   4        115.31        129.93         4.23 o                         
  -9   1   4        796.68        796.09         9.75 o                         
  -8   1   4          0.47          2.44         1.16 o                         
  -7   1   4       2261.90       2210.53        20.29 o                         
  -6   1   4          0.12          4.65         0.82 o                         
  -5   1   4       3637.34       3722.18        30.67 o                         
  -4   1   4         42.81         22.29         1.03 o                         
  -3   1   4       3978.29       3944.29        41.75 o                         
  -2   1   4       1822.29       1796.43        19.98 o                         
  -1   1   4       8154.59       8605.33        89.90 o                         
   0   1   4       3079.91       3224.76        27.95 o                         
   1   1   4       2883.32       2927.59        24.05 o                         
   2   1   4       6185.78       6601.49        57.57 o                         
   3   1   4       6160.96       6585.91        56.96 o                         
   4   1   4       3569.08       3552.70        35.33 o                         
   5   1   4        693.30        695.19         8.01 o                         
   6   1   4       4148.67       4240.36        42.45 o                         
   7   1   4         68.24         63.75         2.10 o                         
   8   1   4       1531.17       1530.06        18.55 o                         
   9   1   4         15.06         11.77         1.49 o                         
  10   1   4        328.75        336.48         5.90 o                         
  11   1   4          2.41          1.78         2.79 o                         
 -10   2   4        195.71        198.87         5.57 o                         
  -9   2   4         14.17         10.86         1.68 o                         
  -8   2   4        315.69        324.95         4.63 o                         
  -7   2   4         60.31         52.71         1.98 o                         
  -6   2   4        577.77        608.03         7.24 o                         
  -5   2   4        914.16        850.23         8.12 o                         
  -4   2   4       1448.75       1476.86        13.77 o                         
  -3   2   4       2207.66       2161.64        19.32 o                         
  -2   2   4       1371.38       1428.38        17.05 o                         
  -1   2   4       4125.31       4050.88        55.53 o                         
   0   2   4        315.81        328.58         3.39 o                         
   1   2   4       3381.37       3353.94        27.40 o                         
   2   2   4        128.81        148.48         1.77 o                         
   3   2   4       2532.56       2435.30        24.05 o                         
   4   2   4         74.18         73.28         1.04 o                         
   5   2   4       2328.44       2293.18        21.54 o                         
   6   2   4        762.41        750.08         8.10 o                         
   7   2   4        653.08        660.26         8.21 o                         
   8   2   4        928.13        914.76        10.86 o                         
   9   2   4        320.97        341.09         5.49 o                         
  10   2   4        332.26        320.40         7.02 o                         
  11   2   4         94.93        102.07         8.24 o                         
  -9   3   4        368.46        384.58         5.81 o                         
  -8   3   4         85.00         73.05         2.37 o                         
  -7   3   4        533.98        544.41        10.00 o                         
  -6   3   4        245.56        227.57         3.86 o                         
  -5   3   4        256.57        279.53         3.64 o                         
  -4   3   4       1174.59       1131.19        11.03 o                         
  -3   3   4         44.72         62.24         1.35 o                         
  -2   3   4       2628.52       2625.52        23.84 o                         
  -1   3   4        509.85        497.28         5.00 o                         
   0   3   4       2400.71       2488.44        26.76 o                         
   1   3   4        730.55        700.21         7.13 o                         
   2   3   4       2804.28       2838.64        29.84 o                         
   3   3   4        315.79        275.87         3.04 o                         
   4   3   4       1360.96       1432.07        12.09 o                         
   5   3   4       2609.78       2648.24        24.20 o                         
   6   3   4         62.73         60.60         1.20 o                         
   7   3   4       1832.46       1890.22        18.22 o                         
   8   3   4         30.82         33.99         1.90 o                         
   9   3   4        252.91        254.26         4.68 o                         
  10   3   4          3.50          4.98         1.62 o                         
  11   3   4        316.91        319.01         8.50 o                         
  -9   4   4        351.34        343.61         7.09 o                         
  -8   4   4         42.01         50.18         2.38 o                         
  -7   4   4       1070.90       1074.38        10.62 o                         
  -6   4   4         10.24          5.23         1.08 o                         
  -5   4   4       4126.28       4214.82        39.49 o                         
  -4   4   4        188.69        216.10         3.51 o                         
  -3   4   4       3530.49       3620.74        34.12 o                         
  -2   4   4          7.10          4.90         0.67 o                         
  -1   4   4       6945.55       7533.09        70.02 o                         
   0   4   4          7.95          6.27         0.59 o                         
   1   4   4       3929.96       4113.73        38.03 o                         
   2   4   4       2108.25       2085.04        21.30 o                         
   3   4   4       2573.00       2707.14        23.51 o                         
   4   4   4       3072.38       3165.43        27.39 o                         
   5   4   4        315.68        323.41         3.64 o                         
   6   4   4       1093.62       1101.02        11.04 o                         
   7   4   4         27.31         21.90         1.32 o                         
   8   4   4        277.44        288.14         3.79 o                         
   9   4   4        143.16        125.91         2.41 o                         
  10   4   4        628.98        636.05         9.46 o                         
  11   4   4         17.42         16.17         2.93 o                         
  -8   5   4        411.77        408.12         7.89 o                         
  -7   5   4         60.20         52.04         2.31 o                         
  -6   5   4       1022.60       1044.88        11.14 o                         
  -5   5   4        368.16        332.19         5.53 o                         
  -4   5   4        154.81        170.49         3.69 o                         
  -3   5   4       4836.02       4873.22        46.32 o                         
  -2   5   4        340.35        352.76         4.71 o                         
  -1   5   4       4585.76       4626.63        48.44 o                         
   0   5   4        144.38        156.19         2.28 o                         
   1   5   4       8871.13       9552.62        83.68 o                         
   2   5   4        351.07        366.28         4.31 o                         
   3   5   4       6296.97       6524.20       100.19 o                         
   4   5   4         76.74         77.61         1.69 o                         
   5   5   4       2670.69       2647.00        24.95 o                         
   6   5   4        501.25        504.66         5.89 o                         
   7   5   4        831.30        833.70        10.45 o                         
   8   5   4        288.14        295.18         5.34 o                         
   9   5   4        676.02        683.98         7.73 o                         
  10   5   4        217.76        225.26         7.06 o                         
  11   5   4        125.62        125.86         3.71 o                         
  -8   6   4        167.85        167.96         6.11 o                         
  -7   6   4          1.16          2.54         1.39 o                         
  -6   6   4        424.97        418.85         5.57 o                         
  -5   6   4          7.40          8.42         1.26 o                         
  -4   6   4       1010.65        976.20        13.26 o                         
  -3   6   4         69.67         87.31         2.60 o                         
  -2   6   4       1168.89       1183.14        12.52 o                         
  -1   6   4        195.68        158.31         2.82 o                         
   0   6   4       2010.33       2107.39        19.03 o                         
   1   6   4        998.74        903.94         9.48 o                         
   2   6   4       1422.41       1466.78        14.45 o                         
   3   6   4       2872.52       2886.30        32.44 o                         
   4   6   4        937.54        966.95        10.09 o                         
   5   6   4       2464.44       2466.75        23.57 o                         
   6   6   4        103.01        102.69         2.25 o                         
   7   6   4       1771.95       1702.98        32.69 o                         
   8   6   4         34.12         34.19         1.94 o                         
   9   6   4       1418.35       1396.51        15.55 o                         
  10   6   4          1.43          3.24         1.71 o                         
  11   6   4        578.50        571.95         8.75 o                         
  -7   7   4        301.55        303.37         5.85 o                         
  -6   7   4         39.87         39.43         2.12 o                         
  -5   7   4        535.49        538.78         6.93 o                         
  -4   7   4         28.13         24.29         1.63 o                         
  -3   7   4        812.60        814.06        11.54 o                         
  -2   7   4        119.16        118.69         4.74 o                         
  -1   7   4        432.04        431.96         5.44 o                         
   0   7   4       1007.34        989.42        10.54 o                         
   1   7   4        611.54        599.11         6.97 o                         
   2   7   4       1869.71       1846.11        19.76 o                         
   3   7   4         17.78         22.71         1.43 o                         
   4   7   4       1727.07       1707.78        20.23 o                         
   5   7   4         57.68         52.71         1.79 o                         
   6   7   4        398.01        408.91         5.37 o                         
   7   7   4         10.07         12.64         1.37 o                         
   8   7   4        201.33        225.36         4.80 o                         
   9   7   4        142.83        147.23         3.98 o                         
  10   7   4        253.53        277.24         7.47 o                         
  -6   8   4        285.98        289.78         6.95 o                         
  -5   8   4        173.47        171.98         4.00 o                         
  -4   8   4        479.31        478.93         6.49 o                         
  -3   8   4        402.97        403.45         7.36 o                         
  -2   8   4        137.22        151.49         3.99 o                         
  -1   8   4       1239.19       1153.64        17.93 o                         
   0   8   4        161.68        154.42         3.18 o                         
   1   8   4        570.66        554.49         7.72 o                         
   2   8   4         13.59         16.20         1.37 o                         
   3   8   4       1875.43       1834.90        27.07 o                         
   4   8   4         73.59         82.08         2.91 o                         
   5   8   4       1041.80       1014.36        11.98 o                         
   6   8   4         53.72         42.30         2.02 o                         
   7   8   4        527.06        510.86         9.25 o                         
   8   8   4        464.82        438.04         6.59 o                         
   9   8   4        271.58        272.66         7.09 o                         
  10   8   4        317.22        308.44         7.02 o                         
  -5   9   4          0.33          3.91         1.85 o                         
  -4   9   4        678.75        681.78         9.01 o                         
  -3   9   4          0.54          1.69         1.32 o                         
  -2   9   4       1446.05       1425.86        17.79 o                         
  -1   9   4        103.58        111.09         3.55 o                         
   0   9   4       1175.43       1221.21        15.22 o                         
   1   9   4       1237.97       1181.58        17.04 o                         
   2   9   4       1151.30       1150.44        15.13 o                         
   3   9   4       1535.62       1472.79        20.26 o                         
   4   9   4        279.48        288.38         5.98 o                         
   5   9   4       1182.95       1143.69        14.76 o                         
   6   9   4        365.77        367.42         5.91 o                         
   7   9   4        784.17        792.60        10.23 o                         
   8   9   4        123.97        121.42         3.64 o                         
   9   9   4        617.79        649.06        10.52 o                         
  10   9   4         16.42         10.47         3.16 o                         
  -4  10   4        127.00        129.90         5.80 o                         
  -3  10   4         51.48         47.29         3.66 o                         
  -2  10   4        335.26        351.90         8.79 o                         
  -1  10   4          1.95          1.66         1.70 o                         
   0  10   4        201.88        207.65         4.36 o                         
   1  10   4         17.50         18.20         1.77 o                         
   2  10   4        484.67        486.71         8.15 o                         
   3  10   4         14.65         15.07         2.16 o                         
   4  10   4        966.66        969.85        14.60 o                         
   5  10   4          3.51          5.08         1.33 o                         
   6  10   4        762.86        753.35        10.10 o                         
   7  10   4         68.47         67.54         3.14 o                         
   8  10   4        545.37        557.24         8.41 o                         
   9  10   4        131.89        115.44         5.21 o                         
  -3  11   4         35.14         36.26         3.92 o                         
  -2  11   4          6.13         -1.16         2.19 o                         
  -1  11   4         96.42        105.36         6.53 o                         
   0  11   4         14.37         15.82         1.51 o                         
   1  11   4        126.77        129.91         3.41 o                         
   2  11   4         76.59         75.94         3.39 o                         
   3  11   4        244.66        242.80         5.16 o                         
   4  11   4        132.95        119.83         3.90 o                         
   5  11   4        346.09        355.94         6.38 o                         
   6  11   4        221.01        212.78         4.56 o                         
   7  11   4        118.22        105.66         4.91 o                         
   8  11   4        330.98        333.41         8.38 o                         
  -1  12   4         12.65          5.86         2.28 o                         
   0  12   4        164.36        163.68         8.36 o                         
   1  12   4          3.53          7.92         1.68 o                         
   2  12   4        237.09        248.72         5.74 o                         
   3  12   4         71.10         70.55         4.50 o                         
   4  12   4         56.92         57.75         4.31 o                         
   5  12   4        172.29        167.44         5.51 o                         
   6  12   4         53.07         47.26         5.07 o                         
   7  12   4        233.52        231.63         7.32 o                         
   2  13   4        239.50        238.00         6.47 o                         
   3  13   4         11.75         10.82         2.63 o                         
   4  13   4        618.05        612.31        11.89 o                         
  -4 -11   5         82.61        114.99         6.19 o                         
  -3 -11   5         26.25         19.91         2.51 o                         
  -2 -11   5          3.84          4.80         2.33 o                         
  -1 -11   5         79.71         70.82         4.20 o                         
  -6 -10   5         98.48        105.67         4.90 o                         
  -5 -10   5         80.42         96.13         4.43 o                         
  -4 -10   5         55.72         59.90         4.69 o                         
  -3 -10   5         13.71         17.07         2.16 o                         
  -2 -10   5         25.15         24.97         2.27 o                         
  -1 -10   5          0.04         -0.62         2.34 o                         
   0 -10   5          5.66          9.57         1.69 o                         
   1 -10   5         13.22          6.82         1.77 o                         
   2 -10   5          0.31         -2.69         2.69 o                         
  -8  -9   5         52.98         40.77         5.70 o                         
  -7  -9   5        136.65        138.83         5.76 o                         
  -6  -9   5         40.86         48.40         2.49 o                         
  -5  -9   5        438.30        423.57         7.76 o                         
  -4  -9   5         12.92         15.38         2.33 o                         
  -3  -9   5        162.58        171.39         4.26 o                         
  -2  -9   5         12.85         15.96         1.82 o                         
  -1  -9   5         75.18         84.76         4.28 o                         
   0  -9   5         31.27         32.69         1.89 o                         
   1  -9   5         61.42         82.06         3.27 o                         
   2  -9   5          0.42          0.24         1.34 o                         
   3  -9   5         30.24         44.05         2.73 o                         
   4  -9   5          9.99          4.42         2.03 o                         
  -8  -8   5        210.34        210.78         5.62 o                         
  -7  -8   5         28.31         27.70         2.54 o                         
  -6  -8   5        547.35        541.54         7.11 o                         
  -5  -8   5        150.60        163.47         3.56 o                         
  -4  -8   5        340.58        358.29         6.58 o                         
  -3  -8   5        661.39        651.48         8.80 o                         
  -2  -8   5        279.57        294.84         5.74 o                         
  -1  -8   5        425.90        409.04         6.93 o                         
   0  -8   5         66.22         91.08         2.83 o                         
   1  -8   5        308.09        307.71         4.88 o                         
   2  -8   5         30.81         44.39         2.15 o                         
   3  -8   5        149.37        161.24         3.50 o                         
   4  -8   5         80.32         97.10         2.51 o                         
   5  -8   5         31.58         37.36         2.57 o                         
  -9  -7   5        251.18        248.35         5.67 o                         
  -8  -7   5         67.37         65.41         3.28 o                         
  -7  -7   5         66.62         56.28         3.50 o                         
  -6  -7   5        445.11        451.58         6.03 o                         
  -5  -7   5         29.89         23.76         1.44 o                         
  -4  -7   5        490.18        477.75         6.58 o                         
  -3  -7   5          3.99          4.35         1.42 o                         
  -2  -7   5         52.35         51.10         2.23 o                         
  -1  -7   5         35.76         48.37         2.41 o                         
   0  -7   5        181.00        190.72         4.65 o                         
   1  -7   5         27.48         23.12         1.53 o                         
   2  -7   5        212.05        227.15         4.16 o                         
   3  -7   5        122.80         99.64         2.57 o                         
   4  -7   5         48.50         62.06         2.08 o                         
   5  -7   5        171.73        154.81         3.68 o                         
   6  -7   5         78.52         91.88         2.93 o                         
  -9  -6   5         12.70         13.63         1.77 o                         
  -8  -6   5         66.75         54.97         2.88 o                         
  -7  -6   5        361.43        344.54         6.74 o                         
  -6  -6   5          1.23          1.67         0.98 o                         
  -5  -6   5        761.67        751.30        10.01 o                         
  -4  -6   5        174.72        184.95         3.59 o                         
  -3  -6   5        560.40        558.44         7.08 o                         
  -2  -6   5        195.37        179.60         3.93 o                         
  -1  -6   5        468.15        459.55         6.22 o                         
   0  -6   5        146.69        126.87         3.09 o                         
   1  -6   5        127.20        146.79         2.68 o                         
   2  -6   5        179.58        172.10         2.95 o                         
   3  -6   5         15.59         20.86         1.13 o                         
   4  -6   5        128.99        120.46         2.39 o                         
   5  -6   5         19.35          8.42         1.04 o                         
   6  -6   5         47.93         46.84         2.55 o                         
   7  -6   5         27.73         17.42         1.51 o                         
 -10  -5   5        701.26        712.02        11.01 o                         
  -9  -5   5          2.41          0.73         1.44 o                         
  -8  -5   5       1061.45       1047.01        15.95 o                         
  -7  -5   5         76.17         77.74         2.86 o                         
  -6  -5   5        739.85        730.31        11.34 o                         
  -5  -5   5        114.78        118.87         2.42 o                         
  -4  -5   5        445.67        436.22         6.04 o                         
  -3  -5   5         38.13         35.13         1.89 o                         
  -2  -5   5       1032.47       1034.34        12.91 o                         
  -1  -5   5        136.54        120.13         2.50 o                         
   0  -5   5        456.98        433.43         5.69 o                         
   1  -5   5        431.93        430.01         5.21 o                         
   2  -5   5        122.15        143.03         2.47 o                         
   3  -5   5        153.97        140.78         2.07 o                         
   4  -5   5        108.88        125.66         2.09 o                         
   5  -5   5        278.52        275.37         3.57 o                         
   6  -5   5        127.11        136.19         2.92 o                         
   7  -5   5         33.79         39.45         1.98 o                         
   8  -5   5         30.48         24.45         2.91 o                         
 -10  -4   5         71.41         65.03         3.47 o                         
  -9  -4   5        285.23        285.83         4.96 o                         
  -8  -4   5        571.43        557.07         7.54 o                         
  -7  -4   5        476.73        448.06         7.33 o                         
  -6  -4   5        787.03        774.21        10.64 o                         
  -5  -4   5         58.96         65.93         2.53 o                         
  -4  -4   5       2580.23       2582.83        33.22 o                         
  -3  -4   5         75.10         75.10         2.15 o                         
  -2  -4   5       3744.61       3721.49        37.30 o                         
  -1  -4   5        247.69        263.09         3.89 o                         
   0  -4   5       4474.87       4645.43        42.73 o                         
   1  -4   5         16.45         12.14         1.25 o                         
   2  -4   5       1530.18       1498.58        12.80 o                         
   3  -4   5        439.80        386.93         3.70 o                         
   4  -4   5        388.52        423.37         4.08 o                         
   5  -4   5        220.25        190.72         2.61 o                         
   6  -4   5          0.51          4.27         0.70 o                         
   7  -4   5        268.42        250.14         3.94 o                         
   8  -4   5        136.65        163.52         5.37 o                         
 -10  -3   5         84.09         78.07         4.32 o                         
  -9  -3   5        651.71        665.12         8.78 o                         
  -8  -3   5         42.29         41.72         2.42 o                         
  -7  -3   5        396.39        389.66         7.39 o                         
  -6  -3   5        521.84        500.83         7.54 o                         
  -5  -3   5       1355.31       1336.94        16.88 o                         
  -4  -3   5        158.45        160.67         2.98 o                         
  -3  -3   5        755.46        702.51         8.81 o                         
  -2  -3   5       1888.88       1927.56        27.73 o                         
  -1  -3   5       1084.71       1037.86        11.24 o                         
   0  -3   5       3244.03       3237.62        32.59 o                         
   1  -3   5         78.36         74.23         1.39 o                         
   2  -3   5       2076.94       2111.15        16.54 o                         
   3  -3   5        523.52        563.26         4.84 o                         
   4  -3   5       1544.48       1505.61        12.28 o                         
   5  -3   5        212.94        240.30         2.65 o                         
   6  -3   5        944.57        929.31         9.13 o                         
   7  -3   5         24.60         32.17         1.81 o                         
   8  -3   5        147.94        169.11         4.39 o                         
   9  -3   5         64.50         51.77         3.97 o                         
 -10  -2   5        509.43        534.31         9.63 o                         
  -9  -2   5          1.89          0.49         1.62 o                         
  -8  -2   5        779.98        751.29         9.21 o                         
  -7  -2   5         85.07         80.65         2.80 o                         
  -6  -2   5        751.70        714.14         9.83 o                         
  -5  -2   5          2.28          3.16         0.79 o                         
  -4  -2   5        290.19        293.22         4.26 o                         
  -3  -2   5        665.18        607.74         6.53 o                         
  -2  -2   5       2430.30       2579.62        27.58 o                         
  -1  -2   5       2159.40       2227.41        22.55 o                         
   0  -2   5        303.71        285.16         3.53 o                         
   1  -2   5       1433.77       1355.75        12.08 o                         
   2  -2   5         96.06         99.04         1.33 o                         
   3  -2   5        546.05        540.54         4.57 o                         
   4  -2   5        480.29        479.45         4.17 o                         
   5  -2   5        167.56        174.17         2.35 o                         
   6  -2   5        410.54        380.80         5.52 o                         
   7  -2   5         64.43         69.31         2.93 o                         
   8  -2   5        339.69        315.79         5.82 o                         
   9  -2   5         11.39         18.91         2.03 o                         
 -10  -1   5        200.26        196.10         5.00 o                         
  -9  -1   5        431.61        449.14         6.66 o                         
  -8  -1   5        543.45        520.85         7.48 o                         
  -7  -1   5        483.28        488.34         6.58 o                         
  -6  -1   5        915.13        905.51        10.75 o                         
  -5  -1   5        403.97        387.92         4.97 o                         
  -4  -1   5       2115.14       2126.76        23.12 o                         
  -3  -1   5         38.01         19.44         2.11 o                         
  -2  -1   5       6366.87       6427.33        60.01 o                         
  -1  -1   5        302.90        298.11         5.07 o                         
   0  -1   5       4970.71       5230.79        51.69 o                         
   1  -1   5         85.12         91.05         1.51 o                         
   2  -1   5       2535.83       2560.35        19.71 o                         
   3  -1   5        252.54        234.07         2.41 o                         
   4  -1   5       1353.19       1359.34        11.58 o                         
   5  -1   5         69.20         54.14         1.72 o                         
   6  -1   5         71.98         74.44         2.23 o                         
   7  -1   5         19.84         18.68         2.11 o                         
   8  -1   5         18.66         25.00         1.79 o                         
   9  -1   5         31.23         35.69         3.65 o                         
  10  -1   5         12.45         19.61         3.04 o                         
 -10   0   5         46.49         48.66         2.91 o                         
  -9   0   5       1197.09       1131.94        12.96 o                         
  -8   0   5         42.25         43.60         3.42 o                         
  -7   0   5       1597.51       1616.92        18.18 o                         
  -6   0   5         16.72         10.32         1.11 o                         
  -5   0   5       2304.06       2303.07        29.58 o                         
  -4   0   5        665.58        631.44         6.99 o                         
  -3   0   5       6590.74       7061.26        71.12 o                         
  -2   0   5       1829.78       1840.66        17.43 o                         
  -1   0   5       2588.19       2631.79        22.80 o                         
   0   0   5       4237.80       4482.42        41.82 o                         
   1   0   5        957.27        875.73         8.00 o                         
   2   0   5       5719.35       6153.08        50.46 o                         
   3   0   5        802.72        776.73         6.36 o                         
   4   0   5       4155.94       4303.03        42.74 o                         
   5   0   5         15.37         16.76         1.07 o                         
   6   0   5       2982.67       3085.70        31.48 o                         
   7   0   5         53.37         60.22         3.04 o                         
   8   0   5        598.10        583.55         7.83 o                         
   9   0   5         29.49         26.68         1.91 o                         
  10   0   5        129.36        134.57         4.18 o                         
 -10   1   5        133.91        144.89         5.75 o                         
  -9   1   5         90.33         83.13         3.26 o                         
  -8   1   5        130.42        156.18         3.66 o                         
  -7   1   5        546.20        481.97         7.12 o                         
  -6   1   5        804.31        822.34         8.49 o                         
  -5   1   5        813.50        798.51         7.67 o                         
  -4   1   5        684.77        671.60         7.43 o                         
  -3   1   5       2996.39       2939.74        31.39 o                         
  -2   1   5         49.07         55.90         1.55 o                         
  -1   1   5      10060.58      10671.33        99.47 o                         
   0   1   5         47.04         61.10         1.56 o                         
   1   1   5       6861.10       7116.97        58.38 o                         
   2   1   5        113.64        116.00         1.55 o                         
   3   1   5       3451.28       3400.86        26.11 o                         
   4   1   5       1375.50       1446.25        13.97 o                         
   5   1   5       1473.82       1476.50        15.61 o                         
   6   1   5        199.38        177.26         3.17 o                         
   7   1   5        205.23        193.06         5.85 o                         
   8   1   5        436.78        420.18         6.17 o                         
   9   1   5        228.15        237.00         4.61 o                         
  10   1   5        280.46        273.79         5.43 o                         
  -9   2   5        398.43        414.10         6.97 o                         
  -8   2   5        475.91        437.58         5.69 o                         
  -7   2   5        688.14        690.73         8.41 o                         
  -6   2   5        451.36        481.85         8.04 o                         
  -5   2   5         78.11         87.11         2.09 o                         
  -4   2   5       1699.30       1732.63        17.06 o                         
  -3   2   5         87.14         84.30         1.80 o                         
  -2   2   5       2069.68       2092.35        18.52 o                         
  -1   2   5       1722.54       1791.29        15.86 o                         
   0   2   5       1221.71       1214.88        10.96 o                         
   1   2   5       2804.99       2889.27        24.06 o                         
   2   2   5        535.52        486.65         4.70 o                         
   3   2   5       3538.65       3752.52        32.25 o                         
   4   2   5        125.68        102.88         1.41 o                         
   5   2   5       1705.57       1698.74        19.44 o                         
   6   2   5         42.58         41.28         1.89 o                         
   7   2   5        831.13        818.73        15.78 o                         
   8   2   5          0.33          1.98         1.06 o                         
   9   2   5        469.98        467.92         6.86 o                         
  10   2   5         39.41         41.06         3.55 o                         
  11   2   5        175.90        188.89         6.71 o                         
  -9   3   5        448.33        446.82         7.52 o                         
  -8   3   5          3.57         11.98         1.28 o                         
  -7   3   5       1380.44       1398.32        14.91 o                         
  -6   3   5         12.74          5.99         1.04 o                         
  -5   3   5       2429.76       2466.47        22.65 o                         
  -4   3   5        326.19        274.37         3.41 o                         
  -3   3   5       2776.40       2851.82        27.13 o                         
  -2   3   5        820.18        764.92         9.95 o                         
  -1   3   5       3382.76       3524.72        42.52 o                         
   0   3   5        534.03        437.18         5.26 o                         
   1   3   5       3372.47       3569.34        31.08 o                         
   2   3   5       2632.52       2614.30        22.66 o                         
   3   3   5         53.88         40.49         1.30 o                         
   4   3   5       2945.68       3066.62        25.00 o                         
   5   3   5         69.57         77.57         1.27 o                         
   6   3   5       1045.72       1041.74         9.80 o                         
   7   3   5          0.68          0.75         0.95 o                         
   8   3   5       1066.51       1045.95        12.16 o                         
   9   3   5          0.81          1.98         1.27 o                         
  10   3   5         63.00         62.07         3.19 o                         
  11   3   5        135.10        132.27         6.10 o                         
  -9   4   5        150.01        151.29         5.62 o                         
  -8   4   5        606.04        640.11         7.44 o                         
  -7   4   5        366.39        341.51         4.75 o                         
  -6   4   5        662.82        711.78         8.69 o                         
  -5   4   5       2212.94       2124.24        34.99 o                         
  -4   4   5       1571.91       1658.69        14.65 o                         
  -3   4   5       2939.46       3012.87        28.49 o                         
  -2   4   5          4.81          7.95         0.76 o                         
  -1   4   5       6512.04       6774.73        58.55 o                         
   0   4   5        464.05        460.00         5.26 o                         
   1   4   5       6773.63       6951.70        80.26 o                         
   2   4   5        821.42        890.46         8.41 o                         
   3   4   5       3641.10       3615.63        31.27 o                         
   4   4   5        197.42        183.75         3.22 o                         
   5   4   5       1752.86       1675.26        15.12 o                         
   6   4   5        404.63        427.12         4.86 o                         
   7   4   5       1578.19       1592.04        14.47 o                         
   8   4   5        229.51        227.14         3.34 o                         
   9   4   5         61.22         63.91         2.54 o                         
  10   4   5        631.89        631.70         9.56 o                         
  11   4   5         82.16         78.08         8.13 o                         
  -8   5   5        349.88        330.26         5.83 o                         
  -7   5   5         46.18         39.09         2.09 o                         
  -6   5   5        915.07        905.69        10.65 o                         
  -5   5   5         86.65         72.43         2.53 o                         
  -4   5   5        249.62        244.11         4.55 o                         
  -3   5   5       1341.48       1273.24        13.41 o                         
  -2   5   5       2020.25       2089.28        20.55 o                         
  -1   5   5        741.10        667.44         6.91 o                         
   0   5   5       2486.73       2554.32        22.65 o                         
   1   5   5       2803.71       2782.65        39.61 o                         
   2   5   5        592.03        579.52         6.42 o                         
   3   5   5       4077.51       3953.77        51.84 o                         
   4   5   5        164.02        162.79         2.30 o                         
   5   5   5       3646.73       3697.53        32.07 o                         
   6   5   5        421.68        426.31         4.73 o                         
   7   5   5       3008.55       3039.38        33.80 o                         
   8   5   5         15.76         15.76         1.17 o                         
   9   5   5       1755.33       1761.30        16.19 o                         
  10   5   5          7.49          5.15         1.97 o                         
  11   5   5        255.11        263.31         9.28 o                         
  -8   6   5          6.14          6.09         2.17 o                         
  -7   6   5        399.25        400.11         5.74 o                         
  -6   6   5          2.98          6.29         1.33 o                         
  -5   6   5        718.42        739.77         8.55 o                         
  -4   6   5        232.84        212.52         4.90 o                         
  -3   6   5       1078.24       1077.77        13.03 o                         
  -2   6   5        329.61        315.17         4.64 o                         
  -1   6   5        194.10        190.56         3.05 o                         
   0   6   5       1426.89       1377.98        12.99 o                         
   1   6   5         46.80         40.91         1.27 o                         
   2   6   5       1520.13       1454.67        13.46 o                         
   3   6   5         64.28         61.31         1.86 o                         
   4   6   5       1472.17       1417.12        14.16 o                         
   5   6   5        223.48        211.75         3.27 o                         
   6   6   5       1271.65       1313.07        13.37 o                         
   7   6   5        491.14        483.34         6.96 o                         
   8   6   5        417.59        419.57         7.15 o                         
   9   6   5        407.19        398.32         6.47 o                         
  10   6   5         70.06         77.34         3.32 o                         
  11   6   5        213.93        222.57         8.76 o                         
  -7   7   5        228.37        219.48         6.35 o                         
  -6   7   5         83.85         93.14         3.28 o                         
  -5   7   5        414.53        407.89         6.17 o                         
  -4   7   5        141.72        147.73         4.35 o                         
  -3   7   5        958.69        932.08        13.67 o                         
  -2   7   5        171.71        181.33         3.89 o                         
  -1   7   5       1507.04       1472.73        18.17 o                         
   0   7   5          0.59          1.76         1.21 o                         
   1   7   5        811.98        777.28         8.00 o                         
   2   7   5         63.48         57.19         2.01 o                         
   3   7   5        641.10        627.72         7.93 o                         
   4   7   5          1.76          3.91         0.84 o                         
   5   7   5       1139.07       1144.07        12.12 o                         
   6   7   5        586.76        553.39         7.97 o                         
   7   7   5        911.52        891.08        10.70 o                         
   8   7   5        769.31        743.60        10.05 o                         
   9   7   5         40.08         39.89         2.94 o                         
  10   7   5        303.72        304.60         7.49 o                         
  -6   8   5        495.52        493.24         7.93 o                         
  -5   8   5          0.54          1.72         1.43 o                         
  -4   8   5        693.12        674.00         8.84 o                         
  -3   8   5         58.77         50.02         4.61 o                         
  -2   8   5       1035.88       1029.41        12.81 o                         
  -1   8   5        746.71        688.14         8.73 o                         
   0   8   5       2496.69       2559.95        27.13 o                         
   1   8   5       1587.93       1486.85        14.44 o                         
   2   8   5       1926.40       2002.92        23.33 o                         
   3   8   5       1712.82       1647.88        22.05 o                         
   4   8   5        296.82        302.71         4.99 o                         
   5   8   5       2775.64       2820.06        29.73 o                         
   6   8   5        118.41        115.99         3.29 o                         
   7   8   5       1256.75       1238.99        20.64 o                         
   8   8   5         32.85         26.86         1.86 o                         
   9   8   5        778.88        782.75        11.14 o                         
  10   8   5          1.65          6.46         2.70 o                         
  -5   9   5         32.94         28.25         2.52 o                         
  -4   9   5        535.16        549.22         7.47 o                         
  -3   9   5        109.96        117.10         3.57 o                         
  -2   9   5        780.89        769.11         9.61 o                         
  -1   9   5         18.73         19.32         2.02 o                         
   0   9   5        499.84        504.69         7.15 o                         
   1   9   5         22.81         16.90         1.42 o                         
   2   9   5        382.94        379.53         7.30 o                         
   3   9   5         39.63         33.37         2.42 o                         
   4   9   5       1463.32       1500.52        20.72 o                         
   5   9   5        172.08        158.80         3.54 o                         
   6   9   5       1118.63       1131.42        13.52 o                         
   7   9   5        983.84        943.87        10.83 o                         
   8   9   5        647.63        650.22         9.84 o                         
   9   9   5        235.93        237.74         6.75 o                         
  10   9   5        156.13        172.88        11.77 o                         
  -4  10   5         26.56         24.77         2.44 o                         
  -3  10   5         24.62         26.67         2.26 o                         
  -2  10   5          5.09          4.12         1.85 o                         
  -1  10   5        373.69        372.82         6.65 o                         
   0  10   5        106.18         95.82         3.29 o                         
   1  10   5        619.69        615.83         8.51 o                         
   2  10   5        262.32        258.21         5.20 o                         
   3  10   5        465.92        462.00         8.91 o                         
   4  10   5        370.22        358.78         6.58 o                         
   5  10   5        193.48        198.73         5.20 o                         
   6  10   5        715.83        698.59         9.56 o                         
   7  10   5         12.49         15.94         1.84 o                         
   8  10   5        550.95        566.57         9.36 o                         
   9  10   5         12.39         12.08         2.69 o                         
  -3  11   5          0.68          7.29         3.17 o                         
  -2  11   5        240.42        235.16         8.72 o                         
  -1  11   5         13.31         18.58         2.04 o                         
   0  11   5        239.18        243.72         7.21 o                         
   1  11   5         94.13        100.03         3.24 o                         
   2  11   5        254.69        250.58         4.72 o                         
   3  11   5        245.50        255.17         5.38 o                         
   4  11   5         26.68         26.09         2.53 o                         
   5  11   5        310.83        315.98         6.06 o                         
   6  11   5         89.70         85.13         3.68 o                         
   7  11   5        299.88        309.71         6.16 o                         
   8  11   5          1.43          0.54         2.78 o                         
  -1  12   5         80.62         73.33         6.09 o                         
   0  12   5        511.18        502.33        16.85 o                         
   1  12   5         46.93         39.63         2.90 o                         
   2  12   5        510.22        500.47         7.64 o                         
   3  12   5         10.81          7.64         2.28 o                         
   4  12   5        618.67        613.27         9.49 o                         
   5  12   5         37.11         29.76         2.89 o                         
   6  12   5        443.39        453.39         8.42 o                         
   7  12   5         88.57        101.07         5.16 o                         
   2  13   5        346.82        357.18        21.78 o                         
   3  13   5         80.23         70.42         6.54 o                         
   4  13   5        329.66        353.60        20.02 o                         
  -5 -10   6         77.90         85.16         6.22 o                         
  -4 -10   6          3.91          7.16         2.06 o                         
  -3 -10   6         52.10         66.69         3.78 o                         
  -2 -10   6          4.43          8.29         1.94 o                         
  -1 -10   6          6.55         13.17         2.08 o                         
   0 -10   6         12.95         16.48         2.26 o                         
   1 -10   6         34.15         44.47         3.93 o                         
  -7  -9   6         28.68         25.61         2.08 o                         
  -6  -9   6        102.55        106.93         3.93 o                         
  -5  -9   6         33.13         30.65         2.72 o                         
  -4  -9   6        105.50        105.50         3.83 o                         
  -3  -9   6        116.13        118.98         3.97 o                         
  -2  -9   6        114.39        130.21         3.91 o                         
  -1  -9   6        175.14        179.74         4.39 o                         
   0  -9   6         21.39         35.49         2.20 o                         
   1  -9   6        147.10        153.53         4.05 o                         
   2  -9   6         27.64         39.04         2.42 o                         
   3  -9   6         55.88         62.87         3.89 o                         
  -8  -8   6        194.66        211.73        10.20 o                         
  -7  -8   6         53.16         45.54         3.40 o                         
  -6  -8   6        151.79        167.84         3.60 o                         
  -5  -8   6          1.55          2.02         1.29 o                         
  -4  -8   6         24.57         25.63         2.70 o                         
  -3  -8   6         33.81         29.58         2.11 o                         
  -2  -8   6          5.87          9.52         1.48 o                         
  -1  -8   6        102.15         87.57         3.21 o                         
   0  -8   6        223.99        244.53         4.92 o                         
   1  -8   6         10.71         14.41         1.45 o                         
   2  -8   6         70.35         81.90         2.84 o                         
   3  -8   6        124.00        107.88         3.31 o                         
   4  -8   6         63.75         87.48         3.60 o                         
   5  -8   6         38.99         30.92         5.62 o                         
  -9  -7   6        102.01        105.30         4.71 o                         
  -8  -7   6          6.97          3.01         1.84 o                         
  -7  -7   6         66.59         72.14         3.99 o                         
  -6  -7   6          2.62          2.95         1.06 o                         
  -5  -7   6        192.52        186.52         3.47 o                         
  -4  -7   6          2.15          3.37         1.06 o                         
  -3  -7   6        408.55        413.48         7.36 o                         
  -2  -7   6        171.20        164.64         3.91 o                         
  -1  -7   6        233.33        247.82         5.69 o                         
   0  -7   6         29.74         24.51         1.57 o                         
   1  -7   6          9.33          3.62         1.05 o                         
   2  -7   6        197.59        186.75         3.39 o                         
   3  -7   6          5.59         12.12         1.28 o                         
   4  -7   6          8.16         11.81         1.49 o                         
   5  -7   6         91.30         71.51         3.58 o                         
   6  -7   6         20.11         24.21         1.91 o                         
  -9  -6   6          7.21         10.26         2.13 o                         
  -8  -6   6        444.64        456.45         6.92 o                         
  -7  -6   6        101.93        117.69         3.35 o                         
  -6  -6   6        501.53        498.14         8.41 o                         
  -5  -6   6          1.48          1.02         0.89 o                         
  -4  -6   6        341.15        335.77         5.57 o                         
  -3  -6   6          2.33          2.62         0.75 o                         
  -2  -6   6         61.64         61.01         2.70 o                         
  -1  -6   6        111.46        111.52         4.66 o                         
   0  -6   6         11.06         15.56         1.23 o                         
   1  -6   6        279.23        279.95         4.21 o                         
   2  -6   6         24.27         33.46         1.70 o                         
   3  -6   6         56.91         65.10         3.17 o                         
   4  -6   6          2.30          8.27         0.96 o                         
   5  -6   6         30.71         37.25         1.67 o                         
   6  -6   6         45.03         50.77         2.42 o                         
   7  -6   6         38.33         40.33         3.03 o                         
  -9  -5   6         52.47         54.83         2.87 o                         
  -8  -5   6        503.96        517.78         7.36 o                         
  -7  -5   6        126.05        117.41         3.34 o                         
  -6  -5   6        899.50        895.23        11.11 o                         
  -5  -5   6        370.81        340.65         6.03 o                         
  -4  -5   6       1571.49       1551.73        15.63 o                         
  -3  -5   6         47.80         45.08         1.73 o                         
  -2  -5   6       1444.50       1426.57        17.22 o                         
  -1  -5   6          5.73          5.56         0.89 o                         
   0  -5   6        968.99        964.40         9.50 o                         
   1  -5   6         27.01         16.73         1.06 o                         
   2  -5   6        990.06       1043.07         9.71 o                         
   3  -5   6         22.31         17.83         1.40 o                         
   4  -5   6         46.50         61.05         1.51 o                         
   5  -5   6        161.92        147.61         2.65 o                         
   6  -5   6          1.35          9.03         1.14 o                         
   7  -5   6         18.74         21.60         2.08 o                         
 -10  -4   6         36.98         29.82         2.68 o                         
  -9  -4   6        258.02        270.27         5.54 o                         
  -8  -4   6         40.81         47.14         2.61 o                         
  -7  -4   6        530.99        518.89         8.45 o                         
  -6  -4   6         20.49         24.81         1.96 o                         
  -5  -4   6        708.82        668.50         8.55 o                         
  -4  -4   6        470.96        469.90         7.75 o                         
  -3  -4   6        597.14        553.98         7.72 o                         
  -2  -4   6       2217.79       2273.16        25.60 o                         
  -1  -4   6        113.06         99.73         2.33 o                         
   0  -4   6       1721.26       1705.61        15.51 o                         
   1  -4   6          0.92          0.93         0.57 o                         
   2  -4   6        838.08        809.96         8.01 o                         
   3  -4   6         17.72          9.32         0.61 o                         
   4  -4   6        992.64        983.44         9.36 o                         
   5  -4   6        136.98        154.19         2.25 o                         
   6  -4   6        336.06        332.33         3.80 o                         
   7  -4   6          0.09          2.40         1.43 o                         
   8  -4   6        253.51        259.27         7.32 o                         
 -10  -3   6        152.71        152.57         5.51 o                         
  -9  -3   6        130.14        132.78         4.02 o                         
  -8  -3   6        402.72        405.80         6.26 o                         
  -7  -3   6        112.22        111.80         3.59 o                         
  -6  -3   6        738.62        686.08         9.75 o                         
  -5  -3   6        655.45        634.64         8.12 o                         
  -4  -3   6       1023.86        971.30        11.18 o                         
  -3  -3   6        433.73        411.25         4.95 o                         
  -2  -3   6        188.73        190.80         3.10 o                         
  -1  -3   6          8.51          5.22         0.72 o                         
   0  -3   6         45.90         45.44         1.20 o                         
   1  -3   6        779.16        760.71         7.38 o                         
   2  -3   6         37.30         41.29         1.38 o                         
   3  -3   6        347.74        335.06         3.21 o                         
   4  -3   6        192.58        174.76         2.57 o                         
   5  -3   6          0.79          3.10         0.60 o                         
   6  -3   6        349.79        334.27         4.27 o                         
   7  -3   6          3.97          9.88         1.49 o                         
   8  -3   6        112.52        109.55         6.19 o                         
   9  -3   6         11.50          0.85         2.40 o                         
 -10  -2   6        210.18        210.94         9.03 o                         
  -9  -2   6        207.29        214.89         4.99 o                         
  -8  -2   6        352.46        344.48         5.61 o                         
  -7  -2   6        225.51        210.37         5.60 o                         
  -6  -2   6       1629.36       1649.00        22.40 o                         
  -5  -2   6        375.54        349.89         5.24 o                         
  -4  -2   6       2547.25       2569.98        24.41 o                         
  -3  -2   6         35.90         45.28         1.46 o                         
  -2  -2   6       1298.59       1211.77        13.00 o                         
  -1  -2   6        277.40        306.31         4.52 o                         
   0  -2   6        944.93        847.57         7.02 o                         
   1  -2   6         40.89         32.58         1.04 o                         
   2  -2   6        447.58        420.65         4.80 o                         
   3  -2   6        177.37        149.61         2.29 o                         
   4  -2   6        220.30        223.55         2.37 o                         
   5  -2   6        138.31        124.58         2.04 o                         
   6  -2   6         26.85         36.87         1.90 o                         
   7  -2   6         30.07         28.78         1.93 o                         
   8  -2   6          0.03          2.67         1.40 o                         
   9  -2   6          1.25          5.55         1.87 o                         
 -10  -1   6         11.20         11.49         2.85 o                         
  -9  -1   6        691.47        686.63         9.05 o                         
  -8  -1   6          5.31          4.95         1.26 o                         
  -7  -1   6       1972.35       1968.60        19.97 o                         
  -6  -1   6        330.13        316.25         6.35 o                         
  -5  -1   6       3349.71       3340.43        34.24 o                         
  -4  -1   6       1765.77       1752.31        26.36 o                         
  -3  -1   6       2560.08       2501.87        23.62 o                         
  -2  -1   6       1507.18       1439.60        13.94 o                         
  -1  -1   6       1134.99       1099.08        11.55 o                         
   0  -1   6       2144.59       2191.33        30.04 o                         
   1  -1   6       2355.32       2345.86        21.84 o                         
   2  -1   6       1668.08       1584.66        14.07 o                         
   3  -1   6        316.61        305.80         3.53 o                         
   4  -1   6       1648.99       1625.71        12.34 o                         
   5  -1   6         75.72         83.22         2.13 o                         
   6  -1   6        871.40        870.77        10.27 o                         
   7  -1   6          5.27          0.72         1.17 o                         
   8  -1   6        410.31        416.41         6.36 o                         
   9  -1   6         11.08         10.48         1.77 o                         
  10  -1   6        105.69        124.08         5.27 o                         
 -10   0   6        104.18        104.46         4.92 o                         
  -9   0   6        198.26        178.96         4.43 o                         
  -8   0   6        141.49        151.72         3.67 o                         
  -7   0   6        742.89        738.79         9.13 o                         
  -6   0   6        278.61        305.47         5.40 o                         
  -5   0   6       2724.04       2677.33        28.81 o                         
  -4   0   6        133.62        134.91         2.47 o                         
  -3   0   6       2538.16       2440.41        25.10 o                         
  -2   0   6          9.51          7.20         0.66 o                         
  -1   0   6       1551.69       1347.28        14.87 o                         
   0   0   6         12.54         18.24         0.74 o                         
   1   0   6       1030.57        893.71         8.66 o                         
   2   0   6       3149.43       3330.66        28.59 o                         
   3   0   6       3595.83       3583.90        27.01 o                         
   4   0   6        557.61        508.91         5.69 o                         
   5   0   6        445.20        426.84         5.58 o                         
   6   0   6       1058.57       1024.72        11.65 o                         
   7   0   6        314.46        312.59         8.66 o                         
   8   0   6        220.34        222.80         4.25 o                         
   9   0   6         86.19        101.49         3.40 o                         
  10   0   6        172.21        169.12         5.31 o                         
  -9   1   6        310.00        328.47         5.85 o                         
  -8   1   6        439.78        439.37         6.51 o                         
  -7   1   6         56.38         65.35         2.55 o                         
  -6   1   6       1718.62       1677.03        24.08 o                         
  -5   1   6        126.41        119.25         2.58 o                         
  -4   1   6       1516.22       1505.41        15.05 o                         
  -3   1   6        622.25        614.24         7.20 o                         
  -2   1   6        846.95        847.19         8.69 o                         
  -1   1   6        610.08        583.43         6.23 o                         
   0   1   6       1557.11       1500.01        15.37 o                         
   1   1   6       3855.99       4019.94        32.61 o                         
   2   1   6       2285.52       2388.27        19.49 o                         
   3   1   6        337.00        253.60         2.91 o                         
   4   1   6         30.11         36.47         1.06 o                         
   5   1   6       1459.04       1471.77        16.71 o                         
   6   1   6          0.53          2.39         0.94 o                         
   7   1   6        466.62        444.22        10.75 o                         
   8   1   6        180.61        169.31         3.66 o                         
   9   1   6        402.10        422.12         6.54 o                         
  10   1   6         75.28         56.70         3.15 o                         
  -9   2   6        441.22        426.16         8.41 o                         
  -8   2   6         12.59          8.16         1.55 o                         
  -7   2   6       1230.03       1252.50        12.62 o                         
  -6   2   6        230.95        209.80         3.40 o                         
  -5   2   6       1362.61       1410.24        24.40 o                         
  -4   2   6        878.98        813.62         8.93 o                         
  -3   2   6       1781.92       1821.50        16.54 o                         
  -2   2   6        255.75        187.97         2.52 o                         
  -1   2   6       2703.25       2725.13        23.78 o                         
   0   2   6        307.99        252.06         2.93 o                         
   1   2   6       1185.33       1235.74        11.21 o                         
   2   2   6        921.94        814.09         7.14 o                         
   3   2   6        130.05        136.65         1.92 o                         
   4   2   6       1779.26       1871.04        16.39 o                         
   5   2   6         22.11         15.39         1.12 o                         
   6   2   6        684.59        673.65         8.11 o                         
   7   2   6        186.46        178.90         3.44 o                         
   8   2   6        376.08        379.79         5.71 o                         
   9   2   6         81.49         72.36         2.91 o                         
  10   2   6         73.18         75.24         3.51 o                         
  -9   3   6        253.52        240.72         6.41 o                         
  -8   3   6        338.36        369.26         6.15 o                         
  -7   3   6        899.09        876.12         9.60 o                         
  -6   3   6        175.40        200.12         3.46 o                         
  -5   3   6       2270.62       2260.91        20.85 o                         
  -4   3   6        286.00        304.01         3.76 o                         
  -3   3   6       3831.76       3897.27        34.05 o                         
  -2   3   6        442.52        440.30         5.15 o                         
  -1   3   6       8306.51       8916.63        76.90 o                         
   0   3   6         84.59         84.09         1.80 o                         
   1   3   6       6255.34       6544.37        53.42 o                         
   2   3   6        671.76        684.62         6.23 o                         
   3   3   6       2547.66       2507.88        21.88 o                         
   4   3   6        739.16        733.91         7.06 o                         
   5   3   6       1955.70       1948.24        16.28 o                         
   6   3   6        356.27        354.16         4.99 o                         
   7   3   6        223.97        220.67         3.84 o                         
   8   3   6        497.31        506.86         7.64 o                         
   9   3   6         63.37         66.31         2.81 o                         
  10   3   6        195.34        204.58         4.65 o                         
  11   3   6          0.29         14.29         6.32 o                         
  -8   4   6        669.61        666.36         8.52 o                         
  -7   4   6         71.58         53.64         1.70 o                         
  -6   4   6        938.99        966.32         9.03 o                         
  -5   4   6        816.55        763.59         8.29 o                         
  -4   4   6        983.07       1014.67        10.08 o                         
  -3   4   6        999.26        927.34         8.76 o                         
  -2   4   6       1525.66       1561.24        16.64 o                         
  -1   4   6       1118.43       1008.28        10.34 o                         
   0   4   6       1149.39       1153.75        10.81 o                         
   1   4   6       4282.97       4195.58        38.75 o                         
   2   4   6       1859.26       1962.25        17.46 o                         
   3   4   6       4102.63       4107.69        37.85 o                         
   4   4   6        563.14        621.43         6.26 o                         
   5   4   6       2252.03       2215.18        19.67 o                         
   6   4   6        122.40        131.92         1.88 o                         
   7   4   6       2188.62       2222.82        19.94 o                         
   8   4   6         38.00         39.36         2.33 o                         
   9   4   6        835.32        840.41        10.48 o                         
  10   4   6        154.38        155.16         4.13 o                         
  11   4   6        382.14        374.20        12.53 o                         
  -8   5   6         10.98         14.60         2.36 o                         
  -7   5   6         93.32        109.19         3.08 o                         
  -6   5   6          8.83          6.33         1.24 o                         
  -5   5   6        353.96        383.79         6.32 o                         
  -4   5   6        183.59        160.38         3.83 o                         
  -3   5   6        597.02        616.64         8.05 o                         
  -2   5   6       1640.35       1636.43        16.61 o                         
  -1   5   6        137.25        140.60         2.36 o                         
   0   5   6       3281.78       3363.09        31.60 o                         
   1   5   6         42.35         49.19         1.44 o                         
   2   5   6       1425.37       1391.57        13.99 o                         
   3   5   6        278.01        271.60         3.37 o                         
   4   5   6       2674.19       2757.83        22.87 o                         
   5   5   6        974.43        983.65         8.92 o                         
   6   5   6       1010.35       1030.54        11.46 o                         
   7   5   6        858.93        844.05        10.49 o                         
   8   5   6         62.39         66.91         1.75 o                         
   9   5   6        548.79        528.50         7.76 o                         
  10   5   6         39.76         50.90         3.36 o                         
  11   5   6        129.73        122.50        11.24 o                         
  -7   6   6        530.43        497.67         6.70 o                         
  -6   6   6         79.11         96.09         2.98 o                         
  -5   6   6        779.76        753.88        14.39 o                         
  -4   6   6         93.92        101.29         3.45 o                         
  -3   6   6       1644.58       1615.89        17.28 o                         
  -2   6   6        121.10        135.70         2.96 o                         
  -1   6   6       2232.89       2288.10        21.07 o                         
   0   6   6          4.04          3.77         0.68 o                         
   1   6   6       1090.12       1078.63        10.53 o                         
   2   6   6        227.78        211.28         3.27 o                         
   3   6   6        860.58        911.42         9.00 o                         
   4   6   6        140.96        136.10         2.54 o                         
   5   6   6        126.60        124.80         2.02 o                         
   6   6   6        260.80        257.66         3.69 o                         
   7   6   6         28.71         29.22         1.67 o                         
   8   6   6        380.46        391.92        10.04 o                         
   9   6   6          0.28          2.43         1.18 o                         
  10   6   6        398.75        406.52         6.85 o                         
  -7   7   6          8.06         10.97         2.45 o                         
  -6   7   6        448.72        479.97         6.81 o                         
  -5   7   6         14.36         12.17         1.44 o                         
  -4   7   6        989.77        993.05        15.40 o                         
  -3   7   6        355.97        321.63         6.29 o                         
  -2   7   6       1249.28       1265.21        31.22 o                         
  -1   7   6       1297.10       1228.27        12.95 o                         
   0   7   6       1676.90       1758.74        17.68 o                         
   1   7   6       2172.22       2129.31        19.50 o                         
   2   7   6       1612.23       1697.57        15.77 o                         
   3   7   6       6290.30       6466.98        59.62 o                         
   4   7   6        784.79        792.98         8.20 o                         
   5   7   6       3034.50       3082.66        31.65 o                         
   6   7   6          0.53          2.13         0.93 o                         
   7   7   6        750.91        750.84         8.66 o                         
   8   7   6         10.46         11.92         1.50 o                         
   9   7   6        352.74        357.20         7.29 o                         
  10   7   6         25.44         29.43         2.15 o                         
  -6   8   6        205.76        197.64         7.85 o                         
  -5   8   6        146.03        152.32         3.89 o                         
  -4   8   6        759.04        722.63         9.45 o                         
  -3   8   6         90.80         84.65         4.59 o                         
  -2   8   6       1906.84       1858.39        23.96 o                         
  -1   8   6          0.42          0.25         0.79 o                         
   0   8   6       1519.75       1571.05        18.92 o                         
   1   8   6        129.85        110.37         2.35 o                         
   2   8   6       1615.94       1678.19        15.92 o                         
   3   8   6         23.04         21.49         1.56 o                         
   4   8   6        266.41        257.00         3.80 o                         
   5   8   6        930.31        920.06        11.95 o                         
   6   8   6        733.92        719.82        12.78 o                         
   7   8   6        448.95        446.32         6.05 o                         
   8   8   6        245.49        245.22         5.12 o                         
   9   8   6        641.01        634.54         8.75 o                         
  10   8   6        156.68        157.72         6.45 o                         
  -5   9   6         65.04         60.60         6.59 o                         
  -4   9   6         17.41         20.83         2.01 o                         
  -3   9   6        158.80        161.45         4.10 o                         
  -2   9   6         56.93         51.81         2.61 o                         
  -1   9   6        230.85        242.85         4.34 o                         
   0   9   6        312.31        291.55         4.96 o                         
   1   9   6        690.81        667.90         7.58 o                         
   2   9   6       1215.07       1192.40        21.13 o                         
   3   9   6        245.86        243.99         4.33 o                         
   4   9   6       2412.14       2411.15        25.57 o                         
   5   9   6        298.27        302.32         4.80 o                         
   6   9   6        288.08        282.28         5.07 o                         
   7   9   6          2.13          4.04         1.30 o                         
   8   9   6        512.42        525.06         8.52 o                         
   9   9   6          2.93          7.70         2.08 o                         
  -4  10   6        445.16        443.35         8.20 o                         
  -3  10   6         49.50         47.52         3.30 o                         
  -2  10   6        312.93        322.69         5.84 o                         
  -1  10   6        157.14        147.80         4.29 o                         
   0  10   6        281.54        282.60         4.35 o                         
   1  10   6        236.84        240.01         4.36 o                         
   2  10   6        107.99        110.06         3.14 o                         
   3  10   6        489.73        472.65         7.42 o                         
   4  10   6          0.06          1.88         1.54 o                         
   5  10   6        247.28        260.94         4.63 o                         
   6  10   6         46.06         43.64         2.68 o                         
   7  10   6        208.81        214.07         5.01 o                         
   8  10   6         26.58         29.66         3.55 o                         
   9  10   6        148.35        156.03         7.07 o                         
  -3  11   6         15.98          4.23         4.14 o                         
  -2  11   6        420.93        413.83         9.97 o                         
  -1  11   6         19.07         14.74         2.50 o                         
   0  11   6        654.71        689.76        10.16 o                         
   1  11   6         12.00         10.78         1.84 o                         
   2  11   6        865.89        873.74        10.62 o                         
   3  11   6         52.38         44.77         3.36 o                         
   4  11   6        631.15        633.15         9.12 o                         
   5  11   6          3.80          3.44         1.49 o                         
   6  11   6        443.24        451.53         6.95 o                         
   7  11   6        139.39        145.29         4.82 o                         
   8  11   6        316.44        327.71         9.15 o                         
  -1  12   6        144.83        147.92         6.56 o                         
   0  12   6        258.45        265.62         7.78 o                         
   1  12   6        197.98        190.56         5.87 o                         
   2  12   6        447.03        439.91         7.93 o                         
   3  12   6          8.93          9.18         2.02 o                         
   4  12   6        729.15        754.80        10.15 o                         
   5  12   6         15.12         16.15         2.27 o                         
   6  12   6        572.17        575.64         9.68 o                         
  -4 -10   7         16.14         26.78         2.87 o                         
  -3 -10   7         76.69         82.71         4.52 o                         
  -2 -10   7         94.74        113.06         7.39 o                         
  -1 -10   7         69.33         72.58         4.42 o                         
   0 -10   7          8.93         10.43         2.92 o                         
  -6  -9   7        104.33         97.25         4.29 o                         
  -5  -9   7          0.24          1.29         2.38 o                         
  -4  -9   7         51.95         55.26         4.64 o                         
  -3  -9   7         20.40         20.10         2.34 o                         
  -2  -9   7          5.65         11.81         1.84 o                         
  -1  -9   7         15.34         18.50         2.06 o                         
   0  -9   7          3.99          2.18         1.46 o                         
   1  -9   7        145.86        125.55         3.73 o                         
   2  -9   7          0.47          2.59         2.29 o                         
  -7  -8   7         16.84         19.77         2.33 o                         
  -6  -8   7          9.26          9.21         1.44 o                         
  -5  -8   7         13.38         15.38         1.87 o                         
  -4  -8   7         77.97         71.38         3.54 o                         
  -3  -8   7        200.99        199.44         4.70 o                         
  -2  -8   7         48.66         42.62         2.54 o                         
  -1  -8   7         25.88         33.35         2.23 o                         
   0  -8   7        398.12        385.82         6.63 o                         
   1  -8   7          8.87         14.96         1.54 o                         
   2  -8   7          0.20          0.92         1.34 o                         
   3  -8   7         72.52         52.90         2.91 o                         
   4  -8   7          0.11          3.69         2.12 o                         
  -8  -7   7        174.46        173.73         5.06 o                         
  -7  -7   7         41.02         46.89         2.75 o                         
  -6  -7   7        114.62        110.74         4.28 o                         
  -5  -7   7        132.61        130.33         2.98 o                         
  -4  -7   7         65.82         64.59         3.12 o                         
  -3  -7   7          6.28         11.42         1.70 o                         
  -2  -7   7          3.60          7.68         1.32 o                         
  -1  -7   7         26.54         31.65         3.53 o                         
   0  -7   7          8.60         14.54         1.33 o                         
   1  -7   7         68.81         58.98         2.25 o                         
   2  -7   7        163.00        138.65         3.04 o                         
   3  -7   7          9.97         17.51         1.58 o                         
   4  -7   7          7.66         13.04         1.67 o                         
   5  -7   7         10.51         16.04         1.78 o                         
  -9  -6   7         17.24         19.11         3.25 o                         
  -8  -6   7        238.29        246.24         7.02 o                         
  -7  -6   7         20.17         18.22         1.73 o                         
  -6  -6   7        349.14        346.28         5.51 o                         
  -5  -6   7          0.54         -0.70         1.06 o                         
  -4  -6   7        720.52        721.95         9.04 o                         
  -3  -6   7         16.51         15.68         1.67 o                         
  -2  -6   7        821.06        820.36        10.89 o                         
  -1  -6   7         27.28         26.66         1.82 o                         
   0  -6   7        259.10        275.21         4.94 o                         
   1  -6   7         44.96         38.54         1.91 o                         
   2  -6   7        157.49        186.40         3.45 o                         
   3  -6   7          1.52          2.40         0.93 o                         
   4  -6   7         86.67        114.50         2.92 o                         
   5  -6   7         83.12         83.45         2.53 o                         
   6  -6   7          7.39         15.48         1.59 o                         
  -9  -5   7        225.50        227.82         5.34 o                         
  -8  -5   7         15.25         20.34         1.89 o                         
  -7  -5   7        306.71        298.80         5.14 o                         
  -6  -5   7        229.46        235.18         4.27 o                         
  -5  -5   7        171.60        163.82         3.31 o                         
  -4  -5   7        564.09        559.86         8.06 o                         
  -3  -5   7        139.59        136.88         2.99 o                         
  -2  -5   7        797.50        790.02        13.56 o                         
  -1  -5   7         28.03         29.91         1.61 o                         
   0  -5   7        781.54        763.87         7.91 o                         
   1  -5   7         74.75         55.82         1.72 o                         
   2  -5   7        352.11        355.22         4.80 o                         
   3  -5   7          0.96          1.89         0.83 o                         
   4  -5   7        153.71        167.62         2.58 o                         
   5  -5   7          0.47          0.77         0.92 o                         
   6  -5   7        165.65        174.87         3.19 o                         
   7  -5   7          5.97          4.36         2.43 o                         
  -9  -4   7         23.41         25.92         2.49 o                         
  -8  -4   7        157.92        147.46         4.32 o                         
  -7  -4   7         50.53         54.67         2.94 o                         
  -6  -4   7          0.81          0.60         1.27 o                         
  -5  -4   7        403.32        414.40         6.24 o                         
  -4  -4   7          8.73         13.69         1.28 o                         
  -3  -4   7        271.36        249.42         5.49 o                         
  -2  -4   7         81.05         76.22         2.21 o                         
  -1  -4   7        390.85        406.05         5.01 o                         
   0  -4   7          0.33          2.87         0.64 o                         
   1  -4   7         38.61         35.94         1.58 o                         
   2  -4   7         31.56         25.40         1.33 o                         
   3  -4   7         46.86         54.72         1.63 o                         
   4  -4   7        490.85        466.37         5.42 o                         
   5  -4   7         89.27        111.10         2.75 o                         
   6  -4   7        272.84        262.67         4.31 o                         
   7  -4   7          0.06          1.51         2.50 o                         
   8  -4   7         44.43         48.84         4.96 o                         
  -9  -3   7         62.69         70.10         3.66 o                         
  -8  -3   7        571.30        571.38         8.02 o                         
  -7  -3   7         25.43         23.23         1.83 o                         
  -6  -3   7        967.36        956.75        11.88 o                         
  -5  -3   7         46.09         37.59         2.20 o                         
  -4  -3   7        335.13        324.44         4.98 o                         
  -3  -3   7         73.47         79.32         1.94 o                         
  -2  -3   7       1143.63       1127.13        12.45 o                         
  -1  -3   7          0.80          2.53         0.63 o                         
   0  -3   7         23.92         24.83         5.74 o                         
   1  -3   7        206.58        199.56         3.06 o                         
   2  -3   7         70.42         69.72         1.93 o                         
   3  -3   7         38.92         34.84         1.26 o                         
   4  -3   7         18.00         22.30         1.13 o                         
   5  -3   7         26.13         26.26         1.05 o                         
   6  -3   7         36.32         26.87         2.16 o                         
   7  -3   7         14.71         16.92         1.92 o                         
   8  -3   7         30.67         26.70         2.98 o                         
  -9  -2   7        728.95        738.34        10.44 o                         
  -8  -2   7          5.40          5.85         1.53 o                         
  -7  -2   7        871.62        829.43        12.10 o                         
  -6  -2   7        207.35        223.31         4.71 o                         
  -5  -2   7        296.85        255.91         4.37 o                         
  -4  -2   7       1225.08       1239.75        12.64 o                         
  -3  -2   7        776.31        723.78         7.87 o                         
  -2  -2   7       1509.20       1565.38        16.60 o                         
  -1  -2   7        492.54        457.91         5.87 o                         
   0  -2   7       2595.62       2676.28        25.11 o                         
   1  -2   7        814.22        841.75         8.63 o                         
   2  -2   7        984.78        994.84        13.13 o                         
   3  -2   7         67.97         78.84         1.79 o                         
   4  -2   7        972.03        962.16         8.60 o                         
   5  -2   7          2.21          6.29         0.69 o                         
   6  -2   7        330.66        352.38         5.84 o                         
   7  -2   7          0.18          0.49         1.14 o                         
   8  -2   7        151.63        171.74         4.15 o                         
   9  -2   7         20.39         15.53         2.28 o                         
  -9  -1   7        410.57        393.77         7.35 o                         
  -8  -1   7         94.45        105.18         3.76 o                         
  -7  -1   7        849.04        818.30        10.88 o                         
  -6  -1   7          0.72          0.93         1.11 o                         
  -5  -1   7        682.88        683.93         9.51 o                         
  -4  -1   7         17.85         16.75         1.21 o                         
  -3  -1   7       1583.11       1534.70        15.12 o                         
  -2  -1   7         25.01         30.06         1.19 o                         
  -1  -1   7       2171.51       2114.72        20.08 o                         
   0  -1   7        357.19        375.73         4.40 o                         
   1  -1   7       1758.93       1715.97        16.40 o                         
   2  -1   7        363.48        340.26         4.02 o                         
   3  -1   7        343.19        323.94         3.92 o                         
   4  -1   7       1094.45       1094.34         8.65 o                         
   5  -1   7        128.35        138.06         2.72 o                         
   6  -1   7        716.39        701.00         9.56 o                         
   7  -1   7         55.19         75.28         2.58 o                         
   8  -1   7        267.50        260.96         4.89 o                         
   9  -1   7         14.87         20.69         2.05 o                         
  -9   0   7         62.23         54.26         3.53 o                         
  -8   0   7        441.75        452.32         6.81 o                         
  -7   0   7          0.00         -0.61         1.17 o                         
  -6   0   7        540.91        532.86         7.91 o                         
  -5   0   7         54.39         57.96         1.70 o                         
  -4   0   7        639.67        630.29         7.12 o                         
  -3   0   7        228.41        224.00         4.16 o                         
  -2   0   7        275.60        257.94         3.15 o                         
  -1   0   7       3101.84       3203.45        27.83 o                         
   0   0   7        599.99        599.57         6.38 o                         
   1   0   7       1277.37       1238.54        14.53 o                         
   2   0   7        201.62        207.29         2.62 o                         
   3   0   7       3625.59       3731.06        28.71 o                         
   4   0   7          3.55          6.94         0.45 o                         
   5   0   7        639.84        621.77         7.55 o                         
   6   0   7         76.69         64.14         2.16 o                         
   7   0   7        260.68        266.63         4.48 o                         
   8   0   7        200.53        190.16         4.50 o                         
   9   0   7        150.76        169.87         4.27 o                         
  10   0   7        194.86        190.04         5.61 o                         
  -9   1   7        663.34        716.32        10.79 o                         
  -8   1   7        144.73        129.29         3.70 o                         
  -7   1   7        680.28        682.53         8.64 o                         
  -6   1   7         17.57         19.77         1.78 o                         
  -5   1   7        524.62        504.10         6.34 o                         
  -4   1   7        215.51        205.06         3.27 o                         
  -3   1   7        529.16        482.88         5.54 o                         
  -2   1   7       2392.64       2553.62        25.97 o                         
  -1   1   7        539.58        513.40         5.99 o                         
   0   1   7        975.15        947.19        10.11 o                         
   1   1   7         49.69         45.76         1.14 o                         
   2   1   7       1082.58       1098.57         9.43 o                         
   3   1   7        463.45        478.90         4.64 o                         
   4   1   7         60.00         53.95         0.99 o                         
   5   1   7        164.99        152.40         2.81 o                         
   6   1   7        233.45        240.71         4.08 o                         
   7   1   7        141.29        128.91         3.05 o                         
   8   1   7         56.23         59.88         2.83 o                         
   9   1   7         92.92         83.52         3.21 o                         
  10   1   7          0.50          2.13         2.60 o                         
  -9   2   7        336.58        315.56         6.77 o                         
  -8   2   7        199.10        208.03         4.81 o                         
  -7   2   7        713.15        719.73         8.16 o                         
  -6   2   7        258.37        276.31         4.07 o                         
  -5   2   7       1278.06       1238.04        28.43 o                         
  -4   2   7        596.21        596.27         6.50 o                         
  -3   2   7       2587.37       2677.39        23.83 o                         
  -2   2   7          0.42          2.43         0.47 o                         
  -1   2   7       4233.28       4325.42        40.04 o                         
   0   2   7        855.67        921.43         8.74 o                         
   1   2   7       3050.00       3089.56        26.82 o                         
   2   2   7       1655.88       1777.27        14.84 o                         
   3   2   7        736.11        663.32         6.87 o                         
   4   2   7       1427.23       1503.81        13.42 o                         
   5   2   7        475.48        481.20         6.18 o                         
   6   2   7        437.52        448.79         6.52 o                         
   7   2   7         91.76         99.83         2.72 o                         
   8   2   7        346.31        338.87         5.39 o                         
   9   2   7          3.02          6.75         1.54 o                         
  10   2   7         56.38         56.59         3.23 o                         
  -9   3   7         40.23         32.28         2.54 o                         
  -8   3   7        484.11        483.19         6.59 o                         
  -7   3   7        145.61        128.68         2.72 o                         
  -6   3   7        937.87        949.44         9.38 o                         
  -5   3   7        745.84        714.62         8.46 o                         
  -4   3   7       1779.81       1840.97        16.21 o                         
  -3   3   7       3115.75       3146.69        27.88 o                         
  -2   3   7        811.27        772.07         8.44 o                         
  -1   3   7       4448.08       4572.37        66.69 o                         
   0   3   7        367.76        341.85         3.94 o                         
   1   3   7       2442.91       2360.52        20.88 o                         
   2   3   7        657.64        641.97         6.43 o                         
   3   3   7       2644.75       2635.14        26.67 o                         
   4   3   7         16.78         16.56         0.93 o                         
   5   3   7       2517.15       2560.57        21.11 o                         
   6   3   7          3.65          6.08         1.08 o                         
   7   3   7       1016.17        999.22        11.60 o                         
   8   3   7         42.26         45.06         2.29 o                         
   9   3   7        192.70        192.01         4.20 o                         
  10   3   7        146.18        136.65         4.14 o                         
  -8   4   7         48.36         42.78         4.30 o                         
  -7   4   7        250.13        274.10         4.00 o                         
  -6   4   7          4.63          4.73         1.02 o                         
  -5   4   7       1017.21       1060.66        10.92 o                         
  -4   4   7          5.45          6.44         0.87 o                         
  -3   4   7         55.00         63.54         1.65 o                         
  -2   4   7       1366.06       1352.42        12.77 o                         
  -1   4   7        214.60        202.07         3.11 o                         
   0   4   7       1092.89       1047.34        10.03 o                         
   1   4   7       1518.64       1581.40        13.54 o                         
   2   4   7       2090.85       2127.70        18.93 o                         
   3   4   7       1185.31       1232.32        11.43 o                         
   4   4   7       1179.32       1165.47        10.89 o                         
   5   4   7        953.56        964.96         9.30 o                         
   6   4   7        432.22        425.04         4.65 o                         
   7   4   7       1309.39       1295.49        13.22 o                         
   8   4   7         65.74         70.77         2.82 o                         
   9   4   7        627.23        592.26        12.88 o                         
  10   4   7         19.08         23.31         2.17 o                         
  -8   5   7        122.76        129.14         5.41 o                         
  -7   5   7        460.75        435.96         6.04 o                         
  -6   5   7         62.42         71.17         2.71 o                         
  -5   5   7       1328.93       1338.60        14.71 o                         
  -4   5   7        185.01        160.14         3.00 o                         
  -3   5   7       2920.89       2973.89        25.40 o                         
  -2   5   7         27.46         23.85         1.28 o                         
  -1   5   7        690.00        667.34         8.41 o                         
   0   5   7        294.38        284.45         3.95 o                         
   1   5   7       1779.50       1856.37        18.19 o                         
   2   5   7         52.37         45.46         1.29 o                         
   3   5   7          3.46          3.18         0.65 o                         
   4   5   7        423.39        426.89         5.18 o                         
   5   5   7          6.54          9.95         0.76 o                         
   6   5   7        267.73        269.29         5.12 o                         
   7   5   7          3.99          6.84         0.75 o                         
   8   5   7        169.79        171.87         2.89 o                         
   9   5   7          2.89          1.61         1.85 o                         
  10   5   7        146.19        155.91         5.40 o                         
  -7   6   7          3.20          2.78         1.85 o                         
  -6   6   7       1079.49       1107.33        12.18 o                         
  -5   6   7         53.15         40.99         2.35 o                         
  -4   6   7       1561.29       1620.14        18.41 o                         
  -3   6   7        313.94        276.50         4.91 o                         
  -2   6   7        263.94        285.77         5.16 o                         
  -1   6   7       1238.92       1197.43        11.78 o                         
   0   6   7        657.49        687.16         7.33 o                         
   1   6   7       1656.57       1611.77        16.16 o                         
   2   6   7        377.22        361.25         4.78 o                         
   3   6   7       3917.36       3995.40        34.88 o                         
   4   6   7        256.01        246.27         3.38 o                         
   5   6   7       3065.71       3157.91        27.90 o                         
   6   6   7         20.28         20.32         1.17 o                         
   7   6   7       1312.68       1303.79        14.38 o                         
   8   6   7         56.27         52.07         1.79 o                         
   9   6   7        222.11        220.70         3.99 o                         
  10   6   7         35.50         38.69         4.21 o                         
  -6   7   7        626.86        599.90         7.65 o                         
  -5   7   7         62.09         73.15         3.34 o                         
  -4   7   7       1408.69       1369.71        18.44 o                         
  -3   7   7          0.82          2.51         1.23 o                         
  -2   7   7       1545.05       1561.42        16.81 o                         
  -1   7   7         77.56         59.40         1.99 o                         
   0   7   7       2302.22       2314.63        24.47 o                         
   1   7   7        392.36        359.91         4.60 o                         
   2   7   7       1023.88       1048.59        10.43 o                         
   3   7   7        879.56        872.58        10.60 o                         
   4   7   7        422.52        406.69         5.50 o                         
   5   7   7        483.40        476.55         6.05 o                         
   6   7   7        457.16        444.43         8.78 o                         
   7   7   7        663.98        649.32         7.37 o                         
   8   7   7        222.24        224.58         6.06 o                         
   9   7   7        747.15        725.08        11.61 o                         
  10   7   7         73.04         79.72         6.28 o                         
  -6   8   7          0.01          0.89         2.11 o                         
  -5   8   7        173.82        174.01         4.41 o                         
  -4   8   7        164.99        150.23         4.11 o                         
  -3   8   7         65.28         72.08         2.96 o                         
  -2   8   7        292.81        271.86         5.26 o                         
  -1   8   7        253.01        250.12         3.84 o                         
   0   8   7        210.54        220.90         3.82 o                         
   1   8   7        183.84        182.79         3.37 o                         
   2   8   7       1455.38       1459.37        15.05 o                         
   3   8   7        271.48        263.14         4.55 o                         
   4   8   7       1170.55       1142.27        13.48 o                         
   5   8   7         27.36         27.06         1.71 o                         
   6   8   7       1616.18       1632.59        17.97 o                         
   7   8   7         22.39         20.17         1.40 o                         
   8   8   7        841.01        840.58        10.64 o                         
   9   8   7         31.21         34.28         3.46 o                         
  10   8   7        272.89        272.73         7.53 o                         
  -5   9   7         93.29         98.62         4.84 o                         
  -4   9   7        403.10        405.33         6.98 o                         
  -3   9   7         53.70         48.80         2.80 o                         
  -2   9   7        318.65        317.88         6.11 o                         
  -1   9   7        163.49        169.64         4.30 o                         
   0   9   7         43.97         54.47         2.36 o                         
   1   9   7        577.84        558.94         7.09 o                         
   2   9   7         15.97         19.22         1.38 o                         
   3   9   7        219.72        216.39         4.15 o                         
   4   9   7         46.94         44.41         1.98 o                         
   5   9   7        757.64        765.51         9.13 o                         
   6   9   7         83.78         85.37         2.59 o                         
   7   9   7        279.57        284.08         4.90 o                         
   8   9   7        290.78        283.60         5.10 o                         
   9   9   7         64.85         68.91         4.11 o                         
  -4  10   7        243.28        256.19         7.98 o                         
  -3  10   7         13.73         10.91         2.32 o                         
  -2  10   7        549.48        575.62         8.30 o                         
  -1  10   7         30.37         32.11         2.56 o                         
   0  10   7        868.77        850.63         9.45 o                         
   1  10   7          5.39          5.54         1.08 o                         
   2  10   7        624.33        638.17         8.25 o                         
   3  10   7         44.67         37.48         2.22 o                         
   4  10   7        480.09        474.73         8.17 o                         
   5  10   7        105.68        106.08         2.95 o                         
   6  10   7        286.52        302.04         4.82 o                         
   7  10   7        410.17        385.24         6.83 o                         
   8  10   7        127.89        150.70         4.98 o                         
  -2  11   7        252.42        258.75         8.21 o                         
  -1  11   7        227.40        218.60         6.12 o                         
   0  11   7        574.23        583.95         8.25 o                         
   1  11   7        173.91        172.10         4.06 o                         
   2  11   7        745.05        755.70         9.62 o                         
   3  11   7        124.14        120.57         3.55 o                         
   4  11   7       1035.91       1042.93        12.26 o                         
   5  11   7          4.02          3.16         1.43 o                         
   6  11   7        920.60        938.75        10.61 o                         
   7  11   7         78.45         69.29         4.27 o                         
   0  12   7          6.05          7.83         2.84 o                         
   1  12   7        158.72        178.97         8.12 o                         
   2  12   7          8.62          8.61         2.18 o                         
   3  12   7        143.34        140.57         5.59 o                         
   4  12   7         93.57        109.33         4.43 o                         
   5  12   7        272.97        277.56         5.77 o                         
   6  12   7        272.87        269.80         5.90 o                         
  -5  -9   8          1.10         -2.13         2.13 o                         
  -4  -9   8         11.79         10.37         3.26 o                         
  -3  -9   8          2.15          3.36         2.04 o                         
  -2  -9   8         55.56         58.08         4.26 o                         
  -1  -9   8          3.68          4.73         2.03 o                         
   0  -9   8         31.15         30.11         2.45 o                         
   1  -9   8          0.47          2.11         2.06 o                         
  -6  -8   8         52.40         55.58         4.26 o                         
  -5  -8   8         27.08         30.47         2.54 o                         
  -4  -8   8          3.09         -1.16         1.88 o                         
  -3  -8   8         78.84         84.96         3.39 o                         
  -2  -8   8          2.94          1.97         1.48 o                         
  -1  -8   8          4.17          2.12         1.41 o                         
   0  -8   8          0.67          3.07         1.40 o                         
   1  -8   8          3.86          6.00         1.49 o                         
   2  -8   8         48.36         46.46         3.03 o                         
   3  -8   8          7.28          3.56         2.47 o                         
  -7  -7   8          6.83          7.74         2.04 o                         
  -6  -7   8        172.50        170.10         4.04 o                         
  -5  -7   8          0.04         -1.32         1.32 o                         
  -4  -7   8        254.95        260.12         5.65 o                         
  -3  -7   8          0.73          2.13         1.26 o                         
  -2  -7   8         58.52         68.70         2.85 o                         
  -1  -7   8         39.42         37.73         2.10 o                         
   0  -7   8        138.72        159.99         3.46 o                         
   1  -7   8          2.52          2.62         1.21 o                         
   2  -7   8        162.77        187.38         3.63 o                         
   3  -7   8         54.10         54.34         3.11 o                         
   4  -7   8         34.17         49.95         3.35 o                         
  -8  -6   8        133.14        147.07         4.77 o                         
  -7  -6   8        226.53        238.07         4.92 o                         
  -6  -6   8        150.05        160.91         5.67 o                         
  -5  -6   8         95.65         97.70         2.85 o                         
  -4  -6   8        355.29        367.55         6.38 o                         
  -3  -6   8          8.17          9.31         1.54 o                         
  -2  -6   8        405.15        405.42         6.77 o                         
  -1  -6   8         23.33         26.81         1.91 o                         
   0  -6   8        350.95        368.23         5.15 o                         
   1  -6   8         35.41         50.94         2.90 o                         
   2  -6   8        517.10        534.98         6.38 o                         
   3  -6   8          8.92          5.26         1.10 o                         
   4  -6   8         96.35        105.57         3.45 o                         
   5  -6   8         14.13         10.23         1.84 o                         
   6  -6   8          3.36          8.37         2.63 o                         
  -8  -5   8         36.69         30.97         2.58 o                         
  -7  -5   8         73.23         71.52         3.04 o                         
  -6  -5   8          6.61          1.95         1.26 o                         
  -5  -5   8         94.27         98.88         3.01 o                         
  -4  -5   8         23.00         24.12         1.44 o                         
  -3  -5   8         51.06         54.25         2.78 o                         
  -2  -5   8        141.77        131.94         3.95 o                         
  -1  -5   8         17.98         20.29         1.33 o                         
   0  -5   8         87.62         75.08         2.45 o                         
   1  -5   8        243.79        263.05         4.55 o                         
   2  -5   8        151.09        141.09         2.95 o                         
   3  -5   8        103.66        115.32         2.52 o                         
   4  -5   8        213.58        204.07         4.35 o                         
   5  -5   8          0.06          2.40         1.06 o                         
   6  -5   8         48.61         51.15         2.16 o                         
  -9  -4   8          2.26          2.31         2.32 o                         
  -8  -4   8        283.67        294.03         6.14 o                         
  -7  -4   8          0.77         -1.05         1.49 o                         
  -6  -4   8        253.06        244.45         4.93 o                         
  -5  -4   8        104.63        108.24         3.15 o                         
  -4  -4   8        628.27        617.45         9.60 o                         
  -3  -4   8          1.66          2.20         1.04 o                         
  -2  -4   8        155.14        153.86         3.35 o                         
  -1  -4   8         25.12         28.02         1.37 o                         
   0  -4   8        187.89        182.06         2.77 o                         
   1  -4   8        231.68        216.80         3.64 o                         
   2  -4   8          0.74          0.14         0.84 o                         
   3  -4   8        191.54        185.86         3.45 o                         
   4  -4   8         57.23         46.76         1.84 o                         
   5  -4   8          0.97          0.68         1.10 o                         
   6  -4   8         10.23          5.91         1.18 o                         
   7  -4   8         11.41         17.65         2.57 o                         
  -9  -3   8        310.83        314.40         6.73 o                         
  -8  -3   8         89.05         95.05         3.86 o                         
  -7  -3   8        359.48        337.41         6.04 o                         
  -6  -3   8        535.09        541.69         8.73 o                         
  -5  -3   8       1249.50       1198.55        18.20 o                         
  -4  -3   8        153.78        161.52         3.12 o                         
  -3  -3   8         91.82         69.21         1.98 o                         
  -2  -3   8        914.41        907.08        10.49 o                         
  -1  -3   8        286.83        280.63         3.45 o                         
   0  -3   8       1081.62       1058.20        12.19 o                         
   1  -3   8         29.91         34.84         1.76 o                         
   2  -3   8       1224.71       1258.68        16.25 o                         
   3  -3   8          5.71         12.54         1.14 o                         
   4  -3   8        143.05        153.29         3.17 o                         
   5  -3   8         22.21         28.46         1.23 o                         
   6  -3   8         51.81         65.02         2.69 o                         
   7  -3   8         13.27         16.46         2.03 o                         
   8  -3   8          6.32         14.43         4.16 o                         
  -9  -2   8        316.56        318.07        10.17 o                         
  -8  -2   8          4.84          1.15         1.56 o                         
  -7  -2   8        670.41        664.25         9.26 o                         
  -6  -2   8          8.27          9.49         1.53 o                         
  -5  -2   8        645.65        626.70         9.06 o                         
  -4  -2   8        311.10        309.54         4.30 o                         
  -3  -2   8       1475.79       1477.55        14.78 o                         
  -2  -2   8         42.51         50.20         1.54 o                         
  -1  -2   8        740.58        694.95         7.57 o                         
   0  -2   8        862.52        857.93         9.02 o                         
   1  -2   8       1027.61       1004.70        10.28 o                         
   2  -2   8       1306.91       1313.78        14.18 o                         
   3  -2   8        172.26        174.66         3.22 o                         
   4  -2   8        545.44        525.65         5.74 o                         
   5  -2   8        146.80        164.68         2.44 o                         
   6  -2   8        213.86        215.20         3.94 o                         
   7  -2   8         65.40         83.41         2.87 o                         
   8  -2   8        121.24        119.66         4.63 o                         
  -9  -1   8          2.57          6.00         3.71 o                         
  -8  -1   8        229.58        226.26         6.32 o                         
  -7  -1   8         24.08         30.47         2.29 o                         
  -6  -1   8        716.20        686.73        10.28 o                         
  -5  -1   8        250.56        260.96         4.76 o                         
  -4  -1   8        867.41        824.52         9.03 o                         
  -3  -1   8        553.42        570.30         6.56 o                         
  -2  -1   8        353.59        337.11         3.98 o                         
  -1  -1   8        972.30        910.95         9.46 o                         
   0  -1   8          6.10          6.39         0.71 o                         
   1  -1   8       1580.65       1552.29        15.12 o                         
   2  -1   8        248.48        232.20         3.21 o                         
   3  -1   8        740.25        727.49         8.43 o                         
   4  -1   8        183.82        165.73         2.10 o                         
   5  -1   8        291.86        284.01         5.32 o                         
   6  -1   8        160.48        151.00         3.18 o                         
   7  -1   8        253.70        267.32         4.70 o                         
   8  -1   8        120.97        107.62         3.44 o                         
   9  -1   8         54.81         68.40         4.24 o                         
  -9   0   8        291.00        293.24         7.39 o                         
  -8   0   8         82.53         92.98         3.94 o                         
  -7   0   8        129.99        136.64         3.99 o                         
  -6   0   8        454.73        429.14         9.85 o                         
  -5   0   8        197.59        188.94         3.27 o                         
  -4   0   8        873.25        894.01         9.66 o                         
  -3   0   8        280.33        245.66         3.52 o                         
  -2   0   8        399.14        363.91         4.38 o                         
  -1   0   8         84.40         88.98         1.61 o                         
   0   0   8       1222.03       1178.36        13.56 o                         
   1   0   8        225.11        216.16         3.06 o                         
   2   0   8        355.58        337.46         3.89 o                         
   3   0   8         25.34         23.25         1.12 o                         
   4   0   8        199.50        190.98         2.20 o                         
   5   0   8          2.79          2.55         0.75 o                         
   6   0   8        235.18        234.76         4.00 o                         
   7   0   8          5.07          7.45         1.44 o                         
   8   0   8          4.62          4.27         1.38 o                         
   9   0   8         38.45         41.95         4.91 o                         
  -9   1   8        339.47        332.36         6.99 o                         
  -8   1   8         78.53         85.96         3.50 o                         
  -7   1   8       1274.19       1239.41        13.87 o                         
  -6   1   8        207.50        202.62         4.61 o                         
  -5   1   8       1696.02       1730.45        20.11 o                         
  -4   1   8          0.11         -0.32         0.83 o                         
  -3   1   8       1857.69       1871.12        19.71 o                         
  -2   1   8         19.19         25.46         1.29 o                         
  -1   1   8       2785.88       2887.80        29.17 o                         
   0   1   8         25.92         27.88         1.07 o                         
   1   1   8        888.96        859.45         8.25 o                         
   2   1   8        906.03        912.02         8.18 o                         
   3   1   8        217.71        198.82         2.21 o                         
   4   1   8        805.95        842.70         6.82 o                         
   5   1   8         96.42         89.38         2.41 o                         
   6   1   8        337.31        322.79         5.20 o                         
   7   1   8          1.74          1.49         1.03 o                         
   8   1   8        273.58        269.92         4.84 o                         
   9   1   8         20.24         28.58         2.11 o                         
  10   1   8         29.69         37.12         2.66 o                         
  -9   2   8         20.81         21.10         2.79 o                         
  -8   2   8        316.95        320.06         5.88 o                         
  -7   2   8        207.05        197.00         4.33 o                         
  -6   2   8        462.55        490.28         6.32 o                         
  -5   2   8       2565.33       2573.85        23.48 o                         
  -4   2   8       1185.44       1187.27        12.44 o                         
  -3   2   8       3652.57       3738.95        32.81 o                         
  -2   2   8        408.18        384.66         5.18 o                         
  -1   2   8       3769.92       3793.62        35.37 o                         
   0   2   8         15.78          9.21         0.80 o                         
   1   2   8       2760.58       2759.06        26.53 o                         
   2   2   8         30.40         28.91         1.06 o                         
   3   2   8       1991.36       1939.80        16.23 o                         
   4   2   8         66.17         64.19         1.51 o                         
   5   2   8       1654.23       1614.52        14.87 o                         
   6   2   8         44.69         43.88         1.93 o                         
   7   2   8        649.76        628.18         8.17 o                         
   8   2   8         55.59         56.06         3.88 o                         
   9   2   8        196.07        201.32         4.51 o                         
  10   2   8         43.98         47.77         3.18 o                         
  -8   3   8        164.62        149.32         4.51 o                         
  -7   3   8         96.41        112.22         2.89 o                         
  -6   3   8        432.71        438.17         5.80 o                         
  -5   3   8          8.86         11.32         1.10 o                         
  -4   3   8        358.65        361.27         4.64 o                         
  -3   3   8          8.04          9.23         0.87 o                         
  -2   3   8        533.68        518.81         6.99 o                         
  -1   3   8          3.31          5.51         0.67 o                         
   0   3   8        931.89        900.99         8.81 o                         
   1   3   8       1249.37       1253.40        11.72 o                         
   2   3   8        853.29        832.16         8.15 o                         
   3   3   8       1914.73       1993.40        17.84 o                         
   4   3   8        714.90        688.26         7.35 o                         
   5   3   8       1235.76       1222.53        11.22 o                         
   6   3   8        233.66        221.88         3.87 o                         
   7   3   8       1013.46       1003.63        11.72 o                         
   8   3   8         99.98        106.33         3.08 o                         
   9   3   8        297.85        294.24         5.35 o                         
  10   3   8         17.26         12.41         2.16 o                         
  -8   4   8        148.88        174.84         4.50 o                         
  -7   4   8        491.27        484.99         5.71 o                         
  -6   4   8         29.52         21.69         1.42 o                         
  -5   4   8       1342.31       1369.90        13.84 o                         
  -4   4   8        201.45        188.89         3.07 o                         
  -3   4   8        470.20        468.55         5.50 o                         
  -2   4   8        749.29        733.22         7.64 o                         
  -1   4   8       1200.41       1202.03        11.51 o                         
   0   4   8        349.37        341.76         4.11 o                         
   1   4   8        487.05        452.37         5.08 o                         
   2   4   8        486.93        477.42         5.13 o                         
   3   4   8         42.49         39.11         1.27 o                         
   4   4   8        434.30        409.58         4.92 o                         
   5   4   8        246.61        252.94         3.53 o                         
   6   4   8        267.74        259.09         3.34 o                         
   7   4   8        145.17        142.66         3.57 o                         
   8   4   8         63.21         74.18         2.72 o                         
   9   4   8        131.56        128.18         3.68 o                         
  10   4   8        349.08        361.12         7.19 o                         
  -7   5   8        214.61        204.74         4.21 o                         
  -6   5   8        455.00        478.30         5.97 o                         
  -5   5   8        286.38        278.86         4.18 o                         
  -4   5   8        236.47        255.19         3.69 o                         
  -3   5   8       1440.45       1419.30        13.83 o                         
  -2   5   8       2051.01       2177.20        19.98 o                         
  -1   5   8        870.35        840.99         9.92 o                         
   0   5   8        388.17        390.03         4.65 o                         
   1   5   8       1918.42       1910.14        18.79 o                         
   2   5   8        181.77        169.13         2.53 o                         
   3   5   8       2296.65       2316.97        20.75 o                         
   4   5   8         69.92         65.01         1.67 o                         
   5   5   8       2428.19       2451.26        20.65 o                         
   6   5   8          9.91          9.99         0.93 o                         
   7   5   8        895.17        871.81         8.57 o                         
   8   5   8        140.05        145.76         4.23 o                         
   9   5   8        189.11        189.17         8.28 o                         
  10   5   8         59.05         51.50         5.00 o                         
  -7   6   8         46.44         61.18         5.29 o                         
  -6   6   8        598.93        600.63         7.46 o                         
  -5   6   8         23.63         17.15         1.66 o                         
  -4   6   8       1012.31        989.25        10.77 o                         
  -3   6   8          2.00          5.16         1.09 o                         
  -2   6   8       1379.64       1393.93        15.92 o                         
  -1   6   8        322.23        300.88         4.75 o                         
   0   6   8       3350.16       3418.95        32.54 o                         
   1   6   8        911.94        896.81         9.87 o                         
   2   6   8       1342.27       1328.98        12.65 o                         
   3   6   8       1746.66       1766.76        16.33 o                         
   4   6   8        273.19        262.29         3.59 o                         
   5   6   8        976.12        986.03         9.76 o                         
   6   6   8         51.71         56.15         1.83 o                         
   7   6   8        628.37        611.71         7.57 o                         
   8   6   8         77.78         82.34         2.44 o                         
   9   6   8        641.53        642.26         9.64 o                         
  10   6   8          6.95          9.11         3.37 o                         
  -6   7   8        129.31        121.02         5.48 o                         
  -5   7   8         90.48        104.38         3.95 o                         
  -4   7   8        280.94        266.22         4.78 o                         
  -3   7   8        213.10        226.29         4.72 o                         
  -2   7   8        678.05        657.57         8.38 o                         
  -1   7   8        250.04        260.50         7.50 o                         
   0   7   8       1249.90       1282.30        15.96 o                         
   1   7   8         87.29         89.22         2.26 o                         
   2   7   8       1559.07       1563.44        20.43 o                         
   3   7   8        103.38         96.71         2.36 o                         
   4   7   8       1868.39       1884.78        18.64 o                         
   5   7   8         27.54         24.51         1.34 o                         
   6   7   8       1446.18       1467.47        13.96 o                         
   7   7   8        144.18        149.43         2.72 o                         
   8   7   8        474.05        469.31         7.32 o                         
   9   7   8        292.48        294.26         6.13 o                         
  10   7   8        210.21        200.46         4.64 o                         
  -5   8   8          1.15         -0.57         2.21 o                         
  -4   8   8        140.74        146.21         4.33 o                         
  -3   8   8        174.20        171.08         4.83 o                         
  -2   8   8        227.61        233.95         4.60 o                         
  -1   8   8       1096.33       1047.16        11.99 o                         
   0   8   8         63.93         66.94         2.34 o                         
   1   8   8        552.86        517.09         6.19 o                         
   2   8   8         85.72         78.12         2.13 o                         
   3   8   8        314.93        307.26         4.01 o                         
   4   8   8        295.27        296.36         4.38 o                         
   5   8   8        337.42        341.33         5.30 o                         
   6   8   8        220.49        221.36         3.98 o                         
   7   8   8         73.39         69.72         2.61 o                         
   8   8   8        569.86        569.92         7.47 o                         
   9   8   8         32.06         30.50         3.14 o                         
  -4   9   8        614.43        634.71        10.64 o                         
  -3   9   8         41.10         49.70         3.62 o                         
  -2   9   8        776.41        764.83         9.89 o                         
  -1   9   8         39.06         30.74         2.31 o                         
   0   9   8        633.29        672.08         8.45 o                         
   1   9   8        282.02        256.56         4.07 o                         
   2   9   8        838.07        842.56         9.69 o                         
   3   9   8        388.51        364.60         5.83 o                         
   4   9   8        503.64        501.45         6.73 o                         
   5   9   8        224.89        231.95         3.92 o                         
   6   9   8         97.77         95.73         2.78 o                         
   7   9   8        258.99        267.68         5.26 o                         
   8   9   8         64.62         58.45         3.34 o                         
   9   9   8        143.12        157.89         7.50 o                         
  -3  10   8        170.53        149.79         5.61 o                         
  -2  10   8        862.41        825.21        10.76 o                         
  -1  10   8        257.15        250.07         5.73 o                         
   0  10   8       1029.45       1004.52        10.88 o                         
   1  10   8        137.92        133.29         3.11 o                         
   2  10   8       1089.10       1105.98        11.56 o                         
   3  10   8         32.11         36.50         2.31 o                         
   4  10   8       1223.11       1190.45        19.37 o                         
   5  10   8         18.76         15.93         1.55 o                         
   6  10   8        893.03        884.03         9.90 o                         
   7  10   8        120.86        131.65         3.85 o                         
   8  10   8        320.87        316.24         6.91 o                         
  -2  11   8         13.27          8.46         5.71 o                         
  -1  11   8        243.22        246.97         6.97 o                         
   0  11   8        108.01         94.26         5.47 o                         
   1  11   8        339.77        340.00         5.25 o                         
   2  11   8        189.98        176.79         5.07 o                         
   3  11   8        299.41        313.38         9.51 o                         
   4  11   8        363.15        368.44         5.58 o                         
   5  11   8        209.52        207.01         4.33 o                         
   6  11   8        326.16        331.61         5.57 o                         
   7  11   8        174.05        181.95         5.86 o                         
   0  12   8         17.77         19.94         3.33 o                         
   1  12   8         69.10         56.89        12.88 o                         
   2  12   8         16.38         21.14         2.41 o                         
   3  12   8        184.76        178.51         5.23 o                         
   4  12   8          5.05          7.92         2.32 o                         
   5  12   8        166.05        154.63         5.41 o                         
  -2  -9   9          0.81          1.66         2.90 o                         
  -1  -9   9          0.42         -1.19         2.63 o                         
  -5  -8   9          0.30         -1.67         2.21 o                         
  -4  -8   9         28.85         36.07         3.25 o                         
  -3  -8   9          0.37         -1.51         1.77 o                         
  -2  -8   9         88.08         96.29         3.98 o                         
  -1  -8   9          1.60          3.11         1.69 o                         
   0  -8   9         87.42        103.93         4.60 o                         
   1  -8   9          0.17          0.26         1.53 o                         
   2  -8   9          4.54          3.10         2.14 o                         
  -6  -7   9        149.63        157.36         6.29 o                         
  -5  -7   9         64.85         65.87         3.41 o                         
  -4  -7   9        168.69        180.89         7.46 o                         
  -3  -7   9         47.25         55.43         3.74 o                         
  -2  -7   9         94.02         97.89         3.42 o                         
  -1  -7   9          8.83         11.68         1.44 o                         
   0  -7   9         67.82         72.75         2.64 o                         
   1  -7   9         77.98         70.50         3.54 o                         
   2  -7   9        124.62        147.55         4.33 o                         
   3  -7   9          1.86          0.24         1.32 o                         
   4  -7   9          1.84         10.04         4.35 o                         
  -7  -6   9         97.60        102.49         5.20 o                         
  -6  -6   9          0.17          0.71         1.56 o                         
  -5  -6   9         23.85         28.05         2.07 o                         
  -4  -6   9         42.20         42.84         2.19 o                         
  -3  -6   9         55.41         58.13         4.01 o                         
  -2  -6   9         79.93         72.93         3.07 o                         
  -1  -6   9         79.52         88.38         2.91 o                         
   0  -6   9        120.19        108.37         2.68 o                         
   1  -6   9          0.21         -0.82         0.86 o                         
   2  -6   9         10.55         10.86         2.10 o                         
   3  -6   9         13.36          6.30         1.47 o                         
   4  -6   9         24.34         26.17         2.09 o                         
   5  -6   9         16.43         24.30         2.45 o                         
  -8  -5   9        160.82        163.18         5.08 o                         
  -7  -5   9          0.34         -1.73         1.73 o                         
  -6  -5   9        111.57        105.11         3.25 o                         
  -5  -5   9          7.26         12.11         1.42 o                         
  -4  -5   9         67.55         66.56         2.34 o                         
  -3  -5   9         10.98         12.70         1.26 o                         
  -2  -5   9         75.43         75.05         2.74 o                         
  -1  -5   9         27.48         31.40         1.46 o                         
   0  -5   9          6.74          4.02         1.24 o                         
   1  -5   9          7.48          8.08         1.22 o                         
   2  -5   9         95.79         77.75         2.62 o                         
   3  -5   9         11.46          7.50         1.25 o                         
   4  -5   9         71.63         53.57         2.58 o                         
   5  -5   9         15.09         23.62         2.07 o                         
   6  -5   9         14.73         11.43         2.11 o                         
  -8  -4   9        168.48        173.42         5.59 o                         
  -7  -4   9        174.81        167.68         4.65 o                         
  -6  -4   9        181.52        200.50         5.18 o                         
  -5  -4   9        108.18         98.07         3.19 o                         
  -4  -4   9        545.90        543.82         7.61 o                         
  -3  -4   9        309.68        287.06         4.40 o                         
  -2  -4   9        665.40        658.24         9.08 o                         
  -1  -4   9        116.95        119.07         2.24 o                         
   0  -4   9        159.70        149.91         3.75 o                         
   1  -4   9         26.81         25.29         1.94 o                         
   2  -4   9          5.97          9.07         1.40 o                         
   3  -4   9         66.04         69.33         2.51 o                         
   4  -4   9        158.48        174.00         3.81 o                         
   5  -4   9         51.87         44.70         3.04 o                         
   6  -4   9          5.01         10.18         1.54 o                         
   7  -4   9          5.09          6.14         1.87 o                         
  -8  -3   9         34.74         28.98         2.66 o                         
  -7  -3   9        306.58        294.76         5.84 o                         
  -6  -3   9         57.55         64.44         4.07 o                         
  -5  -3   9        461.18        448.29         6.76 o                         
  -4  -3   9         65.05         68.62         2.22 o                         
  -3  -3   9        245.22        220.12         3.58 o                         
  -2  -3   9        506.92        504.76        10.24 o                         
  -1  -3   9        229.07        216.80         3.63 o                         
   0  -3   9        613.66        609.31         7.82 o                         
   1  -3   9        139.67        148.28         3.23 o                         
   2  -3   9         38.52         40.04         2.06 o                         
   3  -3   9        111.82        123.72         3.50 o                         
   4  -3   9        164.71        175.60         4.02 o                         
   5  -3   9         15.25         28.29         1.32 o                         
   6  -3   9        314.37        324.10         5.68 o                         
   7  -3   9         13.42         21.82         2.14 o                         
  -9  -2   9         36.04         43.33         7.03 o                         
  -8  -2   9         83.18         71.27         4.14 o                         
  -7  -2   9        122.45        151.74         4.21 o                         
  -6  -2   9        246.58        236.14         4.75 o                         
  -5  -2   9        139.11        157.06         3.61 o                         
  -4  -2   9        192.49        166.52         3.29 o                         
  -3  -2   9        955.05        952.19        10.22 o                         
  -2  -2   9        162.45        136.90         2.41 o                         
  -1  -2   9        782.93        757.58         8.31 o                         
   0  -2   9          2.31          1.74         0.72 o                         
   1  -2   9         55.28         54.38         1.64 o                         
   2  -2   9         22.65         21.94         1.54 o                         
   3  -2   9        270.13        266.89         4.57 o                         
   4  -2   9         71.82         67.05         2.17 o                         
   5  -2   9        306.91        303.65         3.88 o                         
   6  -2   9        239.07        221.32         4.06 o                         
   7  -2   9         44.90         56.29         3.68 o                         
   8  -2   9        120.09        103.12         6.58 o                         
  -9  -1   9        225.81        227.38         8.16 o                         
  -8  -1   9        133.47        134.20         4.63 o                         
  -7  -1   9        117.37        119.65         3.86 o                         
  -6  -1   9        176.11        179.72         4.12 o                         
  -5  -1   9          3.74          1.67         0.85 o                         
  -4  -1   9        326.83        312.05         4.43 o                         
  -3  -1   9          9.83         10.00         0.95 o                         
  -2  -1   9        431.66        409.84         4.75 o                         
  -1  -1   9        109.12        108.37         1.89 o                         
   0  -1   9        129.14        125.20         2.39 o                         
   1  -1   9         22.69         22.76         1.21 o                         
   2  -1   9         16.03         14.02         0.96 o                         
   3  -1   9          6.63          6.34         0.81 o                         
   4  -1   9         51.91         58.62         1.68 o                         
   5  -1   9         63.39         58.46         1.51 o                         
   6  -1   9         10.36          6.97         1.07 o                         
   7  -1   9         47.18         45.04         2.42 o                         
   8  -1   9          4.34          3.83         1.70 o                         
  -8   0   9         17.53         15.79         2.27 o                         
  -7   0   9        663.70        686.54        10.76 o                         
  -6   0   9         23.06         18.52         2.08 o                         
  -5   0   9       1007.84        976.65        15.87 o                         
  -4   0   9          1.80          2.77         0.90 o                         
  -3   0   9        794.13        751.19         7.77 o                         
  -2   0   9         87.68         88.99         1.82 o                         
  -1   0   9        347.82        312.61         3.74 o                         
   0   0   9         21.87         29.85         1.38 o                         
   1   0   9        641.28        581.84         7.13 o                         
   2   0   9        466.48        493.28         5.29 o                         
   3   0   9       1194.85       1185.86        11.09 o                         
   4   0   9        307.94        292.41         3.51 o                         
   5   0   9         43.25         33.31         1.44 o                         
   6   0   9        292.69        291.45         4.63 o                         
   7   0   9          1.57          0.10         1.16 o                         
   8   0   9          8.78         12.97         1.75 o                         
   9   0   9          9.38         16.04         3.06 o                         
  -8   1   9        267.37        281.28         6.58 o                         
  -7   1   9        401.45        396.55         7.06 o                         
  -6   1   9        441.50        418.70         6.24 o                         
  -5   1   9        849.18        883.46        11.07 o                         
  -4   1   9        325.09        310.42         5.44 o                         
  -3   1   9       2983.65       3136.21        32.10 o                         
  -2   1   9        129.62        117.20         2.47 o                         
  -1   1   9       3589.03       3714.82        37.30 o                         
   0   1   9        156.50        129.82         2.26 o                         
   1   1   9       1713.13       1706.23        15.46 o                         
   2   1   9        367.19        351.29         3.83 o                         
   3   1   9        378.77        343.71         3.79 o                         
   4   1   9        212.99        200.92         2.49 o                         
   5   1   9        773.20        766.21         7.67 o                         
   6   1   9         16.53         15.17         1.41 o                         
   7   1   9         59.54         72.21         2.87 o                         
   8   1   9        137.92        126.66         3.55 o                         
   9   1   9        118.52        135.61         4.75 o                         
  -8   2   9        367.35        388.66         6.43 o                         
  -7   2   9         26.38         29.33         1.87 o                         
  -6   2   9        244.84        264.23         4.30 o                         
  -5   2   9         35.57         34.36         1.77 o                         
  -4   2   9        235.61        234.57         3.82 o                         
  -3   2   9         69.40         70.30         2.13 o                         
  -2   2   9         84.08         75.22         2.00 o                         
  -1   2   9        227.69        242.08         3.52 o                         
   0   2   9        605.32        580.03         6.54 o                         
   1   2   9        685.11        703.94         7.15 o                         
   2   2   9       1316.73       1273.86        11.87 o                         
   3   2   9       2299.80       2380.33        19.79 o                         
   4   2   9        400.74        393.27         4.57 o                         
   5   2   9        951.93        921.35         7.81 o                         
   6   2   9          2.94          6.03         0.99 o                         
   7   2   9        501.72        500.09         7.61 o                         
   8   2   9         29.44         33.70         2.03 o                         
   9   2   9        211.73        212.16         5.50 o                         
  -8   3   9         18.11         23.08         2.53 o                         
  -7   3   9        398.34        396.75         5.89 o                         
  -6   3   9          0.19          1.28         1.04 o                         
  -5   3   9        930.94        925.51         9.75 o                         
  -4   3   9        112.00        110.35         2.60 o                         
  -3   3   9        650.42        659.10         7.20 o                         
  -2   3   9        760.48        763.34         8.64 o                         
  -1   3   9        301.45        279.36         3.98 o                         
   0   3   9        540.42        515.98         6.06 o                         
   1   3   9        193.80        169.55         2.59 o                         
   2   3   9        576.78        561.70         5.99 o                         
   3   3   9         13.49         20.11         1.05 o                         
   4   3   9        339.47        315.72         3.89 o                         
   5   3   9        266.79        258.70         3.21 o                         
   6   3   9          3.49          7.62         1.13 o                         
   7   3   9        444.58        434.82         6.74 o                         
   8   3   9         17.03         22.00         1.71 o                         
   9   3   9        142.94        139.07         3.92 o                         
  10   3   9          4.74          3.28         2.57 o                         
  -7   4   9        184.09        173.91         3.66 o                         
  -6   4   9        275.30        281.15         4.33 o                         
  -5   4   9        267.86        263.89         3.95 o                         
  -4   4   9        471.02        481.26         5.85 o                         
  -3   4   9        431.13        427.49         5.25 o                         
  -2   4   9        247.60        227.07         3.30 o                         
  -1   4   9       1421.92       1434.69        14.68 o                         
   0   4   9         99.42         94.73         2.24 o                         
   1   4   9       2571.23       2620.90        23.45 o                         
   2   4   9         78.49         68.72         1.75 o                         
   3   4   9       1030.65        997.59        10.43 o                         
   4   4   9          3.84          5.49         0.78 o                         
   5   4   9        502.84        477.15         7.47 o                         
   6   4   9         39.05         41.08         1.66 o                         
   7   4   9        773.13        766.48        10.46 o                         
   8   4   9         39.05         44.90         2.42 o                         
   9   4   9         20.37         24.48         2.01 o                         
  10   4   9        110.21         89.96         4.93 o                         
  -7   5   9          0.09          0.64         1.84 o                         
  -6   5   9        895.10        893.27        10.40 o                         
  -5   5   9         11.22         17.50         1.48 o                         
  -4   5   9       1329.72       1364.96        12.90 o                         
  -3   5   9        133.22        126.45         2.74 o                         
  -2   5   9       1971.46       2017.86        20.06 o                         
  -1   5   9        306.93        291.58         4.80 o                         
   0   5   9       2030.01       2003.14        18.46 o                         
   1   5   9        912.70        928.19        10.09 o                         
   2   5   9        868.30        816.11         8.70 o                         
   3   5   9       2378.08       2458.80        23.43 o                         
   4   5   9        253.18        236.98         3.45 o                         
   5   5   9        770.56        781.32         9.14 o                         
   6   5   9         14.16         13.76         1.17 o                         
   7   5   9        192.02        189.61         3.14 o                         
   8   5   9          2.98          2.19         1.71 o                         
   9   5   9        202.26        203.35         5.09 o                         
  10   5   9          4.16          3.42         2.86 o                         
  -6   6   9         46.65         39.67         3.65 o                         
  -5   6   9        255.12        264.79         4.85 o                         
  -4   6   9        372.95        361.42         5.45 o                         
  -3   6   9        186.72        201.37         3.73 o                         
  -2   6   9        971.93        971.32        11.10 o                         
  -1   6   9         12.03          9.36         1.35 o                         
   0   6   9       1717.23       1771.56        32.31 o                         
   1   6   9         62.77         56.25         2.07 o                         
   2   6   9       1766.46       1818.12        16.83 o                         
   3   6   9          7.60         11.31         0.93 o                         
   4   6   9       1105.43       1091.79        10.73 o                         
   5   6   9         91.38        100.40         2.12 o                         
   6   6   9       1358.75       1363.26        13.04 o                         
   7   6   9        260.78        263.46         3.81 o                         
   8   6   9        465.72        468.44         5.79 o                         
   9   6   9        250.64        243.97         6.12 o                         
  -6   7   9        131.54        140.91         8.16 o                         
  -5   7   9        178.52        168.21         5.07 o                         
  -4   7   9        148.74        155.56         3.85 o                         
  -3   7   9        396.60        398.72         5.74 o                         
  -2   7   9         25.51         22.40         1.73 o                         
  -1   7   9        646.43        605.70         7.97 o                         
   0   7   9          6.98          7.22         1.35 o                         
   1   7   9        767.21        718.44        12.03 o                         
   2   7   9        230.56        224.95         3.56 o                         
   3   7   9        415.14        400.84         6.15 o                         
   4   7   9        128.68        132.09         2.75 o                         
   5   7   9         24.66         20.32         1.24 o                         
   6   7   9        282.88        284.60         4.19 o                         
   7   7   9         13.74         13.88         1.34 o                         
   8   7   9        271.54        267.37         4.40 o                         
   9   7   9          4.21          5.94         1.51 o                         
  -5   8   9         18.22         20.71         2.71 o                         
  -4   8   9        732.56        729.45        10.02 o                         
  -3   8   9         22.53         20.24         1.75 o                         
  -2   8   9        516.53        545.59         7.72 o                         
  -1   8   9         71.60         69.32         2.76 o                         
   0   8   9        295.61        318.44         5.04 o                         
   1   8   9        219.75        211.06         3.87 o                         
   2   8   9        289.23        290.92         4.43 o                         
   3   8   9        249.93        250.34         3.50 o                         
   4   8   9         17.05         16.25         1.35 o                         
   5   8   9       1002.02       1012.79        10.51 o                         
   6   8   9        144.92        141.70         3.02 o                         
   7   8   9        165.57        164.19         4.02 o                         
   8   8   9          0.30          1.81         1.33 o                         
   9   8   9        144.91        147.78         5.61 o                         
  -4   9   9        594.37        596.75         9.82 o                         
  -3   9   9        220.47        225.22         5.52 o                         
  -2   9   9        712.05        693.66         9.41 o                         
  -1   9   9         98.79         99.90         3.87 o                         
   0   9   9       1181.26       1182.78        12.34 o                         
   1   9   9         72.13         67.22         2.39 o                         
   2   9   9       1364.06       1408.47        14.78 o                         
   3   9   9         12.47         11.89         1.05 o                         
   4   9   9       1501.95       1507.93        15.96 o                         
   5   9   9         22.44         21.50         1.53 o                         
   6   9   9        418.81        424.31         6.27 o                         
   7   9   9        321.36        329.53         5.45 o                         
   8   9   9        397.65        402.80         7.43 o                         
  -3  10   9        139.91        139.13         5.78 o                         
  -2  10   9         73.11         67.02         4.31 o                         
  -1  10   9        221.42        238.40         6.67 o                         
   0  10   9        113.39        113.24         3.07 o                         
   1  10   9        267.58        274.43         4.55 o                         
   2  10   9        386.42        383.71         5.48 o                         
   3  10   9        251.21        246.17         6.04 o                         
   4  10   9        583.89        597.63         7.45 o                         
   5  10   9        111.15        112.14         3.36 o                         
   6  10   9        692.09        680.24         8.21 o                         
   7  10   9        123.47        122.23         3.83 o                         
   8  10   9        304.38        301.67         9.87 o                         
  -1  11   9         26.59         24.69         4.77 o                         
   0  11   9         43.04         51.18         3.34 o                         
   1  11   9        154.11        164.10         3.78 o                         
   2  11   9         13.49         10.55         2.01 o                         
   3  11   9        182.27        182.39         4.57 o                         
   4  11   9          5.09          5.58         1.94 o                         
   5  11   9        224.63        222.63         4.56 o                         
   6  11   9         76.12         76.65         4.32 o                         
   7  11   9        261.13        266.21         8.28 o                         
   1  12   9        100.06         99.12         8.67 o                         
   2  12   9        273.32        269.64         6.46 o                         
   3  12   9          2.29          0.36         2.17 o                         
   4  12   9        431.94        443.80         7.56 o                         
  -3  -8  10          9.81          5.92         2.18 o                         
  -2  -8  10         34.17         39.75         3.65 o                         
  -1  -8  10          3.09         -1.68         2.38 o                         
   0  -8  10         53.73         63.45         5.60 o                         
  -5  -7  10          7.02          6.48         2.54 o                         
  -4  -7  10         37.92         37.91         2.93 o                         
  -3  -7  10          0.59          0.75         1.51 o                         
  -2  -7  10        129.05        121.81         5.43 o                         
  -1  -7  10          6.91          6.83         1.98 o                         
   0  -7  10         53.02         51.96         3.20 o                         
   1  -7  10          3.93          3.80         1.88 o                         
   2  -7  10        147.17        143.02         4.98 o                         
  -6  -6  10          8.79          8.44         2.57 o                         
  -5  -6  10          4.63          4.81         2.66 o                         
  -4  -6  10          3.56          3.77         1.61 o                         
  -3  -6  10          7.89         11.24         1.79 o                         
  -2  -6  10          3.43          0.16         1.26 o                         
  -1  -6  10          0.37          0.05         0.80 o                         
   0  -6  10         15.39          9.39         1.99 o                         
   1  -6  10         16.27         19.04         1.80 o                         
   2  -6  10          2.92          1.88         1.44 o                         
   3  -6  10          0.23          0.85         1.72 o                         
   4  -6  10         87.81         66.27         5.53 o                         
  -7  -5  10         11.26         13.82         3.70 o                         
  -6  -5  10         74.61         81.32         3.55 o                         
  -5  -5  10         30.56         27.08         1.99 o                         
  -4  -5  10         93.82        101.59         2.79 o                         
  -3  -5  10         20.67         21.92         2.10 o                         
  -2  -5  10         95.79         98.39         2.33 o                         
  -1  -5  10          5.24          6.54         0.94 o                         
   0  -5  10         89.42        101.24         3.37 o                         
   1  -5  10          9.56          9.17         1.53 o                         
   2  -5  10         83.18         95.12         3.24 o                         
   3  -5  10         10.44         11.77         1.81 o                         
   4  -5  10          6.64          4.70         2.74 o                         
   5  -5  10          3.66          0.99         2.13 o                         
  -7  -4  10        146.52        142.26         7.78 o                         
  -6  -4  10         51.61         53.22         3.07 o                         
  -5  -4  10        250.58        236.01         6.13 o                         
  -4  -4  10        129.95        125.52         3.89 o                         
  -3  -4  10         66.93         68.41         2.36 o                         
  -2  -4  10        230.37        236.95         3.55 o                         
  -1  -4  10         60.21         63.81         2.75 o                         
   0  -4  10        117.42        120.40         3.64 o                         
   1  -4  10         48.16         52.91         2.55 o                         
   2  -4  10        351.32        351.41         5.62 o                         
   3  -4  10         30.50         45.21         2.72 o                         
   4  -4  10        191.03        188.55         5.92 o                         
   5  -4  10         50.39         46.91         4.14 o                         
   6  -4  10          9.80         19.05         2.74 o                         
  -8  -3  10         52.82         46.41         3.93 o                         
  -7  -3  10         41.01         53.90         3.11 o                         
  -6  -3  10         47.83         34.35         2.29 o                         
  -5  -3  10         36.56         45.30         2.49 o                         
  -4  -3  10          2.48         -0.13         0.94 o                         
  -3  -3  10        249.09        264.13         3.89 o                         
  -2  -3  10          3.44          2.30         0.95 o                         
  -1  -3  10        108.80        117.01         2.68 o                         
   0  -3  10        134.85        138.57         2.82 o                         
   1  -3  10        715.70        704.35        22.43 o                         
   2  -3  10         71.01         65.84         2.88 o                         
   3  -3  10        162.76        168.61         3.51 o                         
   4  -3  10        176.06        162.88         3.69 o                         
   5  -3  10         34.88         45.69         3.49 o                         
   6  -3  10        164.08        147.42         5.68 o                         
   7  -3  10         49.28         54.95         5.21 o                         
  -8  -2  10         25.73         28.70         2.91 o                         
  -7  -2  10          7.80          8.41         2.36 o                         
  -6  -2  10        197.06        201.24         4.63 o                         
  -5  -2  10         38.36         35.64         2.25 o                         
  -4  -2  10        268.55        272.78         4.27 o                         
  -3  -2  10         20.88         21.54         1.34 o                         
  -2  -2  10         15.24         19.17         1.30 o                         
  -1  -2  10         76.48         81.05         2.31 o                         
   0  -2  10        191.48        193.78         4.25 o                         
   1  -2  10         72.99         71.85         2.04 o                         
   2  -2  10          0.99          2.12         1.04 o                         
   3  -2  10        261.16        234.04         4.73 o                         
   4  -2  10          6.26          2.52         1.16 o                         
   5  -2  10          0.44          0.33         0.90 o                         
   6  -2  10         10.79          5.31         1.80 o                         
   7  -2  10          0.54          3.76         2.43 o                         
  -8  -1  10          0.40         -2.37         3.33 o                         
  -7  -1  10        329.28        323.63         6.58 o                         
  -6  -1  10          3.69          0.34         1.45 o                         
  -5  -1  10        446.42        422.15         5.76 o                         
  -4  -1  10          1.17          3.52         0.89 o                         
  -3  -1  10        252.86        222.36         3.49 o                         
  -2  -1  10          1.24          2.44         0.74 o                         
  -1  -1  10        100.63         82.02         1.84 o                         
   0  -1  10         74.83         78.47         2.09 o                         
   1  -1  10         25.95         23.82         1.39 o                         
   2  -1  10        318.96        318.50         4.66 o                         
   3  -1  10         22.06         18.72         1.26 o                         
   4  -1  10        262.63        255.01         4.26 o                         
   5  -1  10          1.39          1.75         0.98 o                         
   6  -1  10         97.74        104.60         3.48 o                         
   7  -1  10          0.77          1.49         1.31 o                         
   8  -1  10          9.44         15.60         2.01 o                         
  -8   0  10        211.87        213.80         8.37 o                         
  -7   0  10        373.10        376.70         7.65 o                         
  -6   0  10        178.21        168.42         5.55 o                         
  -5   0  10        832.89        844.09        10.26 o                         
  -4   0  10        123.45        103.90         2.41 o                         
  -3   0  10       1116.41       1136.97        11.21 o                         
  -2   0  10         62.51         44.64         1.48 o                         
  -1   0  10       2606.79       2706.24        25.62 o                         
   0   0  10          2.40          2.03         0.58 o                         
   1   0  10       1475.42       1459.71        14.64 o                         
   2   0  10        608.49        623.45         6.94 o                         
   3   0  10        677.08        645.12         6.47 o                         
   4   0  10         48.70         42.33         1.57 o                         
   5   0  10         17.01         23.23         1.44 o                         
   6   0  10          1.52          3.02         1.09 o                         
   7   0  10         78.04         84.19         2.84 o                         
   8   0  10         23.44         25.13         1.97 o                         
  -8   1  10        148.48        145.84         4.90 o                         
  -7   1  10          2.23          1.87         2.14 o                         
  -6   1  10        274.27        286.80         5.37 o                         
  -5   1  10        196.41        205.80         4.05 o                         
  -4   1  10        259.20        258.97         5.69 o                         
  -3   1  10        168.68        191.19         4.16 o                         
  -2   1  10        145.97        131.72         3.52 o                         
  -1   1  10         74.35         88.00         2.18 o                         
   0   1  10         24.23         15.79         1.28 o                         
   1   1  10       1297.55       1310.13        13.34 o                         
   2   1  10         35.55         35.40         1.25 o                         
   3   1  10        692.04        678.59         6.96 o                         
   4   1  10         50.05         45.31         1.84 o                         
   5   1  10       1316.16       1291.66        12.87 o                         
   6   1  10        104.23        107.31         2.71 o                         
   7   1  10        304.23        303.91         5.06 o                         
   8   1  10          1.81          1.42         1.85 o                         
   9   1  10        123.78        126.05         5.02 o                         
  -8   2  10         12.20         14.81         2.55 o                         
  -7   2  10        205.02        195.36         5.02 o                         
  -6   2  10         38.46         39.53         2.43 o                         
  -5   2  10        345.57        323.11         5.14 o                         
  -4   2  10        124.19        134.26         3.11 o                         
  -3   2  10        353.53        311.12         4.74 o                         
  -2   2  10        745.21        753.21         8.58 o                         
  -1   2  10         47.65         34.67         1.87 o                         
   0   2  10       1307.02       1316.33        13.31 o                         
   1   2  10        332.98        337.32         4.40 o                         
   2   2  10        250.34        228.71         3.12 o                         
   3   2  10        359.14        365.30         3.93 o                         
   4   2  10        166.59        162.83         2.52 o                         
   5   2  10         26.07         29.15         1.05 o                         
   6   2  10         44.07         40.70         1.92 o                         
   7   2  10        299.59        297.88         6.39 o                         
   8   2  10          5.73          8.59         1.53 o                         
   9   2  10        101.51         91.79         4.70 o                         
  -7   3  10        309.58        309.18         6.29 o                         
  -6   3  10        168.66        169.59         3.41 o                         
  -5   3  10        509.33        525.47         6.52 o                         
  -4   3  10        212.38        204.14         3.45 o                         
  -3   3  10        435.33        426.21         6.93 o                         
  -2   3  10        318.66        283.96         4.36 o                         
  -1   3  10        630.34        608.07         7.20 o                         
   0   3  10          2.78          3.30         0.74 o                         
   1   3  10        170.08        151.48         2.59 o                         
   2   3  10         53.94         60.84         1.67 o                         
   3   3  10         62.73         54.24         1.58 o                         
   4   3  10          3.19          4.34         0.85 o                         
   5   3  10        315.81        292.67         3.66 o                         
   6   3  10          8.20         11.72         0.92 o                         
   7   3  10        174.83        169.00         3.64 o                         
   8   3  10         65.00         62.22         3.14 o                         
   9   3  10         20.24         23.24         2.17 o                         
  -7   4  10          0.07          0.98         1.42 o                         
  -6   4  10        396.05        407.48         6.04 o                         
  -5   4  10         72.25         73.90         2.39 o                         
  -4   4  10        746.39        752.31         8.35 o                         
  -3   4  10        731.65        741.32         8.19 o                         
  -2   4  10       1757.69       1739.70        18.01 o                         
  -1   4  10        879.41        889.29        12.87 o                         
   0   4  10        641.79        582.19         7.35 o                         
   1   4  10       1123.07       1159.12        12.02 o                         
   2   4  10        579.58        524.23         5.91 o                         
   3   4  10        636.40        629.02         7.20 o                         
   4   4  10        239.17        216.01         3.70 o                         
   5   4  10        949.67        949.40        11.71 o                         
   6   4  10          6.04          8.65         1.24 o                         
   7   4  10        458.68        435.50         7.39 o                         
   8   4  10          1.00          1.49         1.37 o                         
   9   4  10         37.94         42.36         2.64 o                         
  -6   5  10        388.55        387.24         5.51 o                         
  -5   5  10        200.71        216.24         3.78 o                         
  -4   5  10        755.12        763.33         8.18 o                         
  -3   5  10        362.71        359.50         4.86 o                         
  -2   5  10        667.77        688.90         8.74 o                         
  -1   5  10         88.90         84.43         2.44 o                         
   0   5  10       1154.14       1152.44        16.84 o                         
   1   5  10        216.44        211.97         4.38 o                         
   2   5  10        145.68        140.69         2.84 o                         
   3   5  10        521.04        529.82         6.55 o                         
   4   5  10       1124.61       1081.70        18.05 o                         
   5   5  10        174.27        180.38         4.31 o                         
   6   5  10       1004.78        974.74        12.52 o                         
   7   5  10        307.59        310.08         4.19 o                         
   8   5  10        308.42        323.00         7.20 o                         
   9   5  10        310.22        314.96         7.24 o                         
  -6   6  10         26.32         32.13         2.94 o                         
  -5   6  10         95.15         96.77         4.05 o                         
  -4   6  10          9.54         10.40         1.52 o                         
  -3   6  10        229.53        230.18         4.13 o                         
  -2   6  10        165.14        160.72         3.23 o                         
  -1   6  10        677.63        648.00         7.84 o                         
   0   6  10         26.17         33.87         2.10 o                         
   1   6  10        213.79        176.74         3.51 o                         
   2   6  10        208.48        210.32         3.88 o                         
   3   6  10        486.76        451.65         5.59 o                         
   4   6  10        288.68        289.54         4.43 o                         
   5   6  10          1.41          1.45         0.80 o                         
   6   6  10        513.96        504.55         5.51 o                         
   7   6  10         23.22         30.26         2.01 o                         
   8   6  10        190.11        187.76         3.94 o                         
   9   6  10         23.12         26.51         3.87 o                         
  -5   7  10          4.66          0.89         2.03 o                         
  -4   7  10        477.72        479.79         6.88 o                         
  -3   7  10         62.18         56.96         2.62 o                         
  -2   7  10        439.69        458.70         6.15 o                         
  -1   7  10        134.46        130.10         3.11 o                         
   0   7  10        170.43        182.80         4.26 o                         
   1   7  10         65.51         68.49         1.96 o                         
   2   7  10         83.62         87.43         2.46 o                         
   3   7  10        293.19        300.69         4.35 o                         
   4   7  10         17.57         13.76         1.25 o                         
   5   7  10        469.58        461.10         5.47 o                         
   6   7  10         38.45         44.06         1.77 o                         
   7   7  10        208.96        209.75         4.05 o                         
   8   7  10         27.78         25.92         1.81 o                         
   9   7  10        105.09         94.77         3.49 o                         
  -4   8  10        647.08        637.43         9.16 o                         
  -3   8  10         99.41        107.58         3.45 o                         
  -2   8  10       1015.45       1026.33        14.80 o                         
  -1   8  10        136.47        130.53         3.74 o                         
   0   8  10        902.69        922.57        10.85 o                         
   1   8  10         18.00         14.09         1.29 o                         
   2   8  10       1469.36       1479.42        14.26 o                         
   3   8  10          3.65          1.85         0.92 o                         
   4   8  10        739.69        731.82         8.17 o                         
   5   8  10        270.01        280.86         3.86 o                         
   6   8  10        689.57        683.21         8.40 o                         
   7   8  10        113.02        120.90         3.68 o                         
   8   8  10        180.28        175.02         4.58 o                         
  -3   9  10        116.92        121.70         7.59 o                         
  -2   9  10        176.92        177.57         4.83 o                         
  -1   9  10        315.65        335.25         6.64 o                         
   0   9  10        390.49        385.13         5.56 o                         
   1   9  10        567.72        564.74         7.06 o                         
   2   9  10        410.45        406.48         6.91 o                         
   3   9  10        192.65        184.46         3.39 o                         
   4   9  10       1026.20       1041.79        11.03 o                         
   5   9  10        106.54         99.41         2.89 o                         
   6   9  10        329.60        350.60         5.64 o                         
   7   9  10          5.92          5.86         1.80 o                         
   8   9  10        414.91        388.48         7.45 o                         
  -2  10  10         68.51         74.63         5.47 o                         
  -1  10  10        111.73        105.05         4.57 o                         
   0  10  10         12.61          9.42         1.57 o                         
   1  10  10        237.96        254.75         4.91 o                         
   2  10  10         24.25         24.00         1.75 o                         
   3  10  10        381.42        377.59         5.52 o                         
   4  10  10        154.01        156.12         3.57 o                         
   5  10  10        215.21        218.98         4.23 o                         
   6  10  10        259.54        260.97         5.14 o                         
   7  10  10        247.10        245.09         5.50 o                         
   0  11  10        323.39        340.05         7.99 o                         
   1  11  10         43.83         43.78         2.55 o                         
   2  11  10        356.77        346.39         6.22 o                         
   3  11  10          2.49          3.63         1.57 o                         
   4  11  10        228.20        224.26         5.80 o                         
   5  11  10         13.42         21.67         2.15 o                         
   6  11  10         83.28         85.38         4.54 o                         
  -3  -7  11          0.22         -1.20         3.63 o                         
  -2  -7  11         22.65         14.79         5.02 o                         
  -1  -7  11         23.72         26.24         3.27 o                         
   0  -7  11          2.76         -2.89         3.05 o                         
   1  -7  11          0.07         -0.52         2.72 o                         
  -5  -6  11          6.77          2.45         2.66 o                         
  -4  -6  11         75.82         81.65         5.24 o                         
  -3  -6  11         18.19         16.31         2.61 o                         
  -2  -6  11         66.36         68.92         4.26 o                         
  -1  -6  11         37.26         34.54         3.17 o                         
   0  -6  11          7.00         10.30         2.17 o                         
   1  -6  11          9.49         13.50         2.38 o                         
   2  -6  11          1.74          1.82         2.02 o                         
   3  -6  11         12.11          9.11         3.81 o                         
  -6  -5  11         34.92         36.51         3.19 o                         
  -5  -5  11        119.53        129.99         4.49 o                         
  -4  -5  11        132.38        132.06         3.87 o                         
  -3  -5  11         53.94         48.36         2.90 o                         
  -2  -5  11        201.47        210.74         5.46 o                         
  -1  -5  11         27.86         30.68         2.33 o                         
   0  -5  11        124.02        132.60         4.04 o                         
   1  -5  11         33.23         39.84         2.50 o                         
   2  -5  11         51.79         62.35         3.70 o                         
   3  -5  11         20.30         26.48         2.37 o                         
   4  -5  11         59.49         67.29         3.99 o                         
  -7  -4  11        118.68        132.87         6.50 o                         
  -6  -4  11         10.35         14.83         2.43 o                         
  -5  -4  11        183.71        203.14         5.53 o                         
  -4  -4  11         44.84         29.26         2.21 o                         
  -3  -4  11         38.17         43.43         2.55 o                         
  -2  -4  11          1.89          3.65         0.82 o                         
  -1  -4  11        144.90        150.83         6.40 o                         
   0  -4  11          9.51         10.70         1.61 o                         
   1  -4  11         50.50         55.60         2.81 o                         
   2  -4  11         74.70         62.12         2.89 o                         
   3  -4  11         64.09         75.31         3.51 o                         
   4  -4  11         85.94         92.05         3.55 o                         
   5  -4  11         22.49         33.73         2.68 o                         
  -7  -3  11          7.54          6.82         2.44 o                         
  -6  -3  11        155.38        157.24         4.52 o                         
  -5  -3  11          3.51          3.43         1.64 o                         
  -4  -3  11          2.79          2.26         1.07 o                         
  -3  -3  11        437.40        437.98         5.56 o                         
  -2  -3  11        162.47        156.66         3.11 o                         
  -1  -3  11         52.42         53.89         1.99 o                         
   0  -3  11          1.69          2.47         0.88 o                         
   1  -3  11         62.65         59.55         2.70 o                         
   2  -3  11          4.64          5.92         1.37 o                         
   3  -3  11          8.47         11.67         1.66 o                         
   4  -3  11         41.02         35.51         3.25 o                         
   5  -3  11         15.20         18.61         1.58 o                         
   6  -3  11         40.21         28.90         4.22 o                         
  -7  -2  11        153.44        144.73         6.28 o                         
  -6  -2  11         43.72         52.00         3.18 o                         
  -5  -2  11        106.79        103.57         2.92 o                         
  -4  -2  11         98.08        110.46         2.63 o                         
  -3  -2  11        390.61        359.05         4.77 o                         
  -2  -2  11          0.58          1.61         0.81 o                         
  -1  -2  11          6.06          4.87         1.07 o                         
   0  -2  11         47.83         48.52         2.05 o                         
   1  -2  11         38.50         39.43         2.04 o                         
   2  -2  11          3.81          3.01         1.28 o                         
   3  -2  11          2.47          5.30         1.35 o                         
   4  -2  11         31.59         41.54         2.92 o                         
   5  -2  11          0.04          0.30         0.92 o                         
   6  -2  11         10.76         13.09         3.43 o                         
   7  -2  11          0.29         -2.70         2.70 o                         
  -7  -1  11        297.70        315.15         8.90 o                         
  -6  -1  11         56.42         48.97         2.85 o                         
  -5  -1  11        464.31        474.67         6.00 o                         
  -4  -1  11         14.10         12.46         1.28 o                         
  -3  -1  11        621.61        611.40         7.33 o                         
  -2  -1  11          1.16          1.78         0.88 o                         
  -1  -1  11       1098.53       1097.50        12.59 o                         
   0  -1  11          9.27         12.90         1.25 o                         
   1  -1  11        701.19        693.75        10.57 o                         
   2  -1  11         23.91         24.30         1.60 o                         
   3  -1  11        233.32        245.13         3.69 o                         
   4  -1  11         40.30         39.85         2.38 o                         
   5  -1  11         28.50         31.06         1.43 o                         
   6  -1  11          3.19          2.83         2.19 o                         
   7  -1  11         46.20         60.21         3.72 o                         
  -7   0  11        114.55        121.63         4.83 o                         
  -6   0  11        296.04        311.90         6.44 o                         
  -5   0  11        186.83        206.13         4.43 o                         
  -4   0  11        232.28        230.38         4.05 o                         
  -3   0  11        448.93        452.66         5.58 o                         
  -2   0  11         28.48         23.07         1.23 o                         
  -1   0  11        709.52        696.22         8.54 o                         
   0   0  11         79.50         75.11         2.20 o                         
   1   0  11         46.90         45.75         1.51 o                         
   2   0  11         87.38         83.71         2.82 o                         
   3   0  11        237.02        234.02         3.59 o                         
   4   0  11         37.96         39.71         1.79 o                         
   5   0  11        284.09        294.46         4.73 o                         
   6   0  11          3.91         -0.90         2.31 o                         
   7   0  11        134.37        145.35         3.39 o                         
   8   0  11         17.70          9.74         3.08 o                         
  -7   1  11         61.52         50.61         4.23 o                         
  -6   1  11          3.96         10.23         2.43 o                         
  -5   1  11          1.82          1.87         1.28 o                         
  -4   1  11        187.09        193.93         3.72 o                         
  -3   1  11         34.63         27.81         1.91 o                         
  -2   1  11        657.30        680.81         9.46 o                         
  -1   1  11          0.28          1.39         0.82 o                         
   0   1  11        371.88        370.18         5.24 o                         
   1   1  11        213.70        217.36         3.74 o                         
   2   1  11        437.99        432.94         5.54 o                         
   3   1  11        151.12        150.09         2.85 o                         
   4   1  11         91.64         94.63         2.36 o                         
   5   1  11        260.84        244.03         3.07 o                         
   6   1  11         26.55         32.05         2.27 o                         
   7   1  11        197.61        184.98         5.78 o                         
   8   1  11         15.98         21.79         2.01 o                         
  -7   2  11        335.45        350.68         6.94 o                         
  -6   2  11         35.22         36.65         2.52 o                         
  -5   2  11        776.40        776.83        14.82 o                         
  -4   2  11         93.55         77.83         2.70 o                         
  -3   2  11        248.17        246.23         4.20 o                         
  -2   2  11          1.65          2.03         0.92 o                         
  -1   2  11        146.86        138.66         2.89 o                         
   0   2  11         36.34         24.27         1.41 o                         
   1   2  11        356.39        339.66         4.64 o                         
   2   2  11         63.29         56.83         1.87 o                         
   3   2  11        171.81        154.54         3.42 o                         
   4   2  11         12.08         17.11         1.24 o                         
   5   2  11          0.72          1.09         0.57 o                         
   6   2  11          2.79          5.51         1.32 o                         
   7   2  11          2.44          4.35         1.30 o                         
   8   2  11         13.76         20.52         1.85 o                         
  -7   3  11          8.16          5.93         2.40 o                         
  -6   3  11        250.12        246.03         5.14 o                         
  -5   3  11         46.46         53.30         2.56 o                         
  -4   3  11        391.94        385.23         5.78 o                         
  -3   3  11        586.98        615.34         7.75 o                         
  -2   3  11        379.96        357.29         5.56 o                         
  -1   3  11        855.03        899.16        10.66 o                         
   0   3  11        452.75        402.17         8.08 o                         
   1   3  11        863.61        862.20        11.25 o                         
   2   3  11        812.82        742.26         8.35 o                         
   3   3  11       1004.83       1011.49        10.68 o                         
   4   3  11        152.03        140.27         2.81 o                         
   5   3  11        460.87        448.13         5.62 o                         
   6   3  11          7.77          7.36         0.83 o                         
   7   3  11        125.43        137.11         3.45 o                         
   8   3  11         28.54         24.49         2.00 o                         
   9   3  11          0.29          1.27         2.36 o                         
  -6   4  11        424.58        439.81         6.15 o                         
  -5   4  11         90.37         89.19         2.66 o                         
  -4   4  11        601.73        627.67         7.36 o                         
  -3   4  11         24.20         26.48         1.80 o                         
  -2   4  11       1195.19       1241.23        14.46 o                         
  -1   4  11          0.47          2.83         0.95 o                         
   0   4  11        865.87        863.36        11.42 o                         
   1   4  11        121.92        127.99         2.74 o                         
   2   4  11       1194.31       1171.41        15.48 o                         
   3   4  11        504.29        524.18         7.36 o                         
   4   4  11        335.75        313.81         5.58 o                         
   5   4  11        396.09        399.75         6.21 o                         
   6   4  11        254.18        253.80         4.00 o                         
   7   4  11        159.47        167.65         4.33 o                         
   8   4  11        206.68        214.30         5.10 o                         
   9   4  11        213.68        214.93        13.55 o                         
  -6   5  11          6.69         10.26         1.63 o                         
  -5   5  11        145.94        163.52         3.46 o                         
  -4   5  11         68.92         70.86         3.02 o                         
  -3   5  11        272.24        275.86         4.12 o                         
  -2   5  11          1.55          5.27         1.10 o                         
  -1   5  11          1.63          1.05         0.99 o                         
   0   5  11        351.52        378.99         6.32 o                         
   1   5  11        706.64        628.93        10.52 o                         
   2   5  11        461.59        470.64         6.51 o                         
   3   5  11        172.47        150.16         4.36 o                         
   4   5  11        573.93        548.28         6.70 o                         
   5   5  11         10.33         15.29         1.20 o                         
   6   5  11        146.84        157.22         3.14 o                         
   7   5  11        126.83        125.83         3.43 o                         
   8   5  11         79.79         82.60         4.51 o                         
   9   5  11         94.16         95.58         6.47 o                         
  -5   6  11         30.53         34.07         3.95 o                         
  -4   6  11        217.50        215.96         3.80 o                         
  -3   6  11         49.04         55.99         2.15 o                         
  -2   6  11         41.68         38.62         1.72 o                         
  -1   6  11        480.41        477.08         7.21 o                         
   0   6  11        345.40        327.95         6.94 o                         
   1   6  11        473.62        467.05         8.22 o                         
   2   6  11          2.56          3.58         1.05 o                         
   3   6  11        526.95        530.05         7.89 o                         
   4   6  11         19.81         25.15         1.91 o                         
   5   6  11         92.79         92.71         2.73 o                         
   6   6  11         16.04         18.28         1.53 o                         
   7   6  11         95.52         87.11         2.64 o                         
   8   6  11         20.08         24.65         2.29 o                         
  -5   7  11        167.39        174.55         6.59 o                         
  -4   7  11        604.56        612.43         8.15 o                         
  -3   7  11         98.31         96.73         3.21 o                         
  -2   7  11        721.59        735.11         8.67 o                         
  -1   7  11         77.65         68.80         2.26 o                         
   0   7  11       1224.79       1232.60        17.10 o                         
   1   7  11         19.72         27.58         1.90 o                         
   2   7  11       1257.08       1207.24        13.21 o                         
   3   7  11        117.95        130.08         3.64 o                         
   4   7  11        353.94        325.94         4.77 o                         
   5   7  11         73.95         82.89         2.37 o                         
   6   7  11        227.52        217.23         3.66 o                         
   7   7  11         66.87         83.75         2.79 o                         
   8   7  11         65.26         64.88         3.65 o                         
  -4   8  11        157.59        157.50         5.92 o                         
  -3   8  11        203.39        200.57         4.48 o                         
  -2   8  11        227.99        221.61         5.38 o                         
  -1   8  11        386.71        391.68         6.15 o                         
   0   8  11        644.41        664.10         9.26 o                         
   1   8  11        156.94        154.79         3.00 o                         
   2   8  11       1493.52       1549.32        15.22 o                         
   3   8  11         77.20         68.72         2.32 o                         
   4   8  11        770.48        786.00         8.69 o                         
   5   8  11         62.70         54.24         2.02 o                         
   6   8  11        386.93        387.83         5.49 o                         
   7   8  11          1.54          2.91         1.23 o                         
   8   8  11        265.54        259.64         5.80 o                         
  -3   9  11         32.90         27.15         2.93 o                         
  -2   9  11          2.17          1.40         1.68 o                         
  -1   9  11        282.69        283.29         6.71 o                         
   0   9  11         39.02         38.34         2.41 o                         
   1   9  11        602.06        599.67         7.54 o                         
   2   9  11        159.22        168.09         3.39 o                         
   3   9  11        186.23        191.80         3.86 o                         
   4   9  11        258.48        285.16         4.15 o                         
   5   9  11        151.64        153.54         4.75 o                         
   6   9  11        247.71        271.10         5.01 o                         
   7   9  11        158.49        158.66         4.38 o                         
  -1  10  11         17.75         13.87         2.89 o                         
   0  10  11        193.81        194.92         5.27 o                         
   1  10  11         19.21         24.08         2.23 o                         
   2  10  11         86.67         84.41         3.49 o                         
   3  10  11         12.50         11.20         1.47 o                         
   4  10  11        145.96        141.18         5.01 o                         
   5  10  11         19.00         23.45         1.89 o                         
   6  10  11        106.63         98.67         3.97 o                         
   1  11  11        101.96        100.20         4.13 o                         
   2  11  11        352.34        376.62        11.80 o                         
   3  11  11         22.98         19.10         3.13 o                         
   4  11  11        352.71        373.53         8.10 o                         
   5  11  11         25.19         25.96         5.33 o                         
  -3  -6  12         20.93         28.93         3.45 o                         
  -2  -6  12         49.62         50.06         4.44 o                         
  -1  -6  12          8.96         15.70         3.02 o                         
   0  -6  12         13.58         12.36         4.33 o                         
   1  -6  12          3.43          7.44         3.79 o                         
  -5  -5  12         59.90         74.97         4.78 o                         
  -4  -5  12          7.47         10.65         2.75 o                         
  -3  -5  12         18.67         24.66         2.92 o                         
  -2  -5  12          0.98         -1.77         1.96 o                         
  -1  -5  12         19.14         23.80         2.44 o                         
   0  -5  12          7.78          8.55         2.01 o                         
   1  -5  12         40.35         49.57         4.82 o                         
   2  -5  12         29.66         32.67         2.81 o                         
   3  -5  12         11.37         15.62         3.88 o                         
  -5  -4  12         10.15          9.98         1.94 o                         
  -4  -4  12         31.90         30.23         2.71 o                         
  -3  -4  12          7.42         13.44         2.14 o                         
  -2  -4  12          5.18          5.51         1.68 o                         
  -1  -4  12         41.67         45.59         2.79 o                         
   0  -4  12         14.81         12.06         1.86 o                         
   1  -4  12         41.36         42.22         2.59 o                         
   2  -4  12         17.78         17.25         2.16 o                         
   3  -4  12          7.82          8.99         2.22 o                         
   4  -4  12          7.65          7.03         2.24 o                         
  -6  -3  12         49.61         58.09         3.81 o                         
  -5  -3  12         12.38          4.22         1.67 o                         
  -4  -3  12          0.65          0.62         1.53 o                         
  -3  -3  12          0.35          1.01         1.07 o                         
  -2  -3  12         43.51         53.68         2.75 o                         
  -1  -3  12         50.11         55.48         3.09 o                         
   0  -3  12          6.35          7.24         1.61 o                         
   1  -3  12          4.65          5.99         1.53 o                         
   2  -3  12         10.16          4.49         1.49 o                         
   3  -3  12          0.04          0.46         1.41 o                         
   4  -3  12          3.05          0.99         1.39 o                         
   5  -3  12          4.41          6.70         2.66 o                         
  -6  -2  12         80.48         74.05         3.54 o                         
  -5  -2  12        112.67        109.98         4.05 o                         
  -4  -2  12          6.62          3.90         1.29 o                         
  -3  -2  12        291.11        294.67         4.60 o                         
  -2  -2  12         42.36         36.75         1.54 o                         
  -1  -2  12        130.49        131.05         2.69 o                         
   0  -2  12         10.03         11.75         1.32 o                         
   1  -2  12        187.72        200.51         3.68 o                         
   2  -2  12         71.97         71.25         2.86 o                         
   3  -2  12        128.82        139.66         4.05 o                         
   4  -2  12          5.70          6.00         1.57 o                         
   5  -2  12         32.44         38.07         2.18 o                         
   6  -2  12          3.80          1.76         3.26 o                         
  -7  -1  12         77.70         95.63        22.13 o                         
  -6  -1  12         57.71         53.34         3.86 o                         
  -5  -1  12        162.09        173.84         4.54 o                         
  -4  -1  12        137.28        138.44         3.44 o                         
  -3  -1  12        238.13        259.95         3.96 o                         
  -2  -1  12         34.08         30.89         2.00 o                         
  -1  -1  12        283.37        290.39         4.04 o                         
   0  -1  12          1.13          0.44         0.78 o                         
   1  -1  12        101.13         96.43         3.00 o                         
   2  -1  12          4.61          4.00         1.10 o                         
   3  -1  12         73.73         74.66         2.51 o                         
   4  -1  12         31.88         34.02         2.31 o                         
   5  -1  12        132.97        136.28         4.64 o                         
   6  -1  12          0.92         -4.22         4.22 o                         
   7  -1  12        106.56        115.24        11.01 o                         
  -7   0  12         20.26         18.75         3.37 o                         
  -6   0  12          7.69         11.28         2.39 o                         
  -5   0  12          6.70          3.46         1.37 o                         
  -4   0  12         20.54         24.80         1.79 o                         
  -3   0  12          0.74          2.60         1.12 o                         
  -2   0  12        114.29        123.01         3.01 o                         
  -1   0  12         28.89         34.04         1.57 o                         
   0   0  12        391.91        387.93         5.42 o                         
   1   0  12        178.78        187.49         4.36 o                         
   2   0  12        241.23        241.69         3.74 o                         
   3   0  12        127.09        126.47         2.73 o                         
   4   0  12          3.62          7.03         1.14 o                         
   5   0  12        253.29        247.72         3.85 o                         
   6   0  12         24.68         27.16         2.90 o                         
   7   0  12         67.37         84.16         5.81 o                         
  -7   1  12        204.60        232.58        20.85 o                         
  -6   1  12         76.26         62.10         4.66 o                         
  -5   1  12        290.73        302.84         6.04 o                         
  -4   1  12          1.00         -0.18         1.16 o                         
  -3   1  12        291.32        300.70         4.81 o                         
  -2   1  12         14.57          9.27         1.22 o                         
  -1   1  12         19.99         19.16         1.43 o                         
   0   1  12         43.85         33.15         1.83 o                         
   1   1  12         28.90         26.64         2.00 o                         
   2   1  12          0.65          0.95         1.01 o                         
   3   1  12         29.26         26.53         1.33 o                         
   4   1  12        110.18        106.01         2.39 o                         
   5   1  12         30.16         27.11         1.60 o                         
   6   1  12          0.78         -2.54         2.85 o                         
   7   1  12         57.64         52.07         4.00 o                         
  -6   2  12        141.57        137.99         6.04 o                         
  -5   2  12        142.66        149.61         3.63 o                         
  -4   2  12        342.39        316.52         6.70 o                         
  -3   2  12        166.85        193.96         4.31 o                         
  -2   2  12        254.22        219.43         3.84 o                         
  -1   2  12        620.57        642.26         8.16 o                         
   0   2  12        204.70        173.08         3.35 o                         
   1   2  12        598.75        583.77         7.41 o                         
   2   2  12        105.07         96.48         3.56 o                         
   3   2  12        308.04        304.27         4.59 o                         
   4   2  12        159.39        146.97         2.62 o                         
   5   2  12        109.03        116.81         2.88 o                         
   6   2  12          3.34          3.22         1.12 o                         
   7   2  12         45.73         44.83         3.79 o                         
   8   2  12          1.54          3.09         3.49 o                         
  -6   3  12        366.17        390.61         9.33 o                         
  -5   3  12         33.78         32.98         3.40 o                         
  -4   3  12        453.83        472.11         6.82 o                         
  -3   3  12          5.63         13.96         2.53 o                         
  -2   3  12        588.31        592.17         7.57 o                         
  -1   3  12         25.34         40.69         1.98 o                         
   0   3  12        468.30        456.66         7.12 o                         
   1   3  12        414.74        432.24         6.09 o                         
   2   3  12        243.73        229.88         3.90 o                         
   3   3  12        595.71        615.37         7.77 o                         
   4   3  12        147.11        145.19         2.49 o                         
   5   3  12        369.66        372.69         4.76 o                         
   6   3  12         73.73         73.39         1.82 o                         
   7   3  12        123.03        115.37         3.60 o                         
   8   3  12        140.32        149.41         7.29 o                         
  -6   4  12         35.85         39.95         4.82 o                         
  -5   4  12        177.04        186.72         4.42 o                         
  -4   4  12         72.95         88.82         3.54 o                         
  -3   4  12        145.49        137.19         3.48 o                         
  -2   4  12        191.71        218.75         4.10 o                         
  -1   4  12        179.16        159.96         3.89 o                         
   0   4  12        174.92        181.53         4.14 o                         
   1   4  12          6.67          3.70         0.98 o                         
   2   4  12         83.10         85.72         2.53 o                         
   3   4  12          6.18         11.06         1.13 o                         
   4   4  12        264.48        267.06         4.36 o                         
   5   4  12         13.04         18.73         1.50 o                         
   6   4  12        257.53        259.65         4.52 o                         
   7   4  12         38.59         46.28         2.40 o                         
   8   4  12          8.49         16.70         3.25 o                         
  -5   5  12         12.81         14.94         1.96 o                         
  -4   5  12         64.00         60.39         2.69 o                         
  -3   5  12        109.17        123.60         3.44 o                         
  -2   5  12        150.53        126.63         3.31 o                         
  -1   5  12        120.73        121.01         3.36 o                         
   0   5  12         22.38         27.36         4.10 o                         
   1   5  12        163.89        168.20         3.45 o                         
   2   5  12        137.37        137.01         3.08 o                         
   3   5  12        126.58        125.97         2.94 o                         
   4   5  12         20.80         26.41         1.60 o                         
   5   5  12         28.80         25.65         1.80 o                         
   6   5  12         42.51         45.75         2.34 o                         
   7   5  12         17.42         15.44         1.45 o                         
   8   5  12         39.90         32.34         4.27 o                         
  -5   6  12         32.08         27.96         2.78 o                         
  -4   6  12        704.10        712.10         8.93 o                         
  -3   6  12         62.06         57.11         3.06 o                         
  -2   6  12        902.10        901.71        10.78 o                         
  -1   6  12          2.96          5.44         1.25 o                         
   0   6  12        823.83        803.21        12.88 o                         
   1   6  12          0.64         -0.28         1.15 o                         
   2   6  12        296.11        272.06         5.02 o                         
   3   6  12          1.69          4.68         1.39 o                         
   4   6  12        185.02        166.44         3.51 o                         
   5   6  12        139.89        144.21         4.04 o                         
   6   6  12        147.20        135.18         3.23 o                         
   7   6  12         70.28         69.14         2.87 o                         
   8   6  12         44.73         50.22         6.65 o                         
  -4   7  12        181.31        189.82         5.93 o                         
  -3   7  12        169.28        166.46         4.79 o                         
  -2   7  12        453.08        469.62         7.31 o                         
  -1   7  12        170.89        159.92         5.31 o                         
   0   7  12        518.33        544.12         8.27 o                         
   1   7  12         36.36         31.91         2.45 o                         
   2   7  12        402.16        409.74         6.14 o                         
   3   7  12         48.29         36.58         2.20 o                         
   4   7  12        481.01        476.98         6.59 o                         
   5   7  12          0.51          0.91         1.24 o                         
   6   7  12        528.21        509.39         6.84 o                         
   7   7  12          5.79          7.71         1.57 o                         
   8   7  12        182.81        191.37         4.61 o                         
  -3   8  12        266.72        267.64         6.91 o                         
  -2   8  12          3.13          2.50         1.45 o                         
  -1   8  12        308.29        311.64         6.62 o                         
   0   8  12        114.32        124.41         3.80 o                         
   1   8  12        147.60        144.89         4.45 o                         
   2   8  12        133.20        149.51         3.83 o                         
   3   8  12        209.78        203.24         4.29 o                         
   4   8  12        406.64        429.96         6.40 o                         
   5   8  12        364.46        345.83         6.15 o                         
   6   8  12        217.74        227.78         4.42 o                         
   7   8  12         16.97         21.21         2.03 o                         
  -2   9  12        148.09        139.80         8.16 o                         
  -1   9  12         16.62         24.90         2.98 o                         
   0   9  12        114.86        119.25         5.36 o                         
   1   9  12          6.23          4.64         1.96 o                         
   2   9  12         94.42         93.04         3.27 o                         
   3   9  12          1.59         -1.03         1.10 o                         
   4   9  12         49.08         40.85         2.22 o                         
   5   9  12         17.18         20.97         1.77 o                         
   6   9  12         26.91         30.46         2.92 o                         
   0  10  12        106.36        114.79         5.67 o                         
   1  10  12        178.39        166.23         4.90 o                         
   2  10  12        337.49        348.75         6.12 o                         
   3  10  12         62.54         55.12         3.31 o                         
   4  10  12        488.14        512.57         8.51 o                         
   5  10  12          9.21         12.19         2.58 o                         
  -3  -5  13          8.10          7.96         6.79 o                         
  -2  -5  13          0.23         -0.15         2.21 o                         
  -1  -5  13         46.35         44.17         3.19 o                         
   0  -5  13          7.95          3.87         3.74 o                         
   1  -5  13         28.99         35.11         4.22 o                         
  -4  -4  13          1.36          0.35         2.94 o                         
  -3  -4  13          0.04          0.20         3.21 o                         
  -2  -4  13          1.82          3.08         1.75 o                         
  -1  -4  13          0.34         -1.89         1.89 o                         
   0  -4  13          0.36          0.44         2.02 o                         
   1  -4  13          8.76          6.84         2.01 o                         
   2  -4  13          0.38         -0.20         2.48 o                         
   3  -4  13          0.02          4.02         2.77 o                         
  -5  -3  13         68.89         83.55         4.90 o                         
  -4  -3  13          1.63          3.34         1.50 o                         
  -3  -3  13        114.84        113.82         4.34 o                         
  -2  -3  13          1.58          1.82         1.44 o                         
  -1  -3  13         45.49         45.21         2.32 o                         
   0  -3  13         34.39         36.67         2.44 o                         
   1  -3  13        126.10        130.61         4.66 o                         
   2  -3  13          0.21          1.51         2.11 o                         
   3  -3  13         20.52         24.89         2.53 o                         
   4  -3  13         61.51         63.69         4.15 o                         
  -5  -2  13        122.21        127.80         4.88 o                         
  -4  -2  13         77.15         66.40         4.54 o                         
  -3  -2  13        119.69        129.72         3.49 o                         
  -2  -2  13          3.93          3.21         1.19 o                         
  -1  -2  13        213.87        217.62         3.70 o                         
   0  -2  13          0.77          1.74         1.19 o                         
   1  -2  13         16.60         17.53         1.48 o                         
   2  -2  13         46.00         39.51         3.01 o                         
   3  -2  13         48.93         57.35         3.44 o                         
   4  -2  13          0.26          2.04         1.75 o                         
   5  -2  13          5.68          7.74         2.70 o                         
  -6  -1  13         18.08         26.63         3.64 o                         
  -5  -1  13         17.68         24.31         2.44 o                         
  -4  -1  13         29.24         31.91         1.93 o                         
  -3  -1  13         88.89         96.83         2.79 o                         
  -2  -1  13         41.14         40.96         2.01 o                         
  -1  -1  13         98.48        105.21         3.37 o                         
   0  -1  13        115.90        118.75         2.76 o                         
   1  -1  13        122.85        132.14         3.17 o                         
   2  -1  13        199.66        189.68         5.41 o                         
   3  -1  13        228.06        234.48         5.05 o                         
   4  -1  13         35.97         37.75         2.97 o                         
   5  -1  13        109.72        113.04         4.52 o                         
   6  -1  13          1.85         -4.68         4.68 o                         
  -6   0  13          2.29          1.01         2.97 o                         
  -5   0  13        167.28        169.36         4.84 o                         
  -4   0  13          0.32          3.24         1.40 o                         
  -3   0  13         83.18         74.08         3.43 o                         
  -2   0  13         11.14         15.47         1.42 o                         
  -1   0  13          1.57          1.08         1.37 o                         
   0   0  13         13.53         10.01         1.35 o                         
   1   0  13         55.70         60.06         2.46 o                         
   2   0  13          2.24          0.35         1.18 o                         
   3   0  13         18.50         18.18         1.48 o                         
   4   0  13         36.12         29.98         1.87 o                         
   5   0  13        198.24        172.48         3.60 o                         
   6   0  13          9.02         10.31         3.47 o                         
  -6   1  13         56.39         52.79         4.29 o                         
  -5   1  13        168.33        179.45         4.97 o                         
  -4   1  13         46.18         35.39         2.15 o                         
  -3   1  13        127.05        136.51         3.87 o                         
  -2   1  13         55.83         47.27         2.21 o                         
  -1   1  13        193.60        196.61         5.08 o                         
   0   1  13         26.29         19.03         1.64 o                         
   1   1  13        452.21        447.73         6.10 o                         
   2   1  13         59.26         50.14         2.30 o                         
   3   1  13         84.87         81.47         2.93 o                         
   4   1  13          4.89          4.62         1.07 o                         
   5   1  13        126.76        112.64         2.60 o                         
   6   1  13        136.25        116.93         5.49 o                         
   7   1  13          1.16         -0.75         3.67 o                         
  -5   2  13          0.73          5.23         2.60 o                         
  -4   2  13        295.49        313.54         5.33 o                         
  -3   2  13         52.63         64.14         2.67 o                         
  -2   2  13        315.77        308.50         4.95 o                         
  -1   2  13        104.72        120.98         3.29 o                         
   0   2  13        326.83        293.67         5.39 o                         
   1   2  13        131.85        152.24         3.43 o                         
   2   2  13        173.75        170.91         3.60 o                         
   3   2  13        331.14        352.80         5.27 o                         
   4   2  13         43.92         42.66         2.38 o                         
   5   2  13         74.63         82.49         2.45 o                         
   6   2  13          0.07          1.99         1.71 o                         
   7   2  13        124.72        120.97        10.19 o                         
  -5   3  13         27.96         28.57         2.53 o                         
  -4   3  13        105.62        127.46         3.75 o                         
  -3   3  13          8.32          8.41         1.45 o                         
  -2   3  13        197.92        220.77         4.14 o                         
  -1   3  13          0.23         -0.09         1.01 o                         
   0   3  13        262.89        268.72         4.39 o                         
   1   3  13          5.77         10.59         1.18 o                         
   2   3  13        213.91        215.83         4.17 o                         
   3   3  13          9.77         15.13         1.36 o                         
   4   3  13         75.04         72.79         3.36 o                         
   5   3  13         10.29         13.60         1.73 o                         
   6   3  13        104.66        110.58         4.33 o                         
   7   3  13         45.54         46.72         2.58 o                         
  -5   4  13         58.31         66.48         3.67 o                         
  -4   4  13         12.36         11.27         2.29 o                         
  -3   4  13        117.53        124.75         3.60 o                         
  -2   4  13         17.06         11.69         1.51 o                         
  -1   4  13         65.94         68.29         3.05 o                         
   0   4  13         10.53         14.92         1.39 o                         
   1   4  13        154.40        146.24         3.23 o                         
   2   4  13         27.94         34.01         1.75 o                         
   3   4  13          5.59          6.53         1.11 o                         
   4   4  13        105.33        104.79         2.99 o                         
   5   4  13          0.23          1.55         1.01 o                         
   6   4  13         43.64         44.19         2.16 o                         
   7   4  13         10.46         12.12         2.70 o                         
  -4   5  13        242.08        251.76         5.23 o                         
  -3   5  13         17.82         13.69         2.18 o                         
  -2   5  13        202.06        213.20         4.35 o                         
  -1   5  13         68.02         78.44         3.01 o                         
   0   5  13        440.27        415.65         6.09 o                         
   1   5  13         24.14         32.65         1.88 o                         
   2   5  13        173.80        143.19         3.08 o                         
   3   5  13        132.80        139.93         3.28 o                         
   4   5  13        284.51        255.36         4.67 o                         
   5   5  13          5.44          6.66         1.59 o                         
   6   5  13         35.97         38.20         2.10 o                         
   7   5  13         63.25         71.70         2.98 o                         
  -4   6  13        375.42        393.73         7.13 o                         
  -3   6  13         71.62         65.14         3.42 o                         
  -2   6  13        506.83        529.86         7.59 o                         
  -1   6  13        130.28         98.56         3.65 o                         
   0   6  13        338.38        353.30         5.62 o                         
   1   6  13         22.88         16.13         1.93 o                         
   2   6  13        648.31        652.13         8.32 o                         
   3   6  13         42.07         31.38         1.93 o                         
   4   6  13        187.66        185.26         4.18 o                         
   5   6  13         15.71         20.32         1.99 o                         
   6   6  13        292.52        286.50         4.82 o                         
   7   6  13         20.28         28.70         3.25 o                         
  -3   7  13        130.60        150.48         5.18 o                         
  -2   7  13         37.47         39.90         2.67 o                         
  -1   7  13        170.18        191.97         6.53 o                         
   0   7  13        228.63        256.77         5.59 o                         
   1   7  13        290.41        266.77         5.08 o                         
   2   7  13        417.61        450.66         6.67 o                         
   3   7  13        216.51        194.87         4.25 o                         
   4   7  13        413.76        432.95         6.90 o                         
   5   7  13        105.97         92.71         3.58 o                         
   6   7  13        351.11        369.86         6.16 o                         
   7   7  13         12.95         11.88         2.69 o                         
  -2   8  13         41.69         44.62         5.48 o                         
  -1   8  13          7.48         10.88         2.51 o                         
   0   8  13         39.80         32.16         2.37 o                         
   1   8  13        106.99        122.42         3.85 o                         
   2   8  13         37.59         30.21         2.24 o                         
   3   8  13         39.02         44.79         2.38 o                         
   4   8  13          6.61         10.90         1.80 o                         
   5   8  13         62.76         68.40         3.62 o                         
   6   8  13          0.73         -0.88         2.16 o                         
  -1   9  13        132.29        118.59         8.25 o                         
   0   9  13        187.30        178.39         5.17 o                         
   1   9  13         90.28         77.05         3.56 o                         
   2   9  13        245.54        253.45         5.06 o                         
   3   9  13          1.21          3.71         1.92 o                         
   4   9  13        329.11        327.60         7.13 o                         
   5   9  13          1.22          4.07         1.81 o                         
  -1  -4  14         11.34         14.90         2.60 o                         
   0  -4  14          0.66         -1.64         4.63 o                         
  -3  -3  14        270.79        283.82         5.94 o                         
  -2  -3  14         69.17         58.97         5.48 o                         
  -1  -3  14          7.71         12.04         1.94 o                         
   0  -3  14          0.07          3.51         2.41 o                         
   1  -3  14         30.10         36.58         4.30 o                         
   2  -3  14          3.70          5.59         2.66 o                         
  -4  -2  14         19.87         23.35         2.58 o                         
  -3  -2  14         30.47         47.20         6.92 o                         
  -2  -2  14         17.08         15.44         2.62 o                         
  -1  -2  14        134.27        135.71         4.38 o                         
   0  -2  14         70.51         74.53         3.39 o                         
   1  -2  14          7.23          4.71         1.41 o                         
   2  -2  14         53.08         60.02         3.05 o                         
   3  -2  14         97.16        104.25         4.43 o                         
  -4  -1  14          5.47         16.31         2.83 o                         
  -3  -1  14         11.92          8.99         2.69 o                         
  -2  -1  14         13.66         20.58         1.81 o                         
  -1  -1  14         14.73         17.29         1.81 o                         
   0  -1  14          1.65          2.46         1.32 o                         
   1  -1  14         19.37         15.78         1.66 o                         
   2  -1  14          4.20          1.19         1.49 o                         
   3  -1  14         25.07         22.08         1.92 o                         
   4  -1  14         15.93         11.69         1.97 o                         
  -4   0  14          2.09          1.13         2.05 o                         
  -3   0  14         42.96         39.27         2.69 o                         
  -2   0  14         21.78         15.17         1.99 o                         
  -1   0  14         81.75         86.73         3.35 o                         
   0   0  14        101.56         96.67         4.15 o                         
   1   0  14         61.34         63.77         2.69 o                         
   2   0  14          5.19          3.42         1.37 o                         
   3   0  14         70.00         69.69         3.11 o                         
   4   0  14         22.18         22.62         1.86 o                         
   5   0  14          9.59         13.01         1.74 o                         
  -5   1  14         19.77         29.63         3.89 o                         
  -4   1  14        248.22        250.64         5.62 o                         
  -3   1  14         13.42         22.35         1.90 o                         
  -2   1  14        215.36        212.07         5.75 o                         
  -1   1  14         65.81         74.37         3.15 o                         
   0   1  14        123.19        127.36         3.55 o                         
   1   1  14        212.12        226.77         4.40 o                         
   2   1  14        205.04        202.91         4.50 o                         
   3   1  14         58.08         72.32         3.17 o                         
   4   1  14         67.28         69.17         3.03 o                         
   5   1  14        128.38        132.05         3.49 o                         
   6   1  14         27.19         26.70         4.22 o                         
  -4   2  14         18.94         29.07         2.28 o                         
  -3   2  14          4.99         10.81         1.86 o                         
  -2   2  14        181.86        204.67         4.68 o                         
  -1   2  14          0.60          1.17         1.31 o                         
   0   2  14        172.63        189.15         4.07 o                         
   1   2  14         17.22         21.65         1.73 o                         
   2   2  14         51.12         53.98         2.90 o                         
   3   2  14         46.84         51.38         2.77 o                         
   4   2  14         94.62        102.72         3.39 o                         
   5   2  14         14.40         13.22         2.27 o                         
   6   2  14         58.72         62.47         3.77 o                         
  -4   3  14          0.40          3.58         2.09 o                         
  -3   3  14        117.52        117.42         4.25 o                         
  -2   3  14          0.91          6.00         1.53 o                         
  -1   3  14         73.14         76.77         3.38 o                         
   0   3  14         27.28         39.16         2.21 o                         
   1   3  14         38.55         37.66         1.78 o                         
   2   3  14         33.91         40.20         2.36 o                         
   3   3  14         22.21         20.50         1.86 o                         
   4   3  14         68.95         63.89         2.78 o                         
   5   3  14          0.09          1.79         1.52 o                         
   6   3  14         73.89         78.11         4.70 o                         
  -4   4  14        203.20        204.32         5.19 o                         
  -3   4  14          0.48          2.63         1.66 o                         
  -2   4  14        320.26        306.50         5.34 o                         
  -1   4  14          1.42         -0.95         1.54 o                         
   0   4  14         64.66         64.78         3.16 o                         
   1   4  14         32.53         43.35         2.21 o                         
   2   4  14         76.04         63.88         2.51 o                         
   3   4  14         31.13         42.32         2.16 o                         
   4   4  14         50.45         46.65         3.21 o                         
   5   4  14         62.09         63.76         3.44 o                         
   6   4  14          8.54          8.90         1.97 o                         
  -3   5  14         39.92         33.66         2.44 o                         
  -2   5  14        264.18        296.46         7.39 o                         
  -1   5  14         21.39         33.40         2.46 o                         
   0   5  14        652.66        661.22         8.61 o                         
   1   5  14         58.49         42.55         2.32 o                         
   2   5  14        186.24        180.26         3.86 o                         
   3   5  14          1.80          1.10         1.47 o                         
   4   5  14        280.56        273.96         5.79 o                         
   5   5  14         15.71         23.84         1.84 o                         
   6   5  14         50.73         49.81         3.22 o                         
  -3   6  14        186.31        187.70         7.57 o                         
  -2   6  14         71.42         80.41         3.57 o                         
  -1   6  14        380.48        375.34         6.94 o                         
   0   6  14         39.15         52.13         2.65 o                         
   1   6  14         38.76         34.27         2.84 o                         
   2   6  14        422.24        451.64         6.69 o                         
   3   6  14        140.87        112.23         4.20 o                         
   4   6  14        337.60        351.21         6.07 o                         
   5   6  14          7.10          2.60         1.97 o                         
   6   6  14        266.95        260.98         5.65 o                         
  -2   7  14          2.52         -0.52         2.41 o                         
  -1   7  14         35.81         48.20         4.05 o                         
   0   7  14          2.33          6.75         2.56 o                         
   1   7  14         76.55         92.53         6.18 o                         
   2   7  14          0.72          2.56         1.62 o                         
   3   7  14         55.79         58.69         3.03 o                         
   4   7  14         65.86         84.22         3.76 o                         
   5   7  14         40.39         40.15         2.84 o                         
   0   8  14         87.27         85.29         4.80 o                         
   1   8  14         28.36         19.36         2.67 o                         
   2   8  14        129.87        126.54         4.33 o                         
   3   8  14         16.80         10.95         2.07 o                         
   4   8  14         56.34         48.05         3.26 o                         
   5   8  14         14.76         19.74         3.79 o                         
   2   9  14        176.33        220.63        14.29 o                         
  -1  -2  15         15.88          8.92         2.67 o                         
   0  -2  15         44.37         68.88         6.19 o                         
   1  -2  15         36.15         40.29         5.88 o                         
  -2  -1  15          9.94         10.43         2.09 o                         
  -1  -1  15         16.49         14.11         2.06 o                         
   0  -1  15          6.72          3.45         1.81 o                         
   1  -1  15          0.28          2.27         1.77 o                         
   2  -1  15          2.19          2.76         1.77 o                         
   3  -1  15          3.10         -0.47         4.45 o                         
  -3   0  15         13.93         14.54         2.66 o                         
  -2   0  15        147.97        153.43         5.48 o                         
  -1   0  15         77.51         87.53         3.60 o                         
   0   0  15         49.76         45.82         2.86 o                         
   1   0  15         37.58         43.33         2.78 o                         
   2   0  15          7.96          8.20         2.50 o                         
   3   0  15         16.92         18.76         2.77 o                         
  -3   1  15          6.97          3.41         1.94 o                         
  -2   1  15         46.18         55.59         3.56 o                         
  -1   1  15         43.27         53.26         2.76 o                         
   0   1  15         41.67         42.94         2.42 o                         
   1   1  15        104.68        117.32         3.81 o                         
   2   1  15         58.87         61.78         3.69 o                         
   3   1  15         43.62         43.94         3.41 o                         
   4   1  15         39.92         45.60         4.36 o                         
  -3   2  15         19.89         21.96         2.62 o                         
  -2   2  15         46.64         69.47         6.10 o                         
  -1   2  15         18.04         19.70         2.28 o                         
   0   2  15         12.85         24.49         2.10 o                         
   1   2  15          2.56          2.80         1.54 o                         
   2   2  15          5.62          5.91         1.52 o                         
   3   2  15         13.79         12.40         1.69 o                         
   4   2  15         32.47         34.43         2.42 o                         
   5   2  15         49.46         44.98         3.92 o                         
  -3   3  15         11.34         22.48         3.23 o                         
  -2   3  15         85.59         80.87         6.91 o                         
  -1   3  15          0.25         -0.07         2.33 o                         
   0   3  15         20.81         16.05         1.99 o                         
   1   3  15          4.45          5.80         1.58 o                         
   2   3  15         25.06         25.45         2.11 o                         
   3   3  15          3.54          2.45         1.66 o                         
   4   3  15          8.44          5.62         2.06 o                         
   5   3  15          0.11          1.41         2.53 o                         
  -2   4  15        191.40        203.48         5.03 o                         
  -1   4  15          0.44          1.73         1.81 o                         
   0   4  15         69.06         73.37         4.18 o                         
   1   4  15          1.55          4.64         1.50 o                         
   2   4  15         77.61         76.00         3.75 o                         
   3   4  15         11.11         13.37         2.05 o                         
   4   4  15         54.58         51.36         3.61 o                         
   5   4  15          2.64          4.31         3.57 o                         
  -2   5  15         37.22         49.43         5.74 o                         
  -1   5  15         77.47         80.66         3.65 o                         
   0   5  15        181.55        190.47         5.03 o                         
   1   5  15        211.17        190.88         4.38 o                         
   2   5  15        153.78        166.05         6.37 o                         
   3   5  15         45.99         39.52         2.49 o                         
   4   5  15         89.01         97.41         3.66 o                         
   5   5  15          0.90          1.05         2.73 o                         
  -1   6  15         35.00         51.88         3.20 o                         
   0   6  15          3.36          6.17         1.86 o                         
   1   6  15          7.42          6.01         2.10 o                         
   2   6  15         82.62         83.42         4.01 o                         
   3   6  15         28.23         34.31         3.05 o                         
   4   6  15         61.28         69.82         3.73 o                         
   0   7  15         56.44         60.12         4.43 o                         
   1   7  15          4.64         -2.36         2.36 o                         
   2   7  15         33.10         23.00         2.58 o                         
   3   7  15         11.27          6.58         2.03 o                         
   4   7  15          7.16          6.09         6.56 o                         
   0   1  16         13.82         12.95         2.21 o                         
   1   1  16          7.74          6.46         2.22 o                         
  -1   2  16          0.13          1.86         2.01 o                         
   0   2  16         34.82         28.86         3.18 o                         
   1   2  16          4.56         10.50         3.16 o                         
   2   2  16          4.33          3.79         2.06 o                         
  -1   3  16          0.01          1.04         2.18 o                         
   0   3  16        112.89        116.06         5.20 o                         
   1   3  16         11.17         16.27         2.55 o                         
   2   3  16         72.19         68.83         4.37 o                         
   3   3  16          6.38         16.99         3.89 o                         
   0   4  16        114.70        120.38         4.47 o                         
   1   4  16         82.37         85.65         6.50 o                         
   2   4  16        139.09        155.29         5.79 o                         
   3   4  16          8.07          3.69         2.98 o                         
   1   5  16         37.56         46.96         3.46 o                         
   2   5  16        117.07        128.69         5.73 o                         
                                                                                
